# Supplementary material for: Genome-Wide Identification of Eucalyptus Heat Shock Transcription Factor Family and Their Transcriptional Analysis under Salt and Temperature Stresses
Source: Int J Mol Sci. 2022 Jul 21;23(14):8044. doi: 10.3390/ijms23148044 (PMC9318532; doi:10.3390/ijms23148044)
Supplement: Supplementary file 1 [file ijms-23-08044-s001.zip]

Archive with 9 entries (8 files):
- Supplementary File(s)/
- Supplementary File(s)/Table S1.xlsx
- Supplementary File(s)/Table S2.xlsx
- Supplementary File(s)/Table S3.xlsx
- Supplementary File(s)/Table S4.xlsx
- Supplementary File(s)/Table S5.xlsx
- Supplementary File(s)/Table S6.xlsx
- Supplementary File(s)/Table S7.xlsx
- Supplementary File(s)/Table S8.xlsx
