# Supplementary material for: Genome-Wide Identification of Eucalyptus Heat Shock Transcription Factor Family and Their Transcriptional Analysis under Salt and Temperature Stresses
Source: Int J Mol Sci. 2022 Jul 21;23(14):8044. doi: 10.3390/ijms23148044 (PMC9318532; doi:10.3390/ijms23148044)
Supplement: Supplementary file 1 [file ijms-23-08044-s001.zip › Supplementary File(s)/Table S2.xlsx]

## Sheet: Eg-Eg
Table S2 Results of intraspecific collinearity analysis
Chr01	43214312	43215661	Chr05	5337943	5339777	255,0,0
Chr01	43214312	43215661	Chr11	1946274	1947932	255,0,0
Chr03	14114704	14116874	Chr03	72472297	72475500	255,0,0
Chr03	11986429	11988988	Chr03	61378556	61381038	255,0,0
Chr03	14114704	14116874	Chr03	61378556	61381038	255,0,0
Chr08	46570867	46572651	Chr11	41645023	41646763	255,0,0
Chr01	814251	826787	Chr01	1285075	1298273
Chr01	827219	830339	Chr01	1298946	1301713
Chr01	831645	835296	Chr01	1303348	1307632
Chr01	974873	979762	Chr01	1615285	1621155
Chr01	980366	986820	Chr01	1621774	1629249
Chr01	990155	992408	Chr01	1632193	1634734
Chr01	1006134	1008101	Chr01	1645876	1653043
Chr01	1013982	1017353	Chr01	1656215	1659627
Chr01	1035082	1046346	Chr01	1675993	1692220
Chr01	1047485	1049356	Chr01	1693174	1696156
Chr01	1079235	1081458	Chr01	1724683	1726914
Chr01	1082755	1086981	Chr01	1728192	1731795
Chr01	1092459	1095640	Chr01	1735199	1738069
Chr01	6978443	6980310	Chr01	7905893	7907871
Chr01	7003538	7005085	Chr01	7910159	7911756
Chr01	7084396	7085997	Chr01	7926979	7928596
Chr01	7270316	7271590	Chr01	8039580	8040745
Chr01	7291614	7292394	Chr01	8079145	8079884
Chr01	7420945	7421749	Chr01	8082692	8083262
Chr01	7081432	7083085	Chr01	7972745	7974421
Chr01	7084396	7085997	Chr01	7926979	7928596
Chr01	7197617	7199291	Chr01	7910159	7911756
Chr01	7348100	7348903	Chr01	7789750	7791102
Chr01	7547820	7548296	Chr01	7659300	7659804
Chr01	7633408	7634195	Chr01	7638301	7638911
Chr01	24434816	24436503	Chr02	44585136	44589094
Chr01	24452672	24456307	Chr02	44604258	44607499
Chr01	24660948	24666332	Chr02	44883047	44887347
Chr01	24745922	24747866	Chr02	44934430	44936789
Chr01	24874340	24877259	Chr02	45012546	45014038
Chr01	24959167	24960535	Chr02	45036534	45037244
Chr01	25004835	25009354	Chr02	45168220	45171559
Chr01	25339510	25342719	Chr02	45404474	45406063
Chr01	25510069	25512613	Chr02	45448613	45450015
Chr01	21197787	21200069	Chr02	41956380	41957900
Chr01	21743206	21744303	Chr02	42016492	42017016
Chr01	21991753	21996073	Chr02	42098512	42101250
Chr01	22039961	22041790	Chr02	42187959	42190749
Chr01	22092181	22096034	Chr02	42197166	42200226
Chr01	22212437	22214748	Chr02	42477322	42480190
Chr01	22219606	22223820	Chr02	42512335	42516960
Chr01	25616257	25618027	Chr02	58562146	58563703
Chr01	25741429	25744360	Chr02	58536962	58539234
Chr01	25833743	25835798	Chr02	58527008	58528991
Chr01	26546161	26547206	Chr02	58480984	58482101
Chr01	26829726	26840754	Chr02	58434723	58442573
Chr01	27079721	27081600	Chr02	58364845	58366175
Chr01	27104936	27111321	Chr02	58262515	58266673
Chr01	27211759	27213572	Chr02	58231096	58232909
Chr01	27831920	27832933	Chr02	58140020	58140922
Chr01	27865106	27868058	Chr02	58105495	58106647
Chr01	28094680	28096798	Chr02	58065289	58067189
Chr01	28310021	28312080	Chr02	57990519	57992869
Chr01	28540983	28542111	Chr02	57903538	57905364
Chr01	28557310	28560522	Chr02	57797468	57799873
Chr01	28592025	28595309	Chr02	57781569	57783323
Chr01	41974173	41975838	Chr04	31227484	31228443
Chr01	41990597	41993385	Chr04	31250451	31254480
Chr01	42116760	42120504	Chr04	31459987	31463599
Chr01	42135833	42136772	Chr04	31517689	31518333
Chr01	42447215	42453193	Chr04	31533013	31537268
Chr01	42469805	42471206	Chr04	31572235	31573846
Chr01	42618691	42620977	Chr04	31703949	31707235
Chr01	42799261	42803996	Chr04	31895390	31898863
Chr01	42469805	42471206	Chr04	36494400	36495993
Chr01	42597488	42601859	Chr04	36458553	36463597
Chr01	42616493	42618261	Chr04	36424824	36428507
Chr01	42818594	42824471	Chr04	36256773	36263991
Chr01	43057737	43062212	Chr04	36145417	36147687
Chr01	43130483	43132455	Chr04	36140891	36141387
Chr01	43237289	43240009	Chr04	35899078	35903648
Chr01	43252943	43256458	Chr04	35889117	35891564
Chr01	43258542	43262806	Chr04	35883033	35887852
Chr01	29269235	29272310	Chr04	30508924	30511287
Chr01	29294608	29300027	Chr04	30431356	30436521
Chr01	29344533	29347497	Chr04	30351389	30355484
Chr01	29414479	29417508	Chr04	30211798	30213921
Chr01	29417924	29419926	Chr04	30205940	30208601
Chr01	29476885	29477552	Chr04	30035190	30035480
Chr01	29533255	29533746	Chr04	29982994	29983959
Chr01	31190227	31194098	Chr04	17438750	17444823
Chr01	31282462	31286451	Chr04	17294505	17297433
Chr01	31295734	31300839	Chr04	17274998	17279968
Chr01	31395845	31399795	Chr04	17218083	17222331
Chr01	31975311	31980416	Chr04	16941687	16946222
Chr01	31983315	31986822	Chr04	16874233	16880339
Chr01	32058060	32058818	Chr04	16645660	16646103
Chr01	42469805	42471206	Chr05	834768	836429
Chr01	42618691	42620977	Chr05	932573	935466
Chr01	42654543	42664216	Chr05	965997	971488
Chr01	42727588	42730663	Chr05	1039676	1042175
Chr01	42818594	42824471	Chr05	1086643	1093315
Chr01	42884686	42889039	Chr05	1520757	1523808
Chr01	43057737	43062212	Chr05	1722993	1725023
Chr01	43130483	43132455	Chr05	1800052	1803367
Chr01	43178455	43183093	Chr05	1808212	1812186
Chr01	29275028	29277071	Chr05	9834380	9835749
Chr01	29358486	29362780	Chr05	9853349	9858489
Chr01	29426594	29431649	Chr05	10332024	10339844
Chr01	29577604	29582053	Chr05	10571190	10574002
Chr01	29817092	29817865	Chr05	10605130	10607401
Chr01	29827308	29831316	Chr05	10619242	10623656
Chr01	29834682	29839275	Chr05	10637160	10639920
Chr01	43112800	43118125	Chr05	5435060	5438882
Chr01	43130483	43132455	Chr05	5424923	5426935
Chr01	43214312	43215661	Chr05	5337943	5339777
Chr01	43226631	43229561	Chr05	5126196	5129799
Chr01	43231481	43235367	Chr05	5120974	5126095
Chr01	43252943	43256458	Chr05	5061290	5064784
Chr01	43328958	43330196	Chr05	5018985	5020375
Chr01	43504369	43506797	Chr05	4972118	4976049
Chr01	43526110	43536441	Chr05	4904836	4911436
Chr01	43808586	43814499	Chr05	4592421	4594860
Chr01	43825911	43830088	Chr05	4560841	4564961
Chr01	43880989	43882016	Chr05	4411747	4412604
Chr01	43946808	43949501	Chr05	4392597	4394907
Chr01	28691832	28695196	Chr05	630434	632607
Chr01	28747485	28752702	Chr05	511820	515044
Chr01	28825417	28828550	Chr05	498868	500516
Chr01	29087546	29092574	Chr05	475094	479429
Chr01	29120627	29124301	Chr05	470083	473257
Chr01	29269235	29272310	Chr05	372132	374206
Chr01	29275028	29277071	Chr05	341727	342165
Chr01	29435492	29438638	Chr05	337583	341088
Chr01	30751860	30756050	Chr06	46379774	46381321
Chr01	30756757	30759031	Chr06	46372354	46377426
Chr01	30768284	30772245	Chr06	46362137	46364427
Chr01	30898508	30900271	Chr06	46309650	46324014
Chr01	30986468	30990559	Chr06	46243440	46245537
Chr01	31172744	31175459	Chr06	46181135	46182643
Chr01	31304507	31305846	Chr06	46106323	46108634
Chr01	31385081	31387925	Chr06	46097580	46098968
Chr01	31450222	31451849	Chr06	46072372	46075475
Chr01	31465962	31471943	Chr06	46063268	46067962
Chr01	38959210	38960355	Chr07	54257008	54257676
Chr01	39101338	39103472	Chr07	54287503	54289727
Chr01	39183665	39187026	Chr07	54331470	54333720
Chr01	39266250	39271172	Chr07	54362101	54362675
Chr01	39305886	39312495	Chr07	54390163	54395791
Chr01	39461723	39463987	Chr07	54485923	54486593
Chr01	39544902	39548057	Chr07	54509790	54512487
Chr01	39551271	39553652	Chr07	54546391	54548400
Chr01	37792498	37797778	Chr07	52989003	52995505
Chr01	37821284	37822147	Chr07	52999148	52999886
Chr01	37825441	37825692	Chr07	53028019	53033740
Chr01	37860216	37863962	Chr07	53103774	53108518
Chr01	38007536	38008044	Chr07	53141433	53143285
Chr01	38044094	38045426	Chr07	53160394	53162875
Chr01	38366475	38372611	Chr07	53303232	53309169
Chr01	38547506	38550599	Chr07	53339664	53344590
Chr01	2992348	3009231	Chr07	27251555	27253759
Chr01	3125923	3128972	Chr07	27244586	27246179
Chr01	3129843	3134263	Chr07	27239574	27243675
Chr01	3148234	3151742	Chr07	27171518	27179027
Chr01	3156128	3160055	Chr07	27166533	27170614
Chr01	3163182	3167091	Chr07	27159285	27163310
Chr01	3167996	3171462	Chr07	27103683	27106051
Chr01	3172462	3175014	Chr07	27010967	27012618
Chr01	3195717	3197966	Chr07	26844021	26846087
Chr01	21210806	21214610	Chr07	51258951	51262851
Chr01	21297450	21301718	Chr07	51085224	51090234
Chr01	21593240	21595503	Chr07	50813124	50815497
Chr01	21869836	21872012	Chr07	50709805	50712164
Chr01	21962797	21964393	Chr07	50665496	50667791
Chr01	22092181	22096034	Chr07	50588034	50591238
Chr01	22212437	22214748	Chr07	50572738	50574986
Chr01	22219606	22223820	Chr07	50555817	50558965
Chr01	22916622	22929960	Chr07	50202198	50205786
Chr01	23241738	23242345	Chr07	50195148	50195924
Chr01	23759810	23761018	Chr07	49509973	49510950
Chr01	23794477	23797706	Chr07	49494476	49506311
Chr01	23855043	23857197	Chr07	49453356	49455551
Chr01	23939081	23940933	Chr07	49398221	49404052
Chr01	24139514	24142979	Chr07	49364569	49368128
Chr01	24434816	24436503	Chr07	49165975	49169944
Chr01	24459335	24464396	Chr07	49153406	49157790
Chr01	24536040	24538196	Chr07	49078059	49080704
Chr01	24660948	24666332	Chr07	48982992	48987238
Chr01	7276373	7276944	Chr08	54387979	54388924
Chr01	7359071	7359853	Chr08	54482431	54483721
Chr01	7418486	7419555	Chr08	54487270	54488423
Chr01	7547820	7548296	Chr08	54559897	54560730
Chr01	7659300	7659804	Chr08	54580140	54580972
Chr01	7811244	7814387	Chr08	54725780	54728277
Chr01	7839367	7840231	Chr08	54753206	54755087
Chr01	7880434	7882870	Chr08	54810481	54812113
Chr01	7905893	7907871	Chr08	54861624	54864670
Chr01	1849373	1851902	Chr08	1665049	1668712
Chr01	1853016	1855073	Chr08	1661011	1663880
Chr01	2147197	2148219	Chr08	1634712	1636131
Chr01	2476351	2484856	Chr08	1351315	1358828
Chr01	2613551	2614429	Chr08	1198048	1199211
Chr01	2628522	2629714	Chr08	1175099	1176013
Chr01	2953411	2957579	Chr08	980906	985437
Chr01	2960412	2965228	Chr08	747141	748478
Chr01	3125923	3128972	Chr08	699052	702034
Chr01	4219245	4222130	Chr08	419781	423405
Chr01	5260320	5263004	Chr08	385484	388740
Chr01	5424381	5427012	Chr08	314408	316558
Chr01	5491081	5493587	Chr08	283410	285060
Chr01	6090538	6092887	Chr08	194673	198914
Chr01	39139299	39140966	Chr10	7993517	7993837
Chr01	39217481	39222677	Chr10	8009112	8013517
Chr01	39266250	39271172	Chr10	8053230	8057296
Chr01	39305886	39312495	Chr10	8075909	8081476
Chr01	39391624	39398965	Chr10	8227342	8230416
Chr01	39414409	39417231	Chr10	8355621	8358323
Chr01	39461723	39463987	Chr10	8391436	8395385
Chr01	39544902	39548057	Chr10	8438011	8441156
Chr01	27516876	27523423	Chr10	4220259	4227175
Chr01	27788481	27799967	Chr10	4269240	4276863
Chr01	28174363	28182263	Chr10	4814017	4821135
Chr01	28202499	28207196	Chr10	4952957	4958815
Chr01	28310021	28312080	Chr10	5131133	5132933
Chr01	28540983	28542111	Chr10	5248164	5249530
Chr01	28557310	28560522	Chr10	5254323	5257590
Chr01	24452672	24456307	Chr10	10501037	10504135
Chr01	24529166	24535061	Chr10	10372656	10377496
Chr01	24660948	24666332	Chr10	10282648	10288812
Chr01	24713854	24722421	Chr10	10273704	10276302
Chr01	24745922	24747866	Chr10	10260712	10263210
Chr01	24754018	24755098	Chr10	10257957	10259188
Chr01	24874340	24877259	Chr10	10150401	10152725
Chr01	24959167	24960535	Chr10	10124592	10125230
Chr01	25004835	25009354	Chr10	10047818	10051092
Chr01	25139585	25142476	Chr10	9845130	9849446
Chr01	25177005	25183130	Chr10	9807176	9813932
Chr01	25510069	25512613	Chr10	9702866	9705682
Chr01	25616257	25618027	Chr10	9674959	9676582
Chr01	40778780	40792039	Chr10	6568141	6576106
Chr01	40822249	40825349	Chr10	6557461	6561043
Chr01	40977046	40978411	Chr10	6468845	6470315
Chr01	41067602	41072008	Chr10	6459353	6463259
Chr01	41116229	41120138	Chr10	6162324	6165821
Chr01	41147737	41150991	Chr10	5947339	5948317
Chr01	41214341	41218804	Chr10	5930162	5935332
Chr01	41265303	41266797	Chr10	5921660	5922858
Chr01	41322869	41323984	Chr10	5914975	5916065
Chr01	41450645	41454686	Chr10	5886171	5889328
Chr01	41577586	41580060	Chr10	5500332	5501455
Chr01	41683832	41685992	Chr10	5438077	5439267
Chr01	41832013	41836454	Chr10	5356863	5361513
Chr01	23741011	23745573	Chr10	12719451	12722684
Chr01	23750303	23754421	Chr10	12666888	12670199
Chr01	23759810	23761018	Chr10	12663247	12664344
Chr01	23954786	23957073	Chr10	12550352	12553649
Chr01	24092220	24108178	Chr10	12525043	12536019
Chr01	24566128	24570771	Chr10	12329025	12332923
Chr01	24660948	24666332	Chr10	12109454	12114089
Chr01	24874340	24877259	Chr10	11877465	11881196
Chr01	25139585	25142476	Chr10	11780131	11784845
Chr01	25177005	25183130	Chr10	11720338	11726692
Chr01	33103202	33103987	Chr11	12885922	12888810
Chr01	33143540	33144355	Chr11	12938332	12938840
Chr01	33175023	33178230	Chr11	13138337	13142725
Chr01	33196272	33200552	Chr11	13247743	13253033
Chr01	33204830	33205548	Chr11	13257802	13258693
Chr01	33292890	33294387	Chr11	13448672	13450528
Chr01	33608330	33612765	Chr11	13546489	13549812
Chr01	33635338	33635931	Chr11	13574385	13575014
Chr01	33748348	33749193	Chr11	13620874	13621712
Chr01	33756405	33761812	Chr11	13630054	13634500
Chr01	34201521	34202521	Chr11	14117328	14120328
Chr01	34245601	34247049	Chr11	14185921	14187098
Chr01	34446615	34451994	Chr11	14355075	14360435
Chr01	34487098	34491243	Chr11	14370912	14375197
Chr01	34524055	34526155	Chr11	14482627	14487037
Chr01	34572941	34578938	Chr11	14757197	14765275
Chr01	34649346	34650405	Chr11	15176432	15178819
Chr01	34904522	34907103	Chr11	15303801	15306834
Chr01	34933028	34935404	Chr11	15356904	15359569
Chr01	35042511	35044663	Chr11	15438213	15440107
Chr01	35147530	35155781	Chr11	15532819	15542219
Chr01	35192328	35196433	Chr11	15641785	15644845
Chr01	35292226	35294714	Chr11	15652968	15654693
Chr01	35307304	35311263	Chr11	15658133	15662641
Chr01	35595581	35597620	Chr11	15672507	15674420
Chr01	35621332	35622987	Chr11	15691316	15693848
Chr01	35693621	35698917	Chr11	15738686	15748594
Chr01	35701677	35704647	Chr11	15749729	15751662
Chr01	35714648	35716926	Chr11	15827643	15831974
Chr01	35823042	35827074	Chr11	17684509	17686675
Chr01	35956419	35958165	Chr11	17693261	17697224
Chr01	35986058	35988942	Chr11	17708431	17711983
Chr01	36184080	36186353	Chr11	18082618	18084741
Chr01	36226929	36228963	Chr11	18096440	18098355
Chr01	36251426	36253609	Chr11	18131301	18134247
Chr01	36277691	36280320	Chr11	18158377	18161567
Chr01	36304735	36308635	Chr11	18188450	18191454
Chr01	36319659	36323581	Chr11	18201840	18206128
Chr01	36324117	36325101	Chr11	18250707	18251711
Chr01	36352061	36354218	Chr11	18332074	18334001
Chr01	36448519	36450954	Chr11	18380086	18382691
Chr01	36469601	36474896	Chr11	18384729	18388422
Chr01	36498677	36500373	Chr11	18395334	18396426
Chr01	36630355	36639222	Chr11	18441355	18447061
Chr01	36716231	36723279	Chr11	18649987	18656528
Chr01	36799873	36801573	Chr11	18734722	18736838
Chr01	36841013	36842942	Chr11	18773004	18775084
Chr01	36881454	36886494	Chr11	18874780	18879152
Chr01	37046009	37046980	Chr11	19288627	19292503
Chr01	37089002	37097332	Chr11	19423168	19431504
Chr01	37105608	37106979	Chr11	19431553	19433158
Chr01	37113647	37114778	Chr11	19466093	19467503
Chr01	37382917	37384778	Chr11	19659447	19661493
Chr01	37439950	37444061	Chr11	19784881	19786226
Chr01	37727527	37733101	Chr11	19892425	19898947
Chr01	37744307	37747783	Chr11	19908183	19912020
Chr01	37792498	37797778	Chr11	19914384	19921843
Chr01	21940646	21941799	Chr11	39002295	39003100
Chr01	21987732	21990529	Chr11	39037384	39040970
Chr01	22039961	22041790	Chr11	39063244	39065496
Chr01	22092181	22096034	Chr11	39073889	39075865
Chr01	22160816	22165263	Chr11	39255627	39258050
Chr01	22292643	22294750	Chr11	39355850	39356890
Chr01	22510256	22513081	Chr11	39412371	39414196
Chr01	22937366	22940490	Chr11	39565373	39566793
Chr01	22970664	22972667	Chr11	39578845	39580010
Chr01	23028169	23032211	Chr11	39586045	39587948
Chr01	23677043	23679007	Chr11	39750776	39752918
Chr01	23750303	23754421	Chr11	39773184	39776991
Chr01	23849151	23849931	Chr11	39782654	39783549
Chr01	23865994	23868988	Chr11	39835605	39838005
Chr01	23932853	23934505	Chr11	39882987	39884387
Chr01	23941972	23945631	Chr11	39897535	39899652
Chr01	23954786	23957073	Chr11	39912057	39914706
Chr01	24109469	24114654	Chr11	39938144	39943442
Chr01	24557231	24561408	Chr11	40158082	40160364
Chr01	24660948	24666332	Chr11	40180066	40186814
Chr01	24874340	24877259	Chr11	40541185	40543576
Chr01	24901052	24901765	Chr11	40604521	40605273
Chr01	24959167	24960535	Chr11	40607463	40608102
Chr01	28825417	28828550	Chr11	3098651	3099787
Chr01	28870078	28871255	Chr11	3240635	3241808
Chr01	29026848	29030248	Chr11	3281473	3285383
Chr01	29087546	29092574	Chr11	3365342	3370199
Chr01	29211123	29216547	Chr11	3551197	3557186
Chr01	29232748	29233807	Chr11	3571184	3571876
Chr01	29269235	29272310	Chr11	3626626	3628658
Chr01	29275028	29277071	Chr11	3640109	3642083
Chr01	29344533	29347497	Chr11	3704451	3708265
Chr01	29367051	29370075	Chr11	3709207	3711073
Chr01	29371908	29373598	Chr11	3715018	3716300
Chr01	29421408	29422585	Chr11	3787781	3789756
Chr01	29426594	29431649	Chr11	3793621	3800033
Chr01	29492304	29494801	Chr11	3805095	3806448
Chr01	29577604	29582053	Chr11	4146309	4148778
Chr01	29742542	29744723	Chr11	4168228	4168575
Chr01	29844108	29847205	Chr11	4220216	4223050
Chr01	29868277	29869085	Chr11	4247789	4248644
Chr01	29870580	29874553	Chr11	4431114	4434868
Chr01	40649630	40653751	Chr11	25261849	25266247
Chr01	40711345	40712125	Chr11	25377327	25378945
Chr01	40811972	40815941	Chr11	25413094	25416958
Chr01	40822249	40825349	Chr11	25422242	25425050
Chr01	40828736	40829567	Chr11	25430528	25431079
Chr01	40832269	40834224	Chr11	25435273	25438212
Chr01	40871808	40877018	Chr11	25456394	25466004
Chr01	40883805	40887444	Chr11	25466891	25468970
Chr01	40958789	40960067	Chr11	25504023	25505267
Chr01	41098698	41100888	Chr11	25794099	25797198
Chr01	41147737	41150991	Chr11	25851053	25852900
Chr01	41236491	41238098	Chr11	26028541	26031000
Chr01	41322869	41323984	Chr11	26051477	26051788
Chr01	41520015	41522266	Chr11	26557307	26560415
Chr01	41549592	41550576	Chr11	26649263	26650241
Chr01	20804927	20806272	Chr11	37539778	37541434
Chr01	20839729	20843181	Chr11	37546397	37548799
Chr01	20921678	20925948	Chr11	37573178	37577148
Chr01	20929730	20935376	Chr11	37577227	37583597
Chr01	20951774	20953737	Chr11	37606780	37610172
Chr01	21048327	21048677	Chr11	37625546	37625953
Chr01	21165702	21168504	Chr11	37632515	37635112
Chr01	21355382	21360664	Chr11	38071189	38076406
Chr01	21563866	21565785	Chr11	38185237	38187915
Chr01	21628812	21630299	Chr11	38191173	38191845
Chr01	21689091	21693433	Chr11	38206816	38211892
Chr01	21869836	21872012	Chr11	38260208	38262774
Chr01	29344533	29347497	Chr11	4900759	4904114
Chr01	29367051	29370075	Chr11	4905828	4907436
Chr01	29521254	29521941	Chr11	5373176	5374106
Chr01	29577604	29582053	Chr11	5442577	5445028
Chr01	29742542	29744723	Chr11	5482269	5484594
Chr01	29805808	29810602	Chr11	5485191	5491373
Chr01	29844108	29847205	Chr11	5532597	5534832
Chr01	29868277	29869085	Chr11	5754111	5754967
Chr01	29870580	29874553	Chr11	5982916	5984427
Chr01	30007795	30010165	Chr11	6221760	6223964
Chr01	30120263	30126981	Chr11	6305194	6311739
Chr01	30231734	30235991	Chr11	6366699	6369727
Chr01	30292999	30295945	Chr11	6617603	6621666
Chr01	39461723	39463987	Chr11	23671205	23673934
Chr01	39560705	39563084	Chr11	23714876	23717260
Chr01	39703679	39709146	Chr11	23757775	23766547
Chr01	39752248	39757521	Chr11	23807022	23809835
Chr01	39770758	39772918	Chr11	23838411	23840167
Chr01	39792346	39793235	Chr11	23856646	23857402
Chr01	39994725	39999067	Chr11	24232852	24235473
Chr01	40005078	40008465	Chr11	24266578	24268596
Chr01	40049394	40051748	Chr11	24305100	24308049
Chr01	40266647	40274313	Chr11	24415459	24422576
Chr01	32065198	32069149	Chr11	10937461	10940465
Chr01	32340806	32345764	Chr11	11169040	11174080
Chr01	32698809	32700919	Chr11	11233651	11235532
Chr01	32719529	32721663	Chr11	11271866	11273967
Chr01	32742903	32748873	Chr11	11344506	11350252
Chr01	32820059	32823704	Chr11	11611788	11613875
Chr01	32822597	32825918	Chr11	11629482	11632043
Chr01	32846165	32847109	Chr11	11670337	11671313
Chr01	32896249	32899825	Chr11	11710079	11713967
Chr01	32905423	32907829	Chr11	11731771	11733297
Chr01	43817950	43824313	Chr11	923828	930125
Chr01	43825911	43830088	Chr11	931513	935128
Chr01	43838409	43838927	Chr11	947809	950320
Chr01	43871697	43872539	Chr11	989597	990473
Chr01	43994381	43997491	Chr11	1040428	1041806
Chr01	44088029	44088934	Chr11	1082108	1082890
Chr01	44094057	44097536	Chr11	1089210	1093286
Chr01	44110300	44113934	Chr11	1105099	1108237
Chr01	44164819	44166704	Chr11	1163802	1166292
Chr01	15610429	15612664	Chr11	36785501	36786971
Chr01	15632556	15634304	Chr11	36808066	36809617
Chr01	15808524	15810427	Chr11	36896511	36898055
Chr01	15829089	15831993	Chr11	36991434	36994293
Chr01	15875889	15876906	Chr11	37048474	37051866
Chr01	15917952	15921339	Chr11	37072143	37074659
Chr01	15953904	15957960	Chr11	37075850	37077403
Chr01	15958555	15960147	Chr11	37078231	37079688
Chr01	30485523	30488296	Chr11	7190909	7194009
Chr01	30710139	30710560	Chr11	7332027	7332419
Chr01	30728077	30731525	Chr11	7345603	7346555
Chr01	30801791	30803546	Chr11	7393450	7396299
Chr01	30825159	30827842	Chr11	7397255	7399140
Chr01	30864192	30866059	Chr11	7455070	7456504
Chr01	30886996	30889426	Chr11	8483690	8485867
Chr01	31040636	31041720	Chr11	8748586	8749555
Chr01	42505087	42509142	Chr11	2620943	2624453
Chr01	42602005	42605722	Chr11	2617373	2620640
Chr01	42654543	42664216	Chr11	2581842	2584916
Chr01	42734577	42735810	Chr11	2564706	2565590
Chr01	42752666	42756742	Chr11	2514702	2518460
Chr01	42762251	42767404	Chr11	2496122	2501513
Chr01	42892292	42893999	Chr11	2472203	2474283
Chr01	42978525	42979078	Chr11	2352493	2355425
Chr01	43049252	43051087	Chr11	2277085	2278284
Chr01	43130483	43132455	Chr11	2066116	2068631
Chr01	43170342	43172189	Chr11	2035929	2037195
Chr01	43214312	43215661	Chr11	1946274	1947932
Chr01	43237289	43240009	Chr11	1906316	1909077
Chr01	43252943	43256458	Chr11	1891967	1892697
Chr01	43283745	43285139	Chr11	1829764	1831113
Chr01	43313662	43315283	Chr11	1753870	1754358
Chr01	43446886	43450974	Chr11	1649158	1653413
Chr01	43526110	43536441	Chr11	1313410	1321932
Chr01	43557304	43560409	Chr11	1286910	1289023
Chr01	43706105	43707073	Chr11	1192903	1193402
Chr01	27516876	27523423	Chr11	28313566	28316655
Chr01	27865106	27868058	Chr11	28056331	28059187
Chr01	28063417	28064011	Chr11	27889355	27890642
Chr01	28070895	28075231	Chr11	27778770	27782223
Chr01	28094680	28096798	Chr11	27715082	27717731
Chr01	28174363	28182263	Chr11	27700554	27708939
Chr01	28252038	28257353	Chr11	27647645	27650822
Chr01	28361889	28365150	Chr11	27614546	27618218
Chr01	28382056	28382755	Chr11	27608099	27608790
Chr01	28411363	28416549	Chr11	27546506	27550815
Chr01	28509705	28510270	Chr11	27528946	27530397
Chr01	28557310	28560522	Chr11	27485772	27489302
Chr01	44182723	44186964	Chr11	844720	849956
Chr01	44261833	44267567	Chr11	831959	836925
Chr01	44297377	44300565	Chr11	828673	831227
Chr01	44348529	44349756	Chr11	803303	804257
Chr01	44472954	44475001	Chr11	719347	720641
Chr01	44561475	44565170	Chr11	702398	708308
Chr01	44564601	44569680	Chr11	687692	690446
Chr01	44585570	44587906	Chr11	642165	642729
Chr01	44622128	44627156	Chr11	597062	601225
Chr01	44715454	44720090	Chr11	510953	512892
Chr01	44733861	44736606	Chr11	505308	508176
Chr01	10399750	10401432	Chr11	17074971	17076877
Chr01	10426824	10428689	Chr11	16991644	16995159
Chr01	10515695	10520585	Chr11	16820954	16822408
Chr01	10944869	10946878	Chr11	16785145	16787333
Chr01	11149472	11151374	Chr11	16575167	16578424
Chr01	11562720	11563773	Chr11	16529290	16530935
Chr01	11766792	11772272	Chr11	16514536	16519869
Chr01	11886832	11887614	Chr11	16496438	16497495
Chr01	11888990	11890513	Chr11	16490263	16490994
Chr01	11898630	11899271	Chr11	16487392	16488223
Chr01	13785880	13792647	Chr11	16313522	16320091
Chr01	13800886	13801616	Chr11	16284861	16285690
Chr01	13843912	13845324	Chr11	16267433	16269332
Chr01	13959424	13960543	Chr11	16248625	16249993
Chr01	14313010	14319310	Chr11	16214293	16216735
Chr01	15242305	15244407	Chr11	16122074	16124708
Chr01	15363622	15364368	Chr11	16072913	16074304
Chr01	15507704	15509015	Chr11	16050802	16051641
Chr01	41946839	41948347	Chr11	2839023	2840968
Chr01	41974173	41975838	Chr11	2824100	2825308
Chr01	41990597	41993385	Chr11	2801383	2803767
Chr01	42095728	42096597	Chr11	2735690	2736761
Chr01	42122659	42123856	Chr11	2720448	2721764
Chr01	42128438	42129713	Chr11	2650934	2652562
Chr02	9384441	9385513	Chr02	13985095	13986167
Chr02	9415396	9415701	Chr02	14028562	14030825
Chr02	9424006	9426923	Chr02	14031935	14035217
Chr02	10817674	10821274	Chr02	14244705	14248380
Chr02	11119411	11121335	Chr02	14357652	14360816
Chr02	11239793	11241953	Chr02	14450320	14452095
Chr02	11242488	11245329	Chr02	14453217	14456087
Chr02	12081378	12082834	Chr02	15544871	15547537
Chr02	12220373	12221336	Chr02	16145741	16148511
Chr02	12287206	12289328	Chr02	16281433	16283478
Chr02	12618889	12626097	Chr02	16519724	16524436
Chr02	30194590	30195222	Chr02	36020390	36021348
Chr02	30234776	30239514	Chr02	36137058	36142444
Chr02	30518025	30518603	Chr02	36253168	36256244
Chr02	30681911	30683766	Chr02	36576360	36577848
Chr02	30752543	30754815	Chr02	36664882	36667477
Chr02	30756075	30757168	Chr02	36668666	36669712
Chr02	30761288	30763246	Chr02	36673389	36677029
Chr02	30781755	30782240	Chr02	36698505	36698990
Chr02	30803241	30805309	Chr02	36721932	36725185
Chr02	30810165	30810991	Chr02	36725275	36729872
Chr02	9836265	9837947	Chr02	14357652	14360816
Chr02	11119411	11121335	Chr02	14908224	14910002
Chr02	11239793	11241953	Chr02	15326537	15328500
Chr02	11242488	11245329	Chr02	15329572	15332041
Chr02	11854515	11855633	Chr02	16256785	16258624
Chr02	12183515	12184627	Chr02	16370407	16370789
Chr02	12633280	12634137	Chr02	16508156	16508959
Chr02	7767372	7768384	Chr02	8122642	8124793
Chr02	7868561	7869993	Chr02	8160675	8161852
Chr02	7887994	7888692	Chr02	8172073	8173009
Chr02	7901486	7902469	Chr02	8324425	8325732
Chr02	7915797	7916522	Chr02	8416449	8422535
Chr02	8073542	8074108	Chr02	8597205	8597756
Chr02	2740189	2742885	Chr02	53770425	53773462
Chr02	2874554	2880162	Chr02	53736743	53740509
Chr02	3069560	3070752	Chr02	53680151	53681512
Chr02	3280167	3283778	Chr02	53364695	53369394
Chr02	3339637	3340848	Chr02	53227295	53228774
Chr02	3624321	3626355	Chr02	53137607	53139982
Chr02	3689348	3692805	Chr02	52985965	52989043
Chr02	3771522	3775125	Chr02	52901698	52904971
Chr02	3792284	3794705	Chr02	52890529	52894671
Chr02	4008771	4011257	Chr02	52862678	52865375
Chr02	4116110	4121345	Chr02	52810384	52816887
Chr02	4415991	4420953	Chr02	52718546	52720064
Chr02	4475943	4478521	Chr02	52690178	52692740
Chr02	4499527	4501083	Chr02	52680182	52680991
Chr02	5177247	5178381	Chr02	52551560	52552855
Chr02	5251423	5252927	Chr02	52501612	52505035
Chr02	5417648	5418831	Chr02	52398652	52400957
Chr02	5493152	5496403	Chr02	52349673	52352857
Chr02	5547526	5550126	Chr02	52309926	52312702
Chr02	5821900	5826408	Chr02	52158233	52162049
Chr02	5829791	5833199	Chr02	52107486	52110684
Chr02	5858293	5860602	Chr02	52075515	52076873
Chr02	6034254	6039391	Chr02	51932732	51935807
Chr02	6237232	6240401	Chr02	51902946	51908045
Chr02	11346622	11355816	Chr02	13870100	13875182
Chr02	11358886	11363442	Chr02	13852477	13857296
Chr02	11375843	11377855	Chr02	13795304	13797365
Chr02	11382592	11383357	Chr02	13787151	13792706
Chr02	11401019	11404040	Chr02	13768501	13785443
Chr02	11480104	11480654	Chr02	13747637	13748411
Chr02	11482501	11486599	Chr02	13741368	13745270
Chr02	11494045	11496200	Chr02	13730488	13731657
Chr02	11620925	11622037	Chr02	13046169	13047327
Chr02	11803636	11810654	Chr02	13011210	13015716
Chr02	12038206	12042774	Chr02	12935127	12938298
Chr02	12081378	12082834	Chr02	12908937	12910399
Chr02	12108582	12111536	Chr02	12873109	12876994
Chr02	12220373	12221336	Chr02	12459737	12461110
Chr02	45453255	45455750	Chr02	53302494	53305570
Chr02	45489423	45493043	Chr02	53274600	53275130
Chr02	45556803	45558680	Chr02	53227295	53228774
Chr02	45648537	45649540	Chr02	53164740	53165640
Chr02	45718159	45719813	Chr02	53137607	53139982
Chr02	45730244	45732832	Chr02	53117767	53121025
Chr02	45734285	45738007	Chr02	53113212	53117666
Chr02	45775736	45781189	Chr02	53041325	53045044
Chr02	45816478	45817679	Chr02	53009314	53017742
Chr02	45840259	45848710	Chr02	52914418	52917776
Chr02	25726859	25728693	Chr02	27655019	27655897
Chr02	25967624	25974832	Chr02	27526175	27532660
Chr02	26005648	26010732	Chr02	27459799	27465023
Chr02	26058928	26059476	Chr02	27418029	27418871
Chr02	26064428	26067433	Chr02	27266148	27269069
Chr02	26462942	26466698	Chr02	27006984	27010841
Chr02	26681951	26686063	Chr02	26839520	26842191
Chr02	46184649	46189728	Chr07	39686442	39691499
Chr02	46229753	46235956	Chr07	39895137	39900397
Chr02	46261918	46263816	Chr07	39929676	39930206
Chr02	46302193	46309839	Chr07	40226543	40243599
Chr02	46475969	46479370	Chr07	40291230	40295565
Chr02	46501698	46504965	Chr07	40378067	40380537
Chr02	46521866	46524220	Chr07	40404342	40407565
Chr02	46548922	46552436	Chr07	40415775	40418927
Chr02	46567489	46569172	Chr07	40435532	40437383
Chr02	46887846	46889553	Chr07	40507588	40509105
Chr02	46949916	46951636	Chr07	40578942	40580302
Chr02	46952790	46965419	Chr07	40635933	40640943
Chr02	48136570	48139687	Chr07	40868126	40870602
Chr02	48144011	48144646	Chr07	40877775	40878224
Chr02	48225035	48225639	Chr07	41084753	41085484
Chr02	48232694	48235646	Chr07	41190551	41193444
Chr02	48253280	48253952	Chr07	41492377	41493335
Chr02	48267627	48280222	Chr07	41498390	41510008
Chr02	48321566	48323285	Chr07	41570923	41571715
Chr02	48445302	48447553	Chr07	41656072	41656602
Chr02	48468629	48469092	Chr07	41692018	41692893
Chr02	48645198	48649586	Chr07	41922484	41926398
Chr02	48663484	48664975	Chr07	41954985	41955538
Chr02	48728434	48729901	Chr07	42000065	42001374
Chr02	48735918	48738241	Chr07	42032893	42034733
Chr02	48749391	48751623	Chr07	42093768	42095300
Chr02	48950024	48953770	Chr07	42365014	42369337
Chr02	48978738	48982923	Chr07	42378986	42382565
Chr02	49191236	49191869	Chr07	42461929	42462342
Chr02	49194062	49197411	Chr07	42463198	42466321
Chr02	49223907	49226453	Chr07	42485800	42489589
Chr02	49485226	49486517	Chr07	42566864	42570813
Chr02	49613664	49617540	Chr07	42576946	42579406
Chr02	50159835	50163941	Chr07	43318043	43320078
Chr02	50250735	50251889	Chr07	43651777	43658251
Chr02	50290484	50295576	Chr07	43679639	43685439
Chr02	50331589	50333420	Chr07	43723556	43725443
Chr02	50369711	50374513	Chr07	43743520	43747160
Chr02	50394712	50395886	Chr07	43747714	43748622
Chr02	50427154	50428087	Chr07	43909845	43910601
Chr02	50545530	50546125	Chr07	44006688	44012020
Chr02	50587567	50590719	Chr07	44029182	44032173
Chr02	50610126	50610787	Chr07	44073671	44074526
Chr02	50638488	50644824	Chr07	44087427	44093040
Chr02	50678002	50679659	Chr07	44100593	44103437
Chr02	50725766	50727228	Chr07	44118625	44119008
Chr02	50784196	50790631	Chr07	44134288	44143209
Chr02	50985183	50990287	Chr07	44583165	44589158
Chr02	51002952	51009764	Chr07	44611697	44619239
Chr02	51031471	51033327	Chr07	44623947	44624900
Chr02	51212923	51215198	Chr07	44864209	44866024
Chr02	51220606	51226363	Chr07	44873095	44878711
Chr02	51475688	51477224	Chr07	45158350	45162468
Chr02	51872349	51876856	Chr07	45253624	45255802
Chr02	51920534	51924983	Chr07	45362198	45365550
Chr02	51950060	51961760	Chr07	45380144	45384729
Chr02	52009175	52012262	Chr07	45409100	45411577
Chr02	52082194	52085942	Chr07	45459770	45465360
Chr02	52158233	52162049	Chr07	45490428	45493207
Chr02	52181574	52189569	Chr07	45502724	45511117
Chr02	52204440	52210310	Chr07	45519996	45526197
Chr02	52214321	52215283	Chr07	45542308	45543513
Chr02	52249292	52254601	Chr07	45554940	45558600
Chr02	52326431	52328862	Chr07	45628334	45632354
Chr02	52354192	52355866	Chr07	45669813	45671819
Chr02	52365838	52367317	Chr07	45699879	45701377
Chr02	52398652	52400957	Chr07	45743066	45744628
Chr02	52507932	52508392	Chr07	45843469	45843894
Chr02	52549593	52551474	Chr07	45845330	45847987
Chr02	52700559	52701335	Chr07	45904413	45905156
Chr02	52718546	52720064	Chr07	45931436	45934082
Chr02	52755313	52756401	Chr07	45953123	45954278
Chr02	52783771	52789746	Chr07	45982900	45987048
Chr02	52802133	52805754	Chr07	46314332	46321334
Chr02	7873346	7884328	Chr07	42566864	42570813
Chr02	7901486	7902469	Chr07	42663518	42665682
Chr02	8160675	8161852	Chr07	43318043	43320078
Chr02	8229298	8230312	Chr07	43545335	43546105
Chr02	8324425	8325732	Chr07	43592828	43596502
Chr02	8406198	8409509	Chr07	43637033	43638079
Chr02	7523017	7525105	Chr07	43970276	43972603
Chr02	7547285	7550553	Chr07	43916089	43918514
Chr02	7787199	7796332	Chr07	43668307	43677733
Chr02	7811581	7814360	Chr07	43651777	43658251
Chr02	7901486	7902469	Chr07	43637033	43638079
Chr02	8078024	8083931	Chr07	43592828	43596502
Chr02	8229298	8230312	Chr07	43545335	43546105
Chr02	8241393	8245561	Chr07	43318043	43320078
Chr02	8406198	8409509	Chr07	42801743	42804056
Chr02	8597205	8597756	Chr07	42651032	42652417
Chr02	8746015	8749682	Chr07	42463198	42466321
Chr02	8819597	8831369	Chr07	42389928	42405802
Chr02	9035707	9037931	Chr07	42057954	42063747
Chr02	9139623	9141994	Chr07	42032893	42034733
Chr02	4017890	4021277	Chr07	46265830	46267324
Chr02	4030875	4034878	Chr07	46248464	46252751
Chr02	4048084	4050005	Chr07	46244704	46248131
Chr02	4107965	4110123	Chr07	46171130	46173316
Chr02	4393510	4398320	Chr07	46136140	46142273
Chr02	4415991	4420953	Chr07	45931436	45934082
Chr02	4561688	4563361	Chr07	45872397	45874037
Chr02	4566465	4572059	Chr07	45865236	45870454
Chr02	5267892	5270051	Chr07	45822406	45824550
Chr02	5298162	5301256	Chr07	45785021	45786600
Chr02	5417648	5418831	Chr07	45743066	45744628
Chr02	5429381	5432022	Chr07	45702783	45705663
Chr02	5699569	5702424	Chr07	45549932	45552606
Chr02	5821900	5826408	Chr07	45490428	45493207
Chr02	6088988	6094448	Chr07	45366559	45368885
Chr02	6146065	6152411	Chr07	45349856	45353906
Chr02	6622261	6627768	Chr07	45220810	45226812
Chr02	6649228	6650361	Chr07	45212500	45214098
Chr02	6711468	6716640	Chr07	45154020	45157437
Chr02	6785496	6786878	Chr07	45064807	45066099
Chr02	6988133	6988715	Chr07	44620788	44621476
Chr02	6989668	6995631	Chr07	44611697	44619239
Chr02	7013439	7015900	Chr07	44285065	44286949
Chr02	7236701	7237006	Chr07	44232820	44233629
Chr02	7267363	7269590	Chr07	44218919	44219500
Chr02	42011140	42013122	Chr07	50726807	50729939
Chr02	42076727	42083796	Chr07	50693581	50700603
Chr02	42197166	42200226	Chr07	50588034	50591238
Chr02	42477322	42480190	Chr07	50572738	50574986
Chr02	42484469	42486452	Chr07	50564053	50570349
Chr02	42512335	42516960	Chr07	50555817	50558965
Chr02	42732112	42736704	Chr07	50272042	50275196
Chr02	42745223	42745759	Chr07	50195148	50195924
Chr02	42811973	42814148	Chr07	50175184	50176244
Chr02	16549579	16551120	Chr08	48792886	48793651
Chr02	16569939	16576741	Chr08	48817988	48821954
Chr02	16581017	16586941	Chr08	48856355	48860343
Chr02	16768996	16769926	Chr08	49163161	49164177
Chr02	16936510	16941211	Chr08	49313226	49316761
Chr02	17092488	17094363	Chr08	49475256	49476698
Chr02	17128050	17129174	Chr08	49490257	49491832
Chr02	17429713	17433589	Chr08	49515698	49519143
Chr02	17457931	17460836	Chr08	49563533	49566296
Chr02	17550112	17551898	Chr08	49690185	49691720
Chr02	17693419	17698255	Chr08	49802377	49805803
Chr02	17716184	17717161	Chr08	49844656	49847394
Chr02	17771128	17773943	Chr08	49855111	49857759
Chr02	18642209	18643327	Chr08	50113851	50114990
Chr02	19190355	19191154	Chr08	50171985	50172857
Chr02	19248399	19251736	Chr08	50242678	50246423
Chr02	19256750	19258839	Chr08	50271410	50272663
Chr02	19614425	19617060	Chr08	50357462	50362044
Chr02	19748628	19750619	Chr08	50380076	50381703
Chr02	14031935	14035217	Chr08	46578813	46582600
Chr02	14244705	14248380	Chr08	46670857	46677972
Chr02	14326388	14329972	Chr08	46751335	46754408
Chr02	14336548	14342494	Chr08	46775747	46780980
Chr02	15353152	15356886	Chr08	46791493	46796428
Chr02	15383812	15385670	Chr08	46927977	46929224
Chr02	15386423	15387109	Chr08	46946238	46946798
Chr02	15477373	15480379	Chr08	46980213	46982145
Chr02	15544871	15547537	Chr08	47117247	47120040
Chr02	16537795	16546412	Chr08	47719539	47722729
Chr02	25477884	25481458	Chr08	17435128	17440247
Chr02	25493928	25500922	Chr08	17446547	17452471
Chr02	25630912	25633146	Chr08	17475792	17478016
Chr02	25967624	25974832	Chr08	17590167	17594401
Chr02	26214820	26219692	Chr08	17747372	17751822
Chr02	26222946	26223554	Chr08	17752352	17752690
Chr02	26249790	26250775	Chr08	17775496	17777391
Chr02	26355736	26361001	Chr08	17810177	17814960
Chr02	1887392	1897010	Chr08	33162875	33165300
Chr02	2012402	2016042	Chr08	33323647	33327747
Chr02	2075490	2081326	Chr08	33330170	33334705
Chr02	2174487	2178018	Chr08	33395682	33401716
Chr02	2196706	2197926	Chr08	33419597	33420426
Chr02	2334316	2338206	Chr08	33751142	33754429
Chr02	2373868	2379043	Chr08	33781024	33783875
Chr02	20113409	20118392	Chr08	52804017	52809563
Chr02	20154970	20155278	Chr08	52948466	52949529
Chr02	20310701	20318287	Chr08	53119086	53123856
Chr02	20359901	20370530	Chr08	53232679	53241718
Chr02	20499627	20499989	Chr08	53309417	53310394
Chr02	20672739	20673310	Chr08	53438650	53438976
Chr02	20683003	20687721	Chr08	53443946	53446190
Chr02	27526175	27532660	Chr08	17590167	17594401
Chr02	28427448	28430838	Chr08	17810177	17814960
Chr02	28596131	28600143	Chr08	17828902	17833293
Chr02	28621006	28623543	Chr08	17837260	17839039
Chr02	28628120	28632161	Chr08	17841537	17846160
Chr02	28729748	28733125	Chr08	18084387	18089159
Chr02	29202715	29208657	Chr08	18110378	18115469
Chr02	55038320	55038529	Chr08	63975980	63976288
Chr02	55142341	55145082	Chr08	63986321	63988662
Chr02	55253871	55255907	Chr08	64080529	64082833
Chr02	55266483	55272294	Chr08	64091563	64093781
Chr02	55291652	55293919	Chr08	64104187	64105898
Chr02	55332449	55336336	Chr08	64370732	64373608
Chr02	54452406	54455682	Chr08	65886462	65890176
Chr02	54474101	54476834	Chr08	65850275	65851029
Chr02	54531024	54532292	Chr08	65793562	65795583
Chr02	54605030	54606340	Chr08	65711489	65712814
Chr02	54609100	54612951	Chr08	65704160	65710300
Chr02	54653427	54657896	Chr08	65516079	65520015
Chr02	54883789	54886506	Chr08	65357324	65361600
Chr02	54950938	54952707	Chr08	65210869	65213007
Chr02	54992985	54997984	Chr08	65171289	65177032
Chr02	55010316	55011539	Chr08	65156588	65158940
Chr02	55023778	55031645	Chr08	64979918	64982271
Chr02	55031729	55033760	Chr08	64938417	64941622
Chr02	55038320	55038529	Chr08	64917882	64918374
Chr02	55050855	55055533	Chr08	64894878	64910983
Chr02	55071717	55072328	Chr08	64885232	64892246
Chr02	55161430	55162135	Chr08	64848817	64850859
Chr02	55195075	55200085	Chr08	64809117	64814881
Chr02	55266483	55272294	Chr08	64704157	64705495
Chr02	55291652	55293919	Chr08	64402573	64404526
Chr02	55324732	55326676	Chr08	64374650	64376281
Chr02	53709888	53715208	Chr08	34029010	34034569
Chr02	53761242	53766628	Chr08	33901754	33907469
Chr02	53783851	53786418	Chr08	33614452	33616983
Chr02	53789377	53792645	Chr08	33395682	33401716
Chr02	53795272	53799168	Chr08	33372038	33376207
Chr02	53822637	53826664	Chr08	33162875	33165300
Chr02	53979004	53982475	Chr08	33132859	33138523
Chr02	54038861	54043387	Chr08	32955108	32957929
Chr02	54052545	54055684	Chr08	32931984	32935053
Chr02	54364871	54368289	Chr08	32279019	32283215
Chr02	54383724	54388009	Chr08	32103752	32105899
Chr02	35592269	35596959	Chr08	63135452	63140219
Chr02	35611483	35616940	Chr08	63124128	63128106
Chr02	35625696	35634731	Chr08	63044683	63054649
Chr02	35650138	35651149	Chr08	62938034	62939433
Chr02	35874830	35877359	Chr08	62110555	62111020
Chr02	35888158	35894536	Chr08	61673453	61677676
Chr02	35940924	35941277	Chr08	61645241	61646066
Chr02	35967907	35970587	Chr08	61087112	61088920
Chr02	35975184	35977425	Chr08	61082284	61084227
Chr02	36132079	36132561	Chr08	60897293	60897802
Chr02	37013075	37014875	Chr08	60691298	60692441
Chr02	37043650	37046076	Chr08	60651440	60653216
Chr02	37190151	37191547	Chr08	60614665	60615678
Chr02	37206664	37208680	Chr08	60598278	60600559
Chr02	37520796	37526504	Chr08	60140532	60145044
Chr02	37549744	37554123	Chr08	60128670	60135874
Chr02	37620653	37621869	Chr08	60082742	60084449
Chr02	38430808	38435940	Chr08	60051094	60055118
Chr02	38544166	38547425	Chr08	60044647	60047622
Chr02	19748628	19750619	Chr08	14043824	14046678
Chr02	19847454	19851513	Chr08	13951766	13960511
Chr02	20099860	20102793	Chr08	13910969	13917173
Chr02	20154970	20155278	Chr08	13773969	13774366
Chr02	20310701	20318287	Chr08	13758290	13764679
Chr02	20499627	20499989	Chr08	13701267	13703263
Chr02	20826901	20828779	Chr08	13401033	13401425
Chr02	20938031	20940761	Chr08	13382195	13386912
Chr02	40272965	40277449	Chr08	57365311	57367039
Chr02	40422785	40424831	Chr08	57233075	57235062
Chr02	40461295	40462222	Chr08	57091755	57093608
Chr02	40604865	40617276	Chr08	56952453	56963806
Chr02	40722291	40723974	Chr08	56750290	56752122
Chr02	40747897	40751091	Chr08	56691442	56693973
Chr02	40760131	40760666	Chr08	56608411	56609157
Chr02	37028027	37029828	Chr08	16035262	16036506
Chr02	37238036	37254957	Chr08	15634262	15657243
Chr02	37449365	37454286	Chr08	15249549	15254164
Chr02	37456865	37461848	Chr08	15100060	15104529
Chr02	37581054	37586146	Chr08	14811717	14816438
Chr02	37594155	37601664	Chr08	14775871	14783263
Chr02	37607650	37610471	Chr08	14723201	14725859
Chr02	15381035	15382388	Chr08	16694747	16697028
Chr02	16500391	16501510	Chr08	16647181	16648309
Chr02	16519724	16524436	Chr08	16637011	16645880
Chr02	16768996	16769926	Chr08	16382021	16383149
Chr02	16936510	16941211	Chr08	16064908	16069335
Chr02	17014424	17015327	Chr08	16042570	16043775
Chr02	17092488	17094363	Chr08	16015181	16016555
Chr02	6042004	6045151	Chr09	29898097	29899532
Chr02	6058514	6061271	Chr09	29900904	29905033
Chr02	6164848	6167321	Chr09	29927883	29930010
Chr02	6176646	6182493	Chr09	29932939	29937421
Chr02	6569350	6571372	Chr09	30335669	30338490
Chr02	6622261	6627768	Chr09	30354584	30359050
Chr02	6743364	6749821	Chr09	30444094	30449847
Chr02	6886435	6888421	Chr09	30581571	30583885
Chr02	53214134	53215575	Chr09	28245586	28248036
Chr02	53263511	53264998	Chr09	28212387	28215119
Chr02	53302494	53305570	Chr09	28202153	28205207
Chr02	53342160	53343157	Chr09	28177725	28179034
Chr02	53364695	53369394	Chr09	28157808	28161125
Chr02	53657846	53659437	Chr09	27896305	27897678
Chr02	53659598	53671780	Chr09	27891187	27895708
Chr02	53680151	53681512	Chr09	27874291	27875357
Chr02	53709888	53715208	Chr09	27784625	27788411
Chr02	53724845	53725970	Chr09	27529902	27531261
Chr02	53816056	53816887	Chr09	27379200	27379598
Chr02	54038861	54043387	Chr09	27286772	27291960
Chr02	54052545	54055684	Chr09	27277272	27279591
Chr02	54364871	54368289	Chr09	27247458	27252225
Chr02	54388576	54391808	Chr09	27128219	27131524
Chr02	54476857	54481089	Chr09	27077842	27081135
Chr02	54485573	54487905	Chr09	27044855	27049433
Chr02	54609100	54612951	Chr09	27035926	27043619
Chr02	55038320	55038529	Chr09	26292092	26292650
Chr02	55142341	55145082	Chr09	26259094	26260867
Chr02	55162703	55164385	Chr09	26207594	26209603
Chr02	55279475	55282931	Chr09	26133991	26137066
Chr02	55317750	55324464	Chr09	26105930	26113929
Chr02	55439829	55443049	Chr09	25870230	25874696
Chr02	55542103	55543002	Chr09	25628025	25628783
Chr02	55561481	55562278	Chr09	25573912	25574891
Chr02	52165368	52165841	Chr09	29645410	29646216
Chr02	52196119	52198799	Chr09	29610637	29614046
Chr02	52326431	52328862	Chr09	29538809	29540081
Chr02	52342277	52347353	Chr09	29531628	29536177
Chr02	52398652	52400957	Chr09	29482157	29483928
Chr02	52543440	52547833	Chr09	29310604	29314792
Chr02	52755313	52756401	Chr09	29274951	29276869
Chr02	52862678	52865375	Chr09	29260607	29261939
Chr02	3373130	3376190	Chr09	28202153	28205207
Chr02	3416638	3421441	Chr09	28157808	28161125
Chr02	3432702	3433154	Chr09	28138237	28139017
Chr02	3476356	3480167	Chr09	28098872	28103771
Chr02	3586530	3590697	Chr09	27929510	27933425
Chr02	3614359	3616123	Chr09	27896305	27897678
Chr02	41971410	41973654	Chr10	25254012	25256369
Chr02	42011140	42013122	Chr10	25303984	25306555
Chr02	42054244	42056995	Chr10	25600920	25603711
Chr02	42303690	42307827	Chr10	25658773	25660800
Chr02	42388590	42391173	Chr10	25661643	25665560
Chr02	42477322	42480190	Chr10	25746896	25749076
Chr02	42660987	42674055	Chr10	25804062	25807999
Chr02	42823549	42825190	Chr10	25925164	25926575
Chr02	42833697	42834827	Chr10	25938012	25939596
Chr02	42848444	42850397	Chr10	25949303	25950052
Chr02	42933101	42935215	Chr10	26054186	26056283
Chr02	42958672	42960242	Chr10	26149460	26150898
Chr02	43952974	43954474	Chr10	26238849	26239970
Chr02	44008538	44011963	Chr10	26296302	26299470
Chr02	44585136	44589094	Chr10	26348475	26352640
Chr02	44590411	44600386	Chr10	26409749	26420118
Chr02	55595974	55599077	Chr10	21341297	21344664
Chr02	55609641	55611792	Chr10	21637560	21639552
Chr02	55648315	55652078	Chr10	22032461	22038254
Chr02	55655191	55658410	Chr10	22046289	22049294
Chr02	55659481	55662082	Chr10	22050663	22054462
Chr02	55663488	55670515	Chr10	22057146	22065912
Chr02	55713910	55719219	Chr10	22129252	22136802
Chr02	55719564	55724198	Chr10	22146871	22151905
Chr02	55775354	55779077	Chr10	22223227	22226738
Chr02	55785739	55789817	Chr10	22301734	22304008
Chr02	55907765	55908851	Chr10	23238397	23241130
Chr02	55916242	55918891	Chr10	23268225	23270551
Chr02	52841594	52843631	Chr10	26495121	26496989
Chr02	52914418	52917776	Chr10	26556262	26561576
Chr02	53082345	53090720	Chr10	26905674	26916655
Chr02	53192703	53194322	Chr10	26986568	26987849
Chr02	53214134	53215575	Chr10	26993767	26994930
Chr02	53325945	53330665	Chr10	27048434	27054766
Chr02	53657846	53659437	Chr10	27292660	27294208
Chr02	53770425	53773462	Chr10	27411983	27416100
Chr02	53783851	53786418	Chr10	27433602	27437118
Chr02	53816056	53816887	Chr10	27493576	27494224
Chr02	3378753	3380701	Chr10	27030059	27032260
Chr02	3383161	3384617	Chr10	27037201	27039285
Chr02	3409402	3414734	Chr10	27062688	27067111
Chr02	3444004	3445914	Chr10	27105754	27106426
Chr02	3459700	3462120	Chr10	27116818	27118976
Chr02	3463505	3465083	Chr10	27122929	27123711
Chr02	3586530	3590697	Chr10	27283910	27286992
Chr02	3614359	3616123	Chr10	27292660	27294208
Chr02	57422817	57427069	Chr10	6603903	6606846
Chr02	57502176	57508119	Chr10	6532383	6538501
Chr02	57519928	57531606	Chr10	6505088	6516827
Chr02	57535062	57536348	Chr10	6468845	6470315
Chr02	57559610	57565369	Chr10	6395536	6398759
Chr02	57574010	57574808	Chr10	5921660	5922858
Chr02	57613783	57616205	Chr10	5899682	5902654
Chr02	57698828	57699876	Chr10	5372417	5374263
Chr02	57701099	57703210	Chr10	5368615	5369907
Chr02	57713482	57717193	Chr10	5356863	5361513
Chr02	57762810	57765044	Chr10	5305648	5307510
Chr02	57767054	57769753	Chr10	5300537	5303265
Chr02	57789830	57794460	Chr10	5290960	5297419
Chr02	57797468	57799873	Chr10	5254323	5257590
Chr02	57903538	57905364	Chr10	5248164	5249530
Chr02	57953880	57959140	Chr10	5220776	5223917
Chr02	57978350	57982763	Chr10	5149162	5155037
Chr02	57990519	57992869	Chr10	5131133	5132933
Chr02	58053921	58054863	Chr10	4924087	4925205
Chr02	58067552	58068878	Chr10	4790018	4791539
Chr02	58072615	58074193	Chr10	4356291	4357677
Chr02	58075210	58076865	Chr10	4347820	4349175
Chr02	58151182	58152529	Chr10	4238326	4239753
Chr02	58219709	58223124	Chr10	4095333	4099565
Chr02	58262515	58266673	Chr10	4061831	4067260
Chr02	58370915	58371312	Chr10	3869206	3869793
Chr02	58442907	58444060	Chr10	3826396	3827775
Chr02	58462055	58462698	Chr10	3820432	3821121
Chr02	58500131	58501938	Chr10	3784894	3786492
Chr02	58536962	58539234	Chr10	3756134	3758392
Chr02	56896696	56897462	Chr10	7474850	7475473
Chr02	56987651	56990170	Chr10	7357704	7360532
Chr02	56997140	57007391	Chr10	7354896	7356560
Chr02	57061490	57064936	Chr10	7303184	7308207
Chr02	57113180	57123600	Chr10	7232418	7240441
Chr02	57150873	57152431	Chr10	7206414	7207685
Chr02	57163288	57166868	Chr10	7179814	7182233
Chr02	57176166	57180052	Chr10	7051085	7054571
Chr02	57202252	57207754	Chr10	7028075	7034476
Chr02	57257684	57264309	Chr10	6984132	6992455
Chr02	57283027	57288036	Chr10	6969460	6974740
Chr02	57295154	57296199	Chr10	6941742	6943511
Chr02	57297520	57302690	Chr10	6936045	6940290
Chr02	57313124	57315228	Chr10	6926500	6928572
Chr02	57329214	57332016	Chr10	6895413	6897967
Chr02	44604258	44607499	Chr10	10501037	10504135
Chr02	44616022	44626548	Chr10	10420512	10430581
Chr02	44655616	44657989	Chr10	10398813	10400472
Chr02	44724234	44727850	Chr10	10381278	10385342
Chr02	44778586	44780685	Chr10	10327822	10329120
Chr02	44883047	44887347	Chr10	10282648	10288812
Chr02	44926607	44927779	Chr10	10271424	10272659
Chr02	44934430	44936789	Chr10	10260712	10263210
Chr02	44977480	44981239	Chr10	10217078	10220795
Chr02	45012546	45014038	Chr10	10150401	10152725
Chr02	45036534	45037244	Chr10	10124592	10125230
Chr02	45056334	45059166	Chr10	10114111	10116998
Chr02	45168220	45171559	Chr10	10047818	10051092
Chr02	45175220	45178747	Chr10	9866372	9870600
Chr02	45448613	45450015	Chr10	9702866	9705682
Chr02	56050813	56088154	Chr10	8972203	8995441
Chr02	56237522	56239570	Chr10	8968973	8971334
Chr02	56245064	56249876	Chr10	8958038	8965708
Chr02	56393212	56394112	Chr10	8498699	8499184
Chr02	56422849	56426680	Chr10	8438011	8441156
Chr02	56447196	56449771	Chr10	8420323	8421573
Chr02	56584571	56587585	Chr10	8116048	8121648
Chr02	56660470	56662584	Chr10	8064861	8067908
Chr02	56772889	56776784	Chr10	7952014	7957986
Chr02	56780092	56783025	Chr10	7862051	7864785
Chr02	56804964	56810341	Chr10	7772597	7777067
Chr02	50159835	50163941	Chr10	18753866	18759007
Chr02	50398800	50400034	Chr10	18659949	18661840
Chr02	50427154	50428087	Chr10	18643347	18645230
Chr02	50587567	50590719	Chr10	18610572	18611528
Chr02	50603189	50604181	Chr10	18466459	18467484
Chr02	50638488	50644824	Chr10	18109383	18112001
Chr02	50954801	50962084	Chr10	17871536	17878152
Chr02	51179315	51182439	Chr10	17305893	17306978
Chr02	51188519	51192057	Chr10	17255392	17259981
Chr02	42958672	42960242	Chr10	12695996	12698878
Chr02	42972781	42976660	Chr10	12666888	12670199
Chr02	43002206	43003258	Chr10	12601066	12604220
Chr02	44008538	44011963	Chr10	12518262	12523247
Chr02	44694500	44696693	Chr10	12346418	12348139
Chr02	44782075	44785684	Chr10	12191131	12208778
Chr02	44883047	44887347	Chr10	12109454	12114089
Chr02	45012546	45014038	Chr10	11877465	11881196
Chr02	373653	377622	Chr10	28697145	28700467
Chr02	549220	550734	Chr10	28518905	28520553
Chr02	660752	661267	Chr10	28376723	28377456
Chr02	740111	742901	Chr10	28364621	28366652
Chr02	838285	844121	Chr10	28301837	28307969
Chr02	852564	856658	Chr10	27963459	27967209
Chr02	1160800	1163264	Chr10	27753898	27756178
Chr02	1222958	1227570	Chr10	27712346	27717428
Chr02	55837053	55839494	Chr10	23473964	23477081
Chr02	55844359	55846966	Chr10	23462756	23465255
Chr02	55907765	55908851	Chr10	23324630	23325444
Chr02	55935431	55942639	Chr10	23250033	23257023
Chr02	55980676	55981726	Chr10	23145165	23146123
Chr02	55995857	55996521	Chr10	23121377	23122272
Chr02	41421445	41423461	Chr10	24473280	24474248
Chr02	41449124	41456112	Chr10	24435230	24450482
Chr02	41518886	41522663	Chr10	24271379	24275079
Chr02	41587682	41591083	Chr10	24261092	24264636
Chr02	41614363	41614767	Chr10	24236819	24240721
Chr02	41646936	41651823	Chr10	24133699	24136436
Chr02	59092969	59096426	Chr10	24056344	24057258
Chr02	59096854	59099011	Chr10	23960480	23962183
Chr02	59137093	59139027	Chr10	23937865	23940878
Chr02	59173694	59176280	Chr10	23917091	23919504
Chr02	59237789	59240672	Chr10	23847357	23850753
Chr02	59343262	59345126	Chr10	23702496	23704068
Chr02	3927218	3928291	Chr11	32488662	32489432
Chr02	4008771	4011257	Chr11	32501714	32504103
Chr02	4030875	4034878	Chr11	32511643	32515991
Chr02	4107965	4110123	Chr11	32565295	32569459
Chr02	4468210	4470742	Chr11	32745386	32747550
Chr02	4553236	4557211	Chr11	32748778	32752490
Chr02	5228711	5230621	Chr11	32766837	32769037
Chr02	5270749	5273234	Chr11	32799120	32802551
Chr02	5282049	5283720	Chr11	32807737	32809769
Chr02	5284841	5285733	Chr11	32810381	32811354
Chr02	5298162	5301256	Chr11	32816182	32819061
Chr02	5399033	5399863	Chr11	32830200	32831089
Chr02	5429381	5432022	Chr11	32873354	32874843
Chr02	5499102	5503602	Chr11	32875003	32880831
Chr02	5653924	5655037	Chr11	32888227	32890202
Chr02	5699569	5702424	Chr11	32891735	32893856
Chr02	5821900	5826408	Chr11	32911708	32916261
Chr02	5829791	5833199	Chr11	32916287	32919547
Chr02	5858293	5860602	Chr11	32923445	32925418
Chr02	5864849	5869267	Chr11	32931010	32934595
Chr02	5872988	5880370	Chr11	32969182	32977586
Chr02	5895859	5897467	Chr11	32984037	32986583
Chr02	5932348	5935476	Chr11	33060771	33064589
Chr02	6146065	6152411	Chr11	33224876	33229176
Chr02	6164848	6167321	Chr11	33244993	33246287
Chr02	6559855	6562698	Chr11	33291528	33295584
Chr02	6569350	6571372	Chr11	33316549	33319157
Chr02	6573009	6576407	Chr11	33320448	33325312
Chr02	6622261	6627768	Chr11	33344231	33348767
Chr02	6738112	6741994	Chr11	33645742	33650077
Chr02	6940472	6942690	Chr11	33686998	33688545
Chr02	6973887	6975025	Chr11	33693725	33694827
Chr02	7223240	7223683	Chr11	33771022	33771623
Chr02	7225644	7226444	Chr11	33772562	33773067
Chr02	7267363	7269590	Chr11	33796218	33797790
Chr02	7310662	7317058	Chr11	33884943	33889654
Chr02	2874554	2880162	Chr11	35649346	35652066
Chr02	2885721	2889664	Chr11	35689213	35693062
Chr02	2922102	2925424	Chr11	35703142	35705033
Chr02	3278640	3279739	Chr11	35905549	35909668
Chr02	3366190	3371374	Chr11	35957742	35964529
Chr02	3630879	3632796	Chr11	36128942	36130897
Chr02	3644737	3647771	Chr11	36171613	36174817
Chr02	3689348	3692805	Chr11	36270078	36273997
Chr02	3747489	3756918	Chr11	36315737	36317396
Chr02	3792284	3794705	Chr11	36353120	36355616
Chr02	3831827	3833453	Chr11	36458744	36461668
Chr02	3927218	3928291	Chr11	36523395	36524015
Chr02	42885161	42886175	Chr11	39750776	39752918
Chr02	42933101	42935215	Chr11	39761083	39763270
Chr02	42972781	42976660	Chr11	39773184	39776991
Chr02	43944821	43952095	Chr11	39821756	39826421
Chr02	44008538	44011963	Chr11	39930953	39935956
Chr02	44661524	44665114	Chr11	40147271	40153738
Chr02	44883047	44887347	Chr11	40180066	40186814
Chr02	44977480	44981239	Chr11	40517453	40522579
Chr02	45012546	45014038	Chr11	40541185	40543576
Chr02	45036534	45037244	Chr11	40607463	40608102
Chr02	210743	212625	Chr11	33951679	33953278
Chr02	213435	218531	Chr11	34299777	34300252
Chr02	283572	285241	Chr11	34569654	34571552
Chr02	305245	306045	Chr11	34589885	34591234
Chr02	363202	365688	Chr11	34660267	34662986
Chr02	459825	465249	Chr11	34667164	34671329
Chr02	477362	479934	Chr11	34771683	34774314
Chr02	740111	742901	Chr11	34913696	34916612
Chr02	767489	771942	Chr11	34932120	34943176
Chr02	57770938	57771704	Chr11	27416890	27417684
Chr02	57893112	57898408	Chr11	27485772	27489302
Chr02	58065289	58067189	Chr11	27715082	27717731
Chr02	58072615	58074193	Chr11	27832511	27834481
Chr02	58105495	58106647	Chr11	28056331	28059187
Chr02	58109004	58110431	Chr11	28106235	28107122
Chr02	58157327	58160773	Chr11	28278775	28283183
Chr02	7377468	7378665	Chr11	30022390	30026474
Chr02	7441585	7443459	Chr11	30075288	30077010
Chr02	7588235	7591844	Chr11	30222714	30224634
Chr02	7685099	7690173	Chr11	30240764	30245729
Chr02	7695469	7697010	Chr11	30251285	30253391
Chr02	7785309	7786681	Chr11	30263150	30264312
Chr02	1799673	1800473	Chr11	35275225	35278494
Chr02	1824422	1825013	Chr11	35296303	35296933
Chr02	1855788	1856825	Chr11	35404381	35405971
Chr02	1900851	1902822	Chr11	35422389	35423993
Chr02	2174487	2178018	Chr11	35498639	35502281
Chr02	2196706	2197926	Chr11	35595165	35596750
Chr02	8530835	8531599	Chr11	30282777	30283420
Chr02	8564067	8566323	Chr11	30288838	30291870
Chr02	8831900	8833556	Chr11	30356251	30359165
Chr02	8892739	8900990	Chr11	30489112	30498180
Chr02	8936921	8939741	Chr11	30517102	30519820
Chr02	9277580	9283761	Chr11	30546459	30551987
Chr02	3287985	3288702	Chr11	36047223	36047516
Chr02	3306045	3308596	Chr11	36013088	36015625
Chr02	3317549	3322288	Chr11	35998846	36003502
Chr02	3332489	3335922	Chr11	35991782	35995348
Chr02	3349782	3356766	Chr11	35987054	35992079
Chr02	3378753	3380701	Chr11	35929158	35929706
Chr02	3416638	3421441	Chr11	35905549	35909668
Chr02	3432702	3433154	Chr11	35900825	35902668
Chr02	3503299	3504413	Chr11	35831314	35832730
Chr02	35860668	35862874	Chr11	43381638	43384584
Chr02	35888158	35894536	Chr11	43142028	43147326
Chr02	35931803	35934265	Chr11	43079888	43081909
Chr02	35940924	35941277	Chr11	43078266	43078958
Chr02	35975184	35977425	Chr11	43019572	43021315
Chr02	35989194	35992827	Chr11	42994733	42999638
Chr02	55844359	55846966	Chr11	24730434	24733087
Chr02	55935431	55942639	Chr11	24518831	24527171
Chr02	55950733	55956871	Chr11	24494392	24500161
Chr02	56022443	56027020	Chr11	24355137	24358563
Chr02	56205126	56209966	Chr11	23874450	23881453
Chr02	56237522	56239570	Chr11	23824438	23826787
Chr02	878097	881782	scaffold_171	139	2392
Chr02	890014	891816	scaffold_171	8642	10205
Chr02	893444	899957	scaffold_171	11026	18602
Chr02	901543	905642	scaffold_171	20160	23909
Chr02	907040	915472	scaffold_171	25449	34520
Chr02	972763	977064	scaffold_171	65184	67648
Chr02	16794313	16795554	scaffold_30	457065	458306
Chr02	16798479	16801466	scaffold_30	433548	436440
Chr02	16815944	16820880	scaffold_30	390224	394975
Chr02	16834061	16835800	scaffold_30	386000	387964
Chr02	16991633	16992190	scaffold_30	270275	273902
Chr02	17014424	17015327	scaffold_30	178617	179765
Chr02	17092488	17094363	scaffold_30	64233	65768
Chr03	14534131	14535309	Chr03	74658234	74659315
Chr03	14552695	14554373	Chr03	74958841	74961156
Chr03	14590269	14594645	Chr03	74992793	74996297
Chr03	14750098	14751616	Chr03	75018398	75019710
Chr03	14765017	14766287	Chr03	75141433	75145173
Chr03	14775045	14777057	Chr03	75399269	75400996
Chr03	14902598	14904390	Chr03	75510339	75512410
Chr03	14913086	14914852	Chr03	75518776	75520985
Chr03	14950206	14952095	Chr03	75561882	75567158
Chr03	15041112	15042792	Chr03	75596948	75600718
Chr03	15046356	15047626	Chr03	75629837	75631990
Chr03	15057410	15060562	Chr03	75658751	75660588
Chr03	15067480	15068631	Chr03	75726754	75728372
Chr03	15071851	15074857	Chr03	75770011	75771698
Chr03	15582267	15585885	Chr03	75807805	75813226
Chr03	16054962	16055447	Chr03	75858597	75859023
Chr03	16060337	16064934	Chr03	75860328	75865526
Chr03	16065390	16070478	Chr03	76146952	76150978
Chr03	16250359	16251162	Chr03	76383433	76384749
Chr03	16630626	16635304	Chr03	76472850	76477986
Chr03	16707212	16711567	Chr03	76553206	76558065
Chr03	16716698	16719170	Chr03	76563096	76565335
Chr03	16743972	16747061	Chr03	76604073	76607189
Chr03	16946176	16948179	Chr03	76910504	76912264
Chr03	17110124	17110567	Chr03	77042714	77043184
Chr03	17111674	17113258	Chr03	77049672	77050509
Chr03	17287301	17292990	Chr03	77287177	77294356
Chr03	17309231	17310426	Chr03	77375450	77376214
Chr03	16946176	16948179	Chr03	77652817	77655095
Chr03	17287301	17292990	Chr03	78216916	78224205
Chr03	17309231	17310426	Chr03	78239215	78239990
Chr03	17385940	17388967	Chr03	78439285	78441918
Chr03	17420477	17426609	Chr03	78445313	78450337
Chr03	17488680	17493736	Chr03	78510220	78515442
Chr03	17535173	17537365	Chr03	78561936	78563257
Chr03	17769080	17773267	Chr03	78612614	78616852
Chr03	17841004	17847452	Chr03	78731527	78736744
Chr03	17892311	17893200	Chr03	78746508	78747219
Chr03	17912781	17915931	Chr03	78761655	78764175
Chr03	17977491	17981124	Chr03	78804695	78806929
Chr03	18017064	18019467	Chr03	78810393	78813267
Chr03	18135537	18136609	Chr03	78897154	78898251
Chr03	18247879	18248299	Chr03	78909720	78910193
Chr03	18253120	18253942	Chr03	78921146	78921866
Chr03	18488748	18491433	Chr03	79089728	79093304
Chr03	18633303	18637164	Chr03	79627361	79629943
Chr03	18643118	18646627	Chr03	79631676	79634816
Chr03	18666496	18668253	Chr03	79648863	79649917
Chr03	18708761	18709355	Chr03	79686711	79687348
Chr03	13902082	13904543	Chr03	71686830	71687363
Chr03	13974294	13975673	Chr03	72068571	72069923
Chr03	14018013	14018777	Chr03	72093913	72095265
Chr03	14109587	14113847	Chr03	72151686	72158173
Chr03	14114704	14116874	Chr03	72472297	72475500
Chr03	14118669	14123483	Chr03	72811143	72815731
Chr03	14455821	14461980	Chr03	73618716	73623874
Chr03	14474238	14476045	Chr03	73673818	73675731
Chr03	14496509	14501292	Chr03	73699789	73703092
Chr03	14528535	14531057	Chr03	73708104	73710148
Chr03	14534131	14535309	Chr03	73710859	73712471
Chr03	14552695	14554373	Chr03	74002528	74003370
Chr03	14685546	14689560	Chr03	74065052	74066912
Chr03	14765017	14766287	Chr03	74105676	74105969
Chr03	14775045	14777057	Chr03	74241083	74242902
Chr03	73683639	73687917	Chr03	74639282	74643364
Chr03	73710859	73712471	Chr03	74658234	74659315
Chr03	73723731	73725503	Chr03	74811037	74812962
Chr03	74002528	74003370	Chr03	74958841	74961156
Chr03	74038493	74038939	Chr03	75006851	75016702
Chr03	74042619	74043965	Chr03	75018398	75019710
Chr03	74073015	74076250	Chr03	75134171	75140005
Chr03	74105676	74105969	Chr03	75287121	75288477
Chr03	74241083	74242902	Chr03	75399269	75400996
Chr03	74246081	74250227	Chr03	75411040	75414343
Chr03	74277125	74281332	Chr03	75416374	75420617
Chr03	13063679	13067318	Chr03	65712309	65715595
Chr03	13114094	13120689	Chr03	65738216	65746490
Chr03	13158456	13159356	Chr03	65809105	65810199
Chr03	13186392	13188358	Chr03	65827322	65829177
Chr03	13204838	13210420	Chr03	65829709	65836069
Chr03	13216429	13218966	Chr03	65858014	65860490
Chr03	13261146	13263991	Chr03	65910566	65912764
Chr03	13320442	13324260	Chr03	66256171	66259623
Chr03	13364052	13370926	Chr03	66265340	66267906
Chr03	13374010	13376202	Chr03	66296321	66299024
Chr03	11251949	11253514	Chr03	58707113	58711699
Chr03	11374533	11375418	Chr03	58828507	58830020
Chr03	11456626	11460220	Chr03	58971374	58973760
Chr03	11520771	11525834	Chr03	59314658	59318022
Chr03	11571656	11578008	Chr03	60269207	60274560
Chr03	11638392	11646494	Chr03	60863328	60869593
Chr03	11824506	11828205	Chr03	61042257	61045802
Chr03	11857309	11863875	Chr03	61292088	61298953
Chr03	11895071	11896814	Chr03	61328181	61329410
Chr03	11975109	11975664	Chr03	61366193	61366693
Chr03	11986429	11988988	Chr03	61378556	61381038
Chr03	12103654	12104481	Chr03	61549161	61550007
Chr03	69766517	69769396	Chr03	71567312	71567756
Chr03	69773798	69777756	Chr03	71635163	71636152
Chr03	69828519	69831810	Chr03	71675918	71679445
Chr03	70085742	70086389	Chr03	71686830	71687363
Chr03	70198668	70201503	Chr03	71709886	71710811
Chr03	70634371	70637824	Chr03	71837797	71838090
Chr03	70663093	70666925	Chr03	71925275	71926195
Chr03	70674167	70676429	Chr03	71936857	71940375
Chr03	71566410	71566742	Chr03	71971635	71976007
Chr03	21772960	21773790	Chr03	23049195	23052202
Chr03	22451825	22453631	Chr03	23533147	23539284
Chr03	22507960	22514041	Chr03	23567541	23573983
Chr03	22524097	22534419	Chr03	23584006	23586970
Chr03	22577317	22582361	Chr03	23595080	23596662
Chr03	22603719	22612470	Chr03	23680217	23682913
Chr03	22676959	22680889	Chr03	23811905	23818673
Chr03	22685470	22687734	Chr03	23925819	23936934
Chr03	7098189	7099026	Chr03	9736113	9736815
Chr03	7102365	7108738	Chr03	9827002	9828762
Chr03	7449149	7450088	Chr03	10027579	10028347
Chr03	7658612	7662442	Chr03	10029693	10030597
Chr03	8015528	8025191	Chr03	10172509	10174356
Chr03	8303233	8304171	Chr03	10470940	10476964
Chr03	8315213	8325524	Chr03	10485237	10488664
Chr03	8678030	8681422	Chr03	11251949	11253514
Chr03	13682336	13689432	Chr03	69464331	69465192
Chr03	13741911	13743637	Chr03	69632402	69633857
Chr03	13767636	13770092	Chr03	69678491	69680848
Chr03	13776120	13779683	Chr03	69692721	69695866
Chr03	13824991	13827625	Chr03	69701590	69706307
Chr03	13897179	13901323	Chr03	69749866	69754441
Chr03	13902082	13904543	Chr03	69766517	69769396
Chr03	7065661	7068464	Chr03	9955123	9956030
Chr03	7102365	7108738	Chr03	10172509	10174356
Chr03	7322692	7327157	Chr03	10402123	10403852
Chr03	7329459	7330887	Chr03	10407082	10408735
Chr03	7448064	7451830	Chr03	10485237	10488664
Chr03	8057364	8057948	Chr03	11251949	11253514
Chr03	8058611	8060349	Chr03	11255048	11256046
Chr03	1667879	1669587	Chr03	48302448	48304107
Chr03	1795122	1797396	Chr03	48404747	48406942
Chr03	1848390	1849832	Chr03	48514346	48515966
Chr03	1948350	1950519	Chr03	48616639	48620288
Chr03	1955283	1957179	Chr03	49218230	49220824
Chr03	1986525	1989413	Chr03	49508886	49511588
Chr03	2131663	2135188	Chr03	49556729	49563169
Chr03	61638161	61647554	Chr03	62643563	62645989
Chr03	61855889	61859583	Chr03	63120840	63125315
Chr03	62238100	62238804	Chr03	63179829	63180422
Chr03	62243615	62244307	Chr03	63193666	63194632
Chr03	62458005	62458949	Chr03	63472055	63472501
Chr03	62480864	62485541	Chr03	63589078	63592187
Chr03	20368386	20369394	Chr03	21827760	21828755
Chr03	20381213	20382509	Chr03	21851855	21856083
Chr03	20393407	20394072	Chr03	21860264	21863059
Chr03	20708557	20709555	Chr03	22399035	22399966
Chr03	20711297	20714543	Chr03	22411456	22413244
Chr03	20848643	20854515	Chr03	22507960	22514041
Chr03	69788463	69788795	Chr03	71566410	71566742
Chr03	70017172	70020820	Chr03	71607040	71611282
Chr03	70141761	70144979	Chr03	71675918	71679445
Chr03	70156372	70159945	Chr03	71752746	71758762
Chr03	70532415	70536087	Chr03	71840620	71842210
Chr03	70576413	70577005	Chr03	71967220	71971085
Chr03	31385312	31386983	Chr03	34777803	34780390
Chr03	31547748	31554059	Chr03	34991573	34999486
Chr03	31589390	31590037	Chr03	35011808	35019219
Chr03	31608103	31614031	Chr03	35276356	35283502
Chr03	31686287	31688819	Chr03	35555511	35560858
Chr03	31798948	31805563	Chr03	36259918	36265955
Chr03	6783074	6787754	Chr03	56187797	56192874
Chr03	6788454	6789134	Chr03	56195003	56195338
Chr03	6946701	6949931	Chr03	56214350	56217960
Chr03	6958548	6958853	Chr03	56243508	56244495
Chr03	7310385	7312696	Chr03	56270141	56274356
Chr03	7322692	7327157	Chr03	56277127	56281994
Chr03	701708	704541	Chr03	41458324	41463996
Chr03	740299	743444	Chr03	41695264	41698650
Chr03	801171	801948	Chr03	41859632	41860740
Chr03	901380	909478	Chr03	42566764	42572253
Chr03	1018874	1025869	Chr03	43967738	43975397
Chr03	1089715	1094475	Chr03	44522843	44528132
Chr03	1165801	1171836	Chr03	44847137	44853052
Chr03	28298625	28301660	Chr03	57628606	57630820
Chr03	28710608	28714413	Chr03	57158988	57162465
Chr03	28722918	28729527	Chr03	57152889	57154420
Chr03	28837096	28838244	Chr03	57085574	57086309
Chr03	29256956	29266313	Chr03	57051703	57059868
Chr03	29268605	29272685	Chr03	57047978	57051375
Chr03	29298672	29300457	Chr03	56975529	56977145
Chr03	29440280	29442812	Chr03	56926276	56929013
Chr03	29449917	29455702	Chr03	56915479	56922242
Chr03	29491842	29495540	Chr03	56869250	56873112
Chr03	29504224	29508570	Chr03	56829181	56833274
Chr03	29522542	29525142	Chr03	56802286	56804613
Chr03	6982080	6989053	Chr03	10521656	10529097
Chr03	7094893	7095797	Chr03	10485237	10488664
Chr03	7102365	7108738	Chr03	10470940	10476964
Chr03	7402774	7405332	Chr03	10310798	10312249
Chr03	7440286	7441976	Chr03	10306147	10309714
Chr03	7448064	7451830	Chr03	10294965	10298754
Chr03	8015528	8025191	Chr03	10008130	10015763
Chr03	8058611	8060349	Chr03	9955123	9956030
Chr03	8234914	8236725	Chr03	9919125	9919813
Chr03	8247869	8249629	Chr03	9827002	9828762
Chr03	8503652	8511057	Chr03	9602170	9607840
Chr03	58412221	58417315	Chr03	76651528	76654719
Chr03	58417515	58419691	Chr03	76632287	76636126
Chr03	58422691	58425625	Chr03	76624060	76627730
Chr03	58583968	58588736	Chr03	76563096	76565335
Chr03	58653901	58655165	Chr03	76383433	76384749
Chr03	58828507	58830020	Chr03	76317872	76318642
Chr03	58964255	58970155	Chr03	76296546	76302053
Chr03	59270929	59271435	Chr03	76273338	76274142
Chr03	59380829	59381335	Chr03	76199528	76200031
Chr03	60170378	60170896	Chr03	76190109	76190896
Chr03	13902082	13904543	Chr03	61552653	61556343
Chr03	14114704	14116874	Chr03	61378556	61381038
Chr03	14251042	14252294	Chr03	61328181	61329410
Chr03	14474238	14476045	Chr03	61308671	61311581
Chr03	14552695	14554373	Chr03	60946372	60947966
Chr03	14590269	14594645	Chr03	60918432	60922676
Chr03	14794423	14798470	Chr03	60468592	60471682
Chr03	14913086	14914852	Chr03	60317410	60319950
Chr03	14950206	14952095	Chr03	60269207	60274560
Chr03	15492177	15495642	Chr03	60261968	60265269
Chr03	66256171	66259623	Chr03	67542480	67546172
Chr03	66265340	66267906	Chr03	67533504	67535756
Chr03	66296321	66299024	Chr03	67501332	67503590
Chr03	66306563	66316100	Chr03	67482442	67492733
Chr03	66321799	66327653	Chr03	67475890	67481732
Chr03	66342387	66346407	Chr03	67454064	67458554
Chr03	67218007	67219353	Chr03	67230889	67231649
Chr03	17460076	17462067	Chr03	58005237	58009034
Chr03	17779201	17786756	Chr03	57556962	57564361
Chr03	17841004	17847452	Chr03	57165053	57171535
Chr03	18060205	18062680	Chr03	57095126	57096564
Chr03	18069818	18072127	Chr03	57091119	57094246
Chr03	18083692	18085023	Chr03	57085574	57086309
Chr03	18326657	18327723	Chr03	57051703	57059868
Chr03	18628654	18631658	Chr03	56909906	56914412
Chr03	17892311	17893200	Chr03	19984646	19985229
Chr03	17909323	17911640	Chr03	19968767	19970835
Chr03	17912781	17915931	Chr03	19905749	19909387
Chr03	18083692	18085023	Chr03	19737877	19739619
Chr03	18135537	18136609	Chr03	19650731	19651616
Chr03	18471874	18475437	Chr03	19133448	19137038
Chr03	82168874	82170221	Chr05	75204395	75204630
Chr03	82189315	82193104	Chr05	75210927	75213262
Chr03	82303398	82303828	Chr05	75228657	75230212
Chr03	82372086	82377296	Chr05	75235788	75238212
Chr03	82439668	82441046	Chr05	75285019	75290594
Chr03	82508360	82511545	Chr05	75317610	75318737
Chr03	82850854	82856243	Chr05	75362994	75368975
Chr03	82207943	82213847	Chr05	75172906	75178176
Chr03	82303398	82303828	Chr05	75181494	75182586
Chr03	82390929	82395089	Chr05	75210927	75213262
Chr03	82449237	82450337	Chr05	75228657	75230212
Chr03	82866560	82871981	Chr05	75285019	75290594
Chr03	82938631	82943492	Chr05	75335178	75339442
Chr03	82207943	82213847	Chr05	75362994	75368975
Chr03	82329903	82335452	Chr05	75335178	75339442
Chr03	82390929	82395089	Chr05	75322993	75325232
Chr03	82443806	82445809	Chr05	75235788	75238212
Chr03	82449237	82450337	Chr05	75228657	75230212
Chr03	82473286	82476192	Chr05	75210927	75213262
Chr03	82508360	82511545	Chr05	75181494	75182586
Chr03	82850854	82856243	Chr05	75172906	75178176
Chr03	58301898	58304061	Chr06	42265238	42267140
Chr03	58431246	58436070	Chr06	42343266	42347687
Chr03	58647628	58650843	Chr06	42511887	42513891
Chr03	58828507	58830020	Chr06	42548495	42549560
Chr03	59314658	59318022	Chr06	42609854	42616043
Chr03	60235045	60239689	Chr06	42623317	42628863
Chr03	60256715	60258305	Chr06	42727946	42731665
Chr03	60269207	60274560	Chr06	42777812	42781311
Chr03	60476715	60482068	Chr06	42818538	42823216
Chr03	60506966	60509576	Chr06	42823854	42828118
Chr03	61042257	61045802	Chr06	43164428	43168035
Chr03	61353982	61356843	Chr06	43252132	43255945
Chr03	61384155	61386895	Chr06	43305268	43307541
Chr03	61397446	61399440	Chr06	43358069	43359063
Chr03	61465632	61468715	Chr06	43497287	43501127
Chr03	61504643	61508483	Chr06	43518529	43521542
Chr03	11297439	11301408	Chr06	42459508	42462203
Chr03	11374533	11375418	Chr06	42548495	42549560
Chr03	11494526	11499668	Chr06	42581174	42588960
Chr03	11500486	11501263	Chr06	42594010	42595059
Chr03	11520771	11525834	Chr06	42609854	42616043
Chr03	11532203	11538074	Chr06	42663389	42670149
Chr03	11571656	11578008	Chr06	42777812	42781311
Chr03	11791631	11798808	Chr06	42887344	42894200
Chr03	11801422	11803133	Chr06	43124106	43126372
Chr03	11824506	11828205	Chr06	43164428	43168035
Chr03	12005677	12010207	Chr06	43327626	43329448
Chr03	12049730	12054101	Chr06	43507146	43512049
Chr03	56926276	56929013	Chr06	37447192	37449710
Chr03	57078092	57080517	Chr06	37545983	37547939
Chr03	57085574	57086309	Chr06	37559529	37560648
Chr03	57152889	57154420	Chr06	37601204	37604738
Chr03	57556962	57564361	Chr06	37647813	37655354
Chr03	57698010	57699818	Chr06	37745821	37747530
Chr03	57969215	57975149	Chr06	37808163	37812675
Chr03	74973324	74975826	Chr06	43124106	43126372
Chr03	75411040	75414343	Chr06	42828143	42830830
Chr03	75561882	75567158	Chr06	42777812	42781311
Chr03	75569182	75577014	Chr06	42764353	42770162
Chr03	75770011	75771698	Chr06	42745065	42747256
Chr03	75835127	75836243	Chr06	42693164	42695148
Chr03	75837676	75843863	Chr06	42678128	42685375
Chr03	76146952	76150978	Chr06	42663389	42670149
Chr03	76317872	76318642	Chr06	42548495	42549560
Chr03	76553206	76558065	Chr06	42468396	42472002
Chr03	76588303	76591154	Chr06	42459508	42462203
Chr03	76612160	76614803	Chr06	42378167	42380451
Chr03	76617831	76621542	Chr06	42355106	42357750
Chr03	76644994	76649037	Chr06	42332655	42335522
Chr03	77042714	77043184	Chr06	42271776	42272149
Chr03	17575591	17577206	Chr06	37735505	37736309
Chr03	17736696	17737950	Chr06	37729028	37730745
Chr03	17779201	17786756	Chr06	37647813	37655354
Chr03	17892311	17893200	Chr06	37610019	37610369
Chr03	18011658	18015950	Chr06	37571948	37575336
Chr03	18083692	18085023	Chr06	37559529	37560648
Chr03	18253120	18253942	Chr06	37507485	37508915
Chr03	18480143	18484778	Chr06	37491771	37495652
Chr03	18612067	18614196	Chr06	37447192	37449710
Chr03	16065390	16070478	Chr06	42663389	42670149
Chr03	16630626	16635304	Chr06	42609854	42616043
Chr03	16707212	16711567	Chr06	42468396	42472002
Chr03	16751115	16757503	Chr06	42416372	42423742
Chr03	16893220	16894040	Chr06	42370351	42371589
Chr03	16972751	16974121	Chr06	42313714	42314339
Chr03	17076711	17080935	Chr06	42283234	42286521
Chr03	17103688	17108246	Chr06	42275810	42279996
Chr03	17110124	17110567	Chr06	42271776	42272149
Chr03	80217577	80219831	Chr06	1637413	1642346
Chr03	80412677	80412934	Chr06	1595332	1603957
Chr03	80474000	80476132	Chr06	1440991	1443120
Chr03	80505576	80508824	Chr06	1397313	1399433
Chr03	80686223	80688241	Chr06	1289871	1293160
Chr03	80847625	80848993	Chr06	1163570	1165978
Chr03	80905217	80907605	Chr06	994074	996095
Chr03	73618716	73623874	Chr06	43199799	43207816
Chr03	73679673	73682902	Chr06	43184605	43187738
Chr03	73707315	73707746	Chr06	43155378	43156128
Chr03	74065052	74066912	Chr06	42884943	42886839
Chr03	74246081	74250227	Chr06	42828143	42830830
Chr03	74958841	74961156	Chr06	42672091	42675481
Chr03	16972751	16974121	Chr10	35461810	35462478
Chr03	17060058	17060981	Chr10	35495029	35495844
Chr03	17103688	17108246	Chr10	35524174	35527175
Chr03	17249636	17251023	Chr10	35548521	35550836
Chr03	17498335	17501197	Chr10	35778422	35780344
Chr03	17535173	17537365	Chr10	35798398	35800412
Chr03	17779201	17786756	Chr10	35827079	35836937
Chr03	18011658	18015950	Chr10	35955541	35958958
Chr03	18218604	18220197	Chr10	36070199	36073963
Chr03	18247879	18248299	Chr10	36080890	36081540
Chr03	18253120	18253942	Chr10	36092017	36093545
Chr03	13741911	13743637	Chr10	33597111	33598816
Chr03	13767636	13770092	Chr10	33642551	33644418
Chr03	13829329	13831645	Chr10	33678178	33680293
Chr03	13849393	13855806	Chr10	33705453	33706794
Chr03	13864598	13871491	Chr10	33721227	33727822
Chr03	13897179	13901323	Chr10	33728262	33731702
Chr03	13921211	13925724	Chr10	33810912	33813789
Chr03	14053586	14057714	Chr10	33816542	33820282
Chr03	76472850	76477986	Chr10	35146161	35151615
Chr03	76612160	76614803	Chr10	35229996	35232562
Chr03	76644994	76649037	Chr10	35235894	35238979
Chr03	76651528	76654719	Chr10	35251115	35260292
Chr03	76671323	76673232	Chr10	35283931	35289540
Chr03	77012444	77018363	Chr10	35463317	35469518
Chr03	77178890	77184431	Chr10	35557417	35562696
Chr03	63678039	63679375	Chr10	33732468	33734509
Chr03	63683620	63687495	Chr10	33728262	33731702
Chr03	63698585	63700427	Chr10	33694143	33695557
Chr03	63733155	63734335	Chr10	33597111	33598816
Chr03	64052640	64054782	Chr10	33550188	33552926
Chr03	64069333	64069920	Chr10	33490602	33492084
Chr03	71567312	71567756	scaffold_23	29720	30527
Chr03	71607040	71611282	scaffold_23	60650	64163
Chr03	71635163	71636152	scaffold_23	230241	232329
Chr03	71686830	71687363	scaffold_23	234049	234399
Chr03	71799741	71803203	scaffold_23	238743	242171
Chr03	71840620	71842210	scaffold_23	315349	317552
Chr03	71967220	71971085	scaffold_23	357476	361367
Chr03	69766517	69769396	scaffold_23	29720	30527
Chr03	69773798	69777756	scaffold_23	60650	64163
Chr03	70576413	70577005	scaffold_23	230241	232329
Chr03	71567312	71567756	scaffold_23	234049	234399
Chr03	71633495	71635050	scaffold_23	238743	242171
Chr03	71686830	71687363	scaffold_23	411673	412187
Chr03	71697914	71698168	scaffold_23	481924	482178
Chr03	70085742	70086389	scaffold_23	411673	412187
Chr03	70177892	70181339	scaffold_23	357476	361367
Chr03	70532415	70536087	scaffold_23	340036	343341
Chr03	70674167	70676429	scaffold_23	238743	242171
Chr03	71675918	71679445	scaffold_23	95770	99001
Chr03	71686830	71687363	scaffold_23	29720	30527
Chr03	83115290	83116699	scaffold_32	15862	18429
Chr03	83162262	83163838	scaffold_32	37139	38841
Chr03	83177964	83182206	scaffold_32	53879	58032
Chr03	83190037	83192103	scaffold_32	67359	69524
Chr03	83216295	83221119	scaffold_32	87763	92483
Chr03	83265161	83266894	scaffold_32	230590	231579
Chr03	83289581	83292405	scaffold_32	254528	257743
Chr04	32934425	32943373	Chr04	37912054	37912542
Chr04	33261683	33265202	Chr04	38095252	38097141
Chr04	33285605	33286516	Chr04	38131295	38132209
Chr04	33378456	33380998	Chr04	38228415	38229957
Chr04	33503809	33505122	Chr04	38412905	38414907
Chr04	33739397	33740253	Chr04	38501919	38502503
Chr04	33783413	33784015	Chr04	38523427	38524008
Chr04	33974232	33974675	Chr04	38722631	38723008
Chr04	31203599	31205485	Chr04	36698951	36701475
Chr04	31227484	31228443	Chr04	36671286	36673141
Chr04	31242067	31247570	Chr04	36665260	36669181
Chr04	31284595	31285801	Chr04	36642990	36644703
Chr04	31286630	31291145	Chr04	36628077	36632463
Chr04	31383104	31387021	Chr04	36608413	36612982
Chr04	31560041	31561146	Chr04	36501912	36502909
Chr04	31572235	31573846	Chr04	36494400	36495993
Chr04	31779087	31779638	Chr04	36403575	36404173
Chr04	31783848	31787883	Chr04	36396313	36399447
Chr04	31860204	31867735	Chr04	36309093	36317836
Chr04	31936477	31941771	Chr04	36213164	36218009
Chr04	32047985	32054634	Chr04	36183039	36187343
Chr04	32077177	32078034	Chr04	36171789	36172331
Chr04	32096070	32101293	Chr04	36159355	36164136
Chr04	32177012	32180693	Chr04	36145417	36147687
Chr04	32266374	32267655	Chr04	36109394	36111031
Chr04	32328669	32330477	Chr04	35974751	35977357
Chr04	18790631	18791263	Chr04	20592097	20592736
Chr04	18803235	18803948	Chr04	20584778	20585609
Chr04	18832254	18835162	Chr04	20542969	20546111
Chr04	18835521	18837578	Chr04	20535763	20537653
Chr04	19375325	19382187	Chr04	20424197	20426949
Chr04	19705709	19706311	Chr04	20220136	20220768
Chr04	39854412	39856813	Chr05	12052289	12055319
Chr04	39902772	39906074	Chr05	12393940	12398968
Chr04	39909567	39917862	Chr05	12402125	12405967
Chr04	39995683	39997287	Chr05	12413816	12429683
Chr04	40012836	40014329	Chr05	12430982	12432635
Chr04	40121746	40123924	Chr05	12552891	12557203
Chr04	40132072	40140724	Chr05	12571097	12577865
Chr04	40149569	40152468	Chr05	12588100	12591905
Chr04	40181576	40184317	Chr05	13289390	13293790
Chr04	40199241	40202642	Chr05	13452577	13455282
Chr04	40253666	40261050	Chr05	13701680	13706924
Chr04	17519429	17519770	Chr05	71648848	71649129
Chr04	17527284	17529355	Chr05	71704021	71706015
Chr04	17654704	17655306	Chr05	71917109	71917630
Chr04	17797534	17798705	Chr05	71946136	71947044
Chr04	17879178	17880775	Chr05	72092625	72093784
Chr04	18045762	18046893	Chr05	72200037	72202776
Chr04	18551829	18552243	Chr05	72339443	72340042
Chr04	18719010	18721926	Chr05	72498060	72499596
Chr04	18740894	18744396	Chr05	72526135	72529466
Chr04	18753171	18753708	Chr05	72626091	72626589
Chr04	19025295	19027851	Chr05	72841538	72842983
Chr04	13157478	13159966	Chr05	62519913	62521574
Chr04	13177481	13181143	Chr05	62529287	62533315
Chr04	13574136	13575556	Chr05	62593367	62594752
Chr04	13930659	13935202	Chr05	62604005	62609401
Chr04	13947695	13948215	Chr05	62881124	62881761
Chr04	14061093	14064480	Chr05	63094285	63097196
Chr04	14506904	14510424	Chr05	63705458	63708961
Chr04	14890851	14894068	Chr05	63935212	63938801
Chr04	14905253	14908981	Chr05	63953797	63957267
Chr04	15055720	15058272	Chr05	63965414	63968374
Chr04	15117468	15118596	Chr05	63999342	64000723
Chr04	11012401	11015358	Chr05	52953844	52956495
Chr04	11044445	11045235	Chr05	53035782	53036782
Chr04	11119928	11123474	Chr05	53194190	53197518
Chr04	11399267	11407844	Chr05	53659152	53669878
Chr04	11412573	11413606	Chr05	53689726	53690923
Chr04	11425442	11426515	Chr05	53757161	53758898
Chr04	11442683	11443336	Chr05	53806789	53807556
Chr04	11545893	11547005	Chr05	53872384	53873943
Chr04	11562914	11565941	Chr05	53885619	53887687
Chr04	16719146	16722713	Chr05	70206042	70207645
Chr04	16827529	16828483	Chr05	70433425	70433748
Chr04	16839531	16846616	Chr05	70588952	70595971
Chr04	16870975	16871422	Chr05	70619712	70620336
Chr04	16948360	16948716	Chr05	70757775	70758218
Chr04	17016080	17018370	Chr05	70845700	70848048
Chr04	17050487	17053360	Chr05	70885181	70888425
Chr04	17185038	17188378	Chr05	71009310	71012036
Chr04	17263150	17264538	Chr05	71038866	71040155
Chr04	8897498	8900910	Chr05	48871914	48873537
Chr04	8934463	8937710	Chr05	48988545	48992773
Chr04	9068629	9070195	Chr05	49084956	49085935
Chr04	9534665	9538474	Chr05	49108009	49111283
Chr04	9633341	9634758	Chr05	49299453	49300505
Chr04	9668182	9669366	Chr05	49356940	49358449
Chr04	9689121	9690496	Chr05	49726741	49728320
Chr04	10363208	10365614	Chr05	50101491	50102516
Chr04	10369707	10372851	Chr05	50683004	50687348
Chr04	30817412	30822108	Chr05	8972563	8976769
Chr04	30826129	30827282	Chr05	9010418	9012138
Chr04	30855127	30861004	Chr05	9034292	9039400
Chr04	30917452	30920425	Chr05	9064686	9065835
Chr04	30986983	30992334	Chr05	9178517	9184133
Chr04	31052788	31054479	Chr05	9269331	9272537
Chr04	31063782	31066747	Chr05	9277933	9280261
Chr04	31085027	31089642	Chr05	9303573	9308209
Chr04	4848506	4853031	Chr05	34276957	34282214
Chr04	4862617	4864622	Chr05	34313952	34314731
Chr04	5371162	5373657	Chr05	34798166	34801085
Chr04	5407079	5407603	Chr05	34806995	34807522
Chr04	5505244	5506084	Chr05	34851719	34852776
Chr04	5826325	5830917	Chr05	34867448	34871037
Chr04	31700662	31709731	Chr05	6188267	6190348
Chr04	31779087	31779638	Chr05	6107900	6108488
Chr04	31783848	31787883	Chr05	6100242	6103555
Chr04	31816782	31818981	Chr05	6064765	6068827
Chr04	31870526	31873263	Chr05	6027480	6030181
Chr04	31936477	31941771	Chr05	5994926	5998490
Chr04	31982344	31989147	Chr05	5690413	5696789
Chr04	32082467	32086072	Chr05	5521795	5524311
Chr04	32121168	32125437	Chr05	5514196	5518309
Chr04	32231169	32236491	Chr05	5435060	5438882
Chr04	32254204	32254560	Chr05	5429232	5429630
Chr04	32263874	32265855	Chr05	5424923	5426935
Chr04	32447143	32448063	Chr05	5348769	5349449
Chr04	32553400	32553906	Chr05	5327967	5328651
Chr04	32574654	32577121	Chr05	5126196	5129799
Chr04	32587870	32590156	Chr05	5100869	5103142
Chr04	32727011	32727992	Chr05	5018985	5020375
Chr04	32793650	32800675	Chr05	4980146	4987827
Chr04	32934425	32943373	Chr05	4904836	4911436
Chr04	32953159	32954257	Chr05	4896062	4897364
Chr04	33027935	33028814	Chr05	4881617	4883397
Chr04	33082338	33084740	Chr05	4728613	4730805
Chr04	33340170	33343719	Chr05	4577404	4580807
Chr04	33360664	33364325	Chr05	4560841	4564961
Chr04	33378456	33380998	Chr05	4539695	4542414
Chr04	33381947	33383517	Chr05	4530631	4533749
Chr04	33397978	33402541	Chr05	4512688	4516751
Chr04	33476703	33477630	Chr05	4486500	4487238
Chr04	33503809	33505122	Chr05	4460445	4462269
Chr04	33635640	33639745	Chr05	4453761	4455767
Chr04	33739397	33740253	Chr05	4411747	4412604
Chr04	33953795	33957116	Chr05	4392597	4394907
Chr04	33974232	33974675	Chr05	4272809	4281484
Chr04	33980320	33981086	Chr05	4267189	4268222
Chr04	33984139	33985537	Chr05	4260193	4262774
Chr04	34215238	34216540	Chr05	4141407	4142827
Chr04	34353374	34355334	Chr05	4049897	4053706
Chr04	34453484	34454842	Chr05	3855968	3857319
Chr04	34500016	34500611	Chr05	3795589	3797844
Chr04	34519882	34521911	Chr05	3777251	3779788
Chr04	34555895	34559153	Chr05	3575580	3579559
Chr04	34596505	34597278	Chr05	3561849	3563144
Chr04	34634450	34636180	Chr05	3481030	3482725
Chr04	34652953	34656881	Chr05	3471320	3474486
Chr04	34696930	34701627	Chr05	3459416	3464032
Chr04	34740810	34747156	Chr05	3431197	3436634
Chr04	34783964	34788536	Chr05	3283351	3287110
Chr04	34800716	34804878	Chr05	3147021	3151613
Chr04	34924837	34925988	Chr05	3090028	3091924
Chr04	34953813	34955821	Chr05	3083014	3085196
Chr04	35051091	35055710	Chr05	2867340	2872764
Chr04	35415274	35418417	Chr05	2803890	2806102
Chr04	35421273	35426749	Chr05	2767639	2770841
Chr04	35467953	35468432	Chr05	2735780	2736166
Chr04	35484407	35485237	Chr05	2719024	2719869
Chr04	35500757	35501652	Chr05	2702284	2702805
Chr04	35576001	35577216	Chr05	2680611	2681871
Chr04	35648439	35651418	Chr05	2641685	2644441
Chr04	35665030	35666069	Chr05	2626234	2627997
Chr04	35675081	35676601	Chr05	2568917	2570755
Chr04	35683689	35686603	Chr05	2563423	2565877
Chr04	35691073	35692855	Chr05	2553441	2556926
Chr04	35703705	35705846	Chr05	2474353	2480546
Chr04	35706755	35710240	Chr05	2394368	2398462
Chr04	35765713	35770752	Chr05	2267724	2273201
Chr04	35802153	35806199	Chr05	2179374	2184806
Chr04	35806489	35808838	Chr05	2176166	2179221
Chr04	35876303	35879279	Chr05	2119782	2122685
Chr04	35880697	35882965	Chr05	2114093	2117776
Chr04	35899078	35903648	Chr05	2095778	2099896
Chr04	36109394	36111031	Chr05	1823436	1825373
Chr04	36138387	36140214	Chr05	1803991	1805589
Chr04	36140891	36141387	Chr05	1800052	1803367
Chr04	36145417	36147687	Chr05	1722993	1725023
Chr04	36147995	36149547	Chr05	1721241	1722744
Chr04	36171789	36172331	Chr05	1713379	1713945
Chr04	36193324	36195786	Chr05	1703771	1705327
Chr04	36226267	36228724	Chr05	1497156	1499189
Chr04	36229341	36235854	Chr05	1473323	1478659
Chr04	36256773	36263991	Chr05	1426169	1427665
Chr04	36333244	36336703	Chr05	1071245	1074604
Chr04	36372531	36377137	Chr05	1049109	1055730
Chr04	36494400	36495993	Chr05	834768	836429
Chr04	36501912	36502909	Chr05	827344	830213
Chr04	36731146	36735289	Chr05	673104	678171
Chr04	36851393	36853112	Chr05	653744	655203
Chr04	36859441	36861533	Chr05	636286	637842
Chr04	36866919	36869658	Chr05	630434	632607
Chr04	36993392	36996239	Chr05	480776	483714
Chr04	37074937	37078908	Chr05	419634	423842
Chr04	37912054	37912542	Chr05	4904836	4911436
Chr04	38115362	38127278	Chr05	4606548	4617748
Chr04	38228415	38229957	Chr05	4539695	4542414
Chr04	38263017	38266614	Chr05	4474215	4477478
Chr04	38412905	38414907	Chr05	4460445	4462269
Chr04	38501919	38502503	Chr05	4417391	4418026
Chr04	38665751	38667609	Chr05	4330562	4332529
Chr04	38722631	38723008	Chr05	4272809	4281484
Chr04	38763018	38771318	Chr05	4133718	4141364
Chr04	29898164	29907652	Chr05	10473702	10477543
Chr04	29974257	29974947	Chr05	10436173	10436574
Chr04	29984481	29985236	Chr05	10424247	10424747
Chr04	30029474	30033697	Chr05	10393125	10396584
Chr04	30153552	30156957	Chr05	10353892	10357269
Chr04	30190126	30191906	Chr05	10221297	10223818
Chr04	30238734	30243680	Chr05	10185370	10189331
Chr04	30534659	30537861	Chr05	9816872	9818618
Chr04	31227484	31228443	Chr05	8812221	8813199
Chr04	31242067	31247570	Chr05	8784759	8789322
Chr04	31250451	31254480	Chr05	8777812	8781081
Chr04	31401486	31402043	Chr05	8415214	8415918
Chr04	31434225	31438867	Chr05	8330673	8332706
Chr04	31474885	31477710	Chr05	8318828	8321957
Chr04	31517689	31518333	Chr05	8196350	8197305
Chr04	16731379	16734113	Chr06	45908157	45911472
Chr04	16827529	16828483	Chr06	45930028	45931157
Chr04	16862548	16867409	Chr06	45988696	45992777
Chr04	16948360	16948716	Chr06	46009401	46009975
Chr04	17048174	17048987	Chr06	46049197	46050581
Chr04	17050487	17053360	Chr06	46069363	46071422
Chr04	17185038	17188378	Chr06	46181135	46182643
Chr04	14690268	14694132	Chr06	44993329	44996763
Chr04	15050389	15052668	Chr06	45198668	45202813
Chr04	15055720	15058272	Chr06	45205749	45208931
Chr04	15089792	15090889	Chr06	45277361	45278700
Chr04	15356630	15359366	Chr06	45682075	45685410
Chr04	15367753	15369741	Chr06	45688772	45691250
Chr04	11614929	11621852	Chr06	15377864	15384254
Chr04	11668439	11675595	Chr06	15345711	15347634
Chr04	11742970	11746329	Chr06	15089087	15090102
Chr04	11827927	11830068	Chr06	15064548	15067013
Chr04	12340840	12342332	Chr06	14983298	14985473
Chr04	12842351	12843417	Chr06	14936319	14937557
Chr04	12989504	12990881	Chr06	14902063	14903987
Chr04	13553367	13558090	Chr06	14849125	14853069
Chr04	13574136	13575556	Chr06	14815223	14816993
Chr04	13585232	13589363	Chr06	14803289	14810250
Chr04	13947695	13948215	Chr06	14745939	14746795
Chr04	14588659	14590392	Chr06	14442131	14445665
Chr04	29233515	29233922	Chr07	17741695	17742120
Chr04	29249967	29254328	Chr07	17800026	17802422
Chr04	29374253	29374676	Chr07	17956002	17956527
Chr04	29483837	29484256	Chr07	17978277	17978753
Chr04	29536522	29540818	Chr07	18011925	18015286
Chr04	29658641	29659117	Chr07	18056872	18057318
Chr04	29247153	29247629	Chr07	18056872	18057318
Chr04	29249967	29254328	Chr07	18049957	18055223
Chr04	29374253	29374676	Chr07	17956002	17956527
Chr04	29483837	29484256	Chr07	17741695	17742120
Chr04	29491658	29495944	Chr07	17587768	17591903
Chr04	29563422	29568150	Chr07	17425342	17429870
Chr04	29658641	29659117	Chr07	17348284	17348730
Chr04	29776421	29780812	Chr07	17333576	17337882
Chr04	29816133	29816609	Chr07	17285595	17286492
Chr04	36406169	36408061	Chr11	2591438	2595771
Chr04	36636489	36638883	Chr11	2764425	2767493
Chr04	36665260	36669181	Chr11	2804440	2807689
Chr04	36671286	36673141	Chr11	2824100	2825308
Chr04	36683604	36688500	Chr11	2873225	2878294
Chr04	36823599	36826031	Chr11	2897922	2900006
Chr04	36851393	36853112	Chr11	2906453	2908640
Chr04	36897624	36900498	Chr11	2920290	2923020
Chr04	36989105	36991736	Chr11	3314775	3319276
Chr04	36998077	37001416	Chr11	3348709	3352737
Chr04	35867460	35871919	Chr11	1820873	1825524
Chr04	35889117	35891564	Chr11	1891967	1892697
Chr04	35899078	35903648	Chr11	1906316	1909077
Chr04	35926650	35933961	Chr11	1921820	1925906
Chr04	36140891	36141387	Chr11	2066116	2068631
Chr04	36147995	36149547	Chr11	2249811	2251229
Chr04	11028310	11032192	Chr11	13854581	13857355
Chr04	11080050	11080932	Chr11	13620874	13621712
Chr04	11119928	11123474	Chr11	13590269	13592936
Chr04	11282207	11296019	Chr11	13558879	13572322
Chr04	11323001	11325210	Chr11	13491709	13494132
Chr04	11562914	11565941	Chr11	13309651	13311038
Chr04	11581916	11583147	Chr11	13290376	13291598
Chr04	11677280	11682718	Chr11	13151960	13157050
Chr04	11715091	11716450	Chr11	13126322	13127647
Chr04	11742970	11746329	Chr11	12885922	12888810
Chr04	8970323	8977019	Chr11	14370912	14375197
Chr04	9068629	9070195	Chr11	14351938	14352461
Chr04	9208144	9209761	Chr11	14203775	14204422
Chr04	9303217	9304817	Chr11	14185921	14187098
Chr04	9474601	9475990	Chr11	14150823	14152142
Chr04	9534665	9538474	Chr11	14126975	14129966
Chr04	31227484	31228443	Chr11	2824100	2825308
Chr04	31242067	31247570	Chr11	2804440	2807689
Chr04	31250451	31254480	Chr11	2801383	2803767
Chr04	31466407	31474202	Chr11	2681657	2688820
Chr04	31474885	31477710	Chr11	2666336	2669568
Chr04	31726801	31728533	Chr11	2613626	2615576
Chr04	17023400	17023835	Chr11	9453946	9454831
Chr04	17050487	17053360	Chr11	9395440	9397590
Chr04	17074428	17078034	Chr11	9382140	9385421
Chr04	17274998	17279968	Chr11	9323740	9329538
Chr04	17405319	17414587	Chr11	9102276	9109730
Chr04	17438750	17444823	Chr11	9073535	9075569
Chr05	35487443	35492451	Chr05	40949367	40950119
Chr05	35546477	35549529	Chr05	40951131	40952361
Chr05	35945111	35946316	Chr05	41796655	41797795
Chr05	36128469	36132574	Chr05	41950919	41952493
Chr05	36175831	36178961	Chr05	42270184	42272911
Chr05	36193861	36199100	Chr05	42725390	42733357
Chr05	36220665	36221546	Chr05	42747397	42749186
Chr05	36455679	36465149	Chr05	42775956	42776273
Chr05	36619057	36620655	Chr05	42826540	42828507
Chr05	37315036	37316268	Chr05	42941700	42942852
Chr05	37327929	37328285	Chr05	43024091	43029418
Chr05	37362673	37363335	Chr05	43068509	43069334
Chr05	38696995	38700199	Chr05	43365315	43372116
Chr05	38753672	38757603	Chr05	43481151	43482967
Chr05	39093396	39102751	Chr05	43685295	43688049
Chr05	39106229	39107190	Chr05	43713301	43715072
Chr05	39598142	39598521	Chr05	45126957	45127394
Chr05	39766176	39766647	Chr05	45237341	45238385
Chr05	40214264	40219995	Chr05	45318204	45322188
Chr05	40325618	40332254	Chr05	45473333	45476675
Chr05	64630573	64634662	Chr05	67570334	67574009
Chr05	64743147	64743401	Chr05	67865067	67865321
Chr05	64823910	64829020	Chr05	67958334	67962697
Chr05	64832995	64834668	Chr05	68123662	68125502
Chr05	65077780	65078433	Chr05	68554216	68559385
Chr05	65102278	65106616	Chr05	68630104	68635250
Chr05	65151215	65158782	Chr05	68784415	68787923
Chr05	65418821	65420676	Chr05	68832602	68835916
Chr05	65423590	65427946	Chr05	68987344	68993622
Chr05	65478984	65479415	Chr05	69046137	69046967
Chr05	65551127	65554618	Chr05	69218217	69221574
Chr05	65818006	65821701	Chr05	69301092	69306062
Chr05	65875785	65879696	Chr05	69635861	69637637
Chr05	65891840	65896379	Chr05	69691900	69695446
Chr05	66342087	66345557	Chr05	69724565	69733343
Chr05	66386946	66388637	Chr05	69877688	69880958
Chr05	66473918	66474242	Chr05	69922818	69923446
Chr05	36055805	36057358	Chr05	42813204	42814863
Chr05	36128469	36132574	Chr05	42826540	42828507
Chr05	36175831	36178961	Chr05	42923893	42928069
Chr05	36455679	36465149	Chr05	43024091	43029418
Chr05	36494368	36495347	Chr05	43068509	43069334
Chr05	36604750	36609271	Chr05	43249347	43253100
Chr05	36656134	36661190	Chr05	43365315	43372116
Chr05	36741367	36742202	Chr05	43481151	43482967
Chr05	36967755	36968317	Chr05	43729613	43730314
Chr05	37315036	37316268	Chr05	44912522	44913920
Chr05	38740575	38748545	Chr05	45118809	45124830
Chr05	38990391	38990808	Chr05	45237341	45238385
Chr05	39049176	39050518	Chr05	45393865	45395622
Chr05	39093396	39102751	Chr05	45457835	45464544
Chr05	39715088	39717660	Chr05	45523849	45525553
Chr05	6887519	6889059	Chr05	9309424	9312930
Chr05	6946843	6948235	Chr05	9337135	9338888
Chr05	7030335	7034364	Chr05	9353262	9355076
Chr05	7094685	7099595	Chr05	9393690	9398810
Chr05	7142722	7143194	Chr05	9408077	9409304
Chr05	7221761	7225378	Chr05	9431372	9435164
Chr05	7290510	7292642	Chr05	9512131	9513353
Chr05	7357165	7358705	Chr05	9518395	9521593
Chr05	7367921	7368876	Chr05	9526799	9527628
Chr05	7509490	7511385	Chr05	9611684	9613576
Chr05	7514077	7514504	Chr05	9616901	9617328
Chr05	7564972	7571126	Chr05	9666073	9667200
Chr05	7607198	7610666	Chr05	9675292	9677458
Chr05	7670369	7673944	Chr05	9682195	9684023
Chr05	35794587	35797635	Chr05	40757038	40761146
Chr05	36193861	36199100	Chr05	41683697	41692023
Chr05	36438034	36438491	Chr05	41953968	41962584
Chr05	36566732	36569458	Chr05	42747397	42749186
Chr05	36604750	36609271	Chr05	42923893	42928069
Chr05	36933605	36935829	Chr05	43187123	43193591
Chr05	36952749	36953261	Chr05	43365315	43372116
Chr05	37236262	37242145	Chr05	43450832	43457680
Chr05	37362673	37363335	Chr05	43729613	43730314
Chr05	39049176	39050518	Chr05	44912522	44913920
Chr05	39084819	39091449	Chr05	45118809	45124830
Chr05	39110374	39112074	Chr05	45301324	45302170
Chr05	40030603	40034245	Chr05	45473333	45476675
Chr05	35938520	35939277	Chr05	40651260	40651667
Chr05	36322196	36328047	Chr05	41470816	41476644
Chr05	36566732	36569458	Chr05	41950919	41952493
Chr05	36847241	36851636	Chr05	42673642	42681722
Chr05	36952749	36953261	Chr05	42725390	42733357
Chr05	38671577	38675727	Chr05	42751756	42757542
Chr05	38740575	38748545	Chr05	43024091	43029418
Chr05	38916361	38921355	Chr05	43187123	43193591
[truncated: 1,520 more rows]

## Sheet: Eg-At
############### Parameters ###############
# MATCH_SCORE: 50
# MATCH_SIZE: 5
# GAP_PENALTY: -1
# OVERLAP_WINDOW: 5
# E_VALUE: 1e-05
# MAX GAPS: 25
############### Statistics ###############
# Number of collinear genes: 21694, Percentage: 35.13
# Number of all genes: 61749
##########################################
## Alignment 0: score=676.0 e_value=2.6e-37 N=15 1&Chr01 plus
0- 0:	transcript:AT1G03510.1	Eucgr.A01778.1.v2.0	0
0- 1:	transcript:AT1G03560.1	Eucgr.A01782.1.v2.0	0
0- 2:	transcript:AT1G03610.1	Eucgr.A01794.1.v2.0	6e-159
0- 3:	transcript:AT1G03620.12	Eucgr.A01798.1.v2.0	2e-143
0- 4:	transcript:AT1G03630.1	Eucgr.A01801.1.v2.0	0
0- 5:	transcript:AT1G03680.1	Eucgr.A01813.1.v2.0	1e-60
0- 6:	transcript:AT1G03687.1	Eucgr.A01814.1.v2.0	3e-172
0- 7:	transcript:AT1G03730.1	Eucgr.A01824.1.v2.0	5e-28
0- 8:	transcript:AT1G03750.1	Eucgr.A01830.1.v2.0	0
0- 9:	transcript:AT1G03760.1	Eucgr.A01831.1.v2.0	2e-59
0- 10:	transcript:AT1G03780.3	Eucgr.A01835.1.v2.0	0
0- 11:	transcript:AT1G03790.1	Eucgr.A01839.1.v2.0	3e-90
0- 12:	transcript:AT1G03810.1	Eucgr.A01855.1.v2.0	4e-59
0- 13:	transcript:AT1G03860.1	Eucgr.A01869.1.v2.0	2e-154
0- 14:	transcript:AT1G03870.1	Eucgr.A01871.1.v2.0	9e-67
## Alignment 1: score=635.0 e_value=5e-36 N=14 1&Chr01 plus
1- 0:	transcript:AT1G04960.2	Eucgr.A01083.1.v2.0	5e-107
1- 1:	transcript:AT1G05000.2	Eucgr.A01094.1.v2.0	1e-87
1- 2:	transcript:AT1G05060.1	Eucgr.A01101.1.v2.0	6e-98
1- 3:	transcript:AT1G05070.1	Eucgr.A01108.1.v2.0	7e-86
1- 4:	transcript:AT1G05100.1	Eucgr.A01110.1.v2.0	1e-102
1- 5:	transcript:AT1G05140.1	Eucgr.A01121.1.v2.0	0
1- 6:	transcript:AT1G05170.2	Eucgr.A01123.1.v2.0	0
1- 7:	transcript:AT1G05180.1	Eucgr.A01125.1.v2.0	6e-79
1- 8:	transcript:AT1G05190.1	Eucgr.A01711.1.v2.0	4e-112
1- 9:	transcript:AT1G05205.1	Eucgr.A01713.1.v2.0	3e-53
1- 10:	transcript:AT1G05210.1	Eucgr.A01714.1.v2.0	5e-62
1- 11:	transcript:AT1G05230.1	Eucgr.A01715.1.v2.0	0
1- 12:	transcript:AT1G05280.1	Eucgr.A01724.1.v2.0	1e-142
1- 13:	transcript:AT1G05291.1	Eucgr.A01737.1.v2.0	2e-25
## Alignment 2: score=370.0 e_value=1.2e-13 N=8 1&Chr01 plus
2- 0:	transcript:AT1G06490.1	Eucgr.A02006.1.v2.0	2e-46
2- 1:	transcript:AT1G06500.4	Eucgr.A02009.1.v2.0	4e-18
2- 2:	transcript:AT1G06570.1	Eucgr.A02022.1.v2.0	0
2- 3:	transcript:AT1G06590.1	Eucgr.A02026.1.v2.0	0
2- 4:	transcript:AT1G06660.1	Eucgr.A02029.1.v2.0	1e-65
2- 5:	transcript:AT1G06670.1	Eucgr.A02036.1.v2.0	0
2- 6:	transcript:AT1G06680.1	Eucgr.A02039.1.v2.0	2e-142
2- 7:	transcript:AT1G06690.1	Eucgr.A02042.1.v2.0	0
## Alignment 3: score=313.0 e_value=4.4e-13 N=7 1&Chr01 plus
3- 0:	transcript:AT1G05890.2	Eucgr.A00057.1.v2.0	0
3- 1:	transcript:AT1G05910.1	Eucgr.A00078.1.v2.0	0
3- 2:	transcript:AT1G05970.2	Eucgr.A00080.1.v2.0	1e-68
3- 3:	transcript:AT1G06020.1	Eucgr.A00095.1.v2.0	0
3- 4:	transcript:AT1G06040.1	Eucgr.A00097.1.v2.0	1e-95
3- 5:	transcript:AT1G06050.1	Eucgr.A00100.1.v2.0	1e-144
3- 6:	transcript:AT1G06070.1	Eucgr.A00102.1.v2.0	5e-169
## Alignment 4: score=280.0 e_value=1.8e-12 N=7 1&Chr01 plus
4- 0:	transcript:AT1G06230.4	Eucgr.A01894.1.v2.0	0
4- 1:	transcript:AT1G06250.1	Eucgr.A01923.1.v2.0	2e-85
4- 2:	transcript:AT1G06390.1	Eucgr.A01926.1.v2.0	0
4- 3:	transcript:AT1G06410.1	Eucgr.A01931.1.v2.0	0
4- 4:	transcript:AT1G06430.2	Eucgr.A01933.1.v2.0	0
4- 5:	transcript:AT1G06470.2	Eucgr.A01947.1.v2.0	0
4- 6:	transcript:AT1G06530.1	Eucgr.A01969.1.v2.0	4e-54
## Alignment 5: score=266.0 e_value=3.9e-09 N=6 1&Chr01 plus
5- 0:	transcript:AT1G32790.2	Eucgr.A01414.1.v2.0	1e-131
5- 1:	transcript:AT1G32928.1	Eucgr.A01409.1.v2.0	6e-11
5- 2:	transcript:AT1G33030.1	Eucgr.A01397.1.v2.0	8e-112
5- 3:	transcript:AT1G33040.1	Eucgr.A01386.1.v2.0	2e-69
5- 4:	transcript:AT1G33060.2	Eucgr.A00969.1.v2.0	4e-85
5- 5:	transcript:AT1G33120.1	Eucgr.A00971.1.v2.0	1e-119
## Alignment 6: score=398.0 e_value=5.5e-20 N=10 1&Chr01 minus
6- 0:	transcript:AT1G11130.1	Eucgr.A01788.1.v2.0	0
6- 1:	transcript:AT1G11300.1	Eucgr.A01765.1.v2.0	3e-149
6- 2:	transcript:AT1G11340.1	Eucgr.A01753.1.v2.0	5e-121
6- 3:	transcript:AT1G11410.4	Eucgr.A01747.1.v2.0	2e-45
6- 4:	transcript:AT1G11500.3	Eucgr.A01737.1.v2.0	2e-32
6- 5:	transcript:AT1G11670.1	Eucgr.A01710.1.v2.0	0
6- 6:	transcript:AT1G11730.1	Eucgr.A01123.1.v2.0	1e-180
6- 7:	transcript:AT1G11790.1	Eucgr.A01119.1.v2.0	2e-163
6- 8:	transcript:AT1G11905.1	Eucgr.A01117.1.v2.0	2e-76
6- 9:	transcript:AT1G11910.2	Eucgr.A01109.1.v2.0	0
## Alignment 7: score=259.0 e_value=2.6e-08 N=6 1&Chr01 minus
7- 0:	transcript:AT1G63030.2	Eucgr.A02818.1.v2.0	4e-60
7- 1:	transcript:AT1G63090.1	Eucgr.A02810.1.v2.0	7e-108
7- 2:	transcript:AT1G63120.1	Eucgr.A02806.1.v2.0	3e-138
7- 3:	transcript:AT1G63295.2	Eucgr.A02793.1.v2.0	1e-20
7- 4:	transcript:AT1G63300.1	Eucgr.A02791.1.v2.0	0
7- 5:	transcript:AT1G63420.1	Eucgr.A02783.1.v2.0	0
## Alignment 8: score=3071.0 e_value=3.4e-276 N=68 1&Chr02 plus
8- 0:	transcript:AT1G68260.1	Eucgr.B03007.1.v2.0	5e-84
8- 1:	transcript:AT1G68300.1	Eucgr.B03008.1.v2.0	4e-56
8- 2:	transcript:AT1G68440.1	Eucgr.B03012.1.v2.0	2e-34
8- 3:	transcript:AT1G68510.1	Eucgr.B03016.1.v2.0	5e-62
8- 4:	transcript:AT1G68570.1	Eucgr.B03024.1.v2.0	2e-46
8- 5:	transcript:AT1G68580.2	Eucgr.B03027.1.v2.0	2e-145
8- 6:	transcript:AT1G68620.1	Eucgr.B03032.1.v2.0	8e-125
8- 7:	transcript:AT1G68650.1	Eucgr.B03039.1.v2.0	1e-123
8- 8:	transcript:AT1G68670.1	Eucgr.B03044.1.v2.0	3e-37
8- 9:	transcript:AT1G68760.1	Eucgr.B03066.1.v2.0	1e-72
8- 10:	transcript:AT1G68850.1	Eucgr.B03091.1.v2.0	7e-172
8- 11:	transcript:AT1G68920.4	Eucgr.B03106.1.v2.0	2e-109
8- 12:	transcript:AT1G68990.2	Eucgr.B03109.1.v2.0	0
8- 13:	transcript:AT1G69010.1	Eucgr.B03113.1.v2.0	6e-110
8- 14:	transcript:AT1G69020.2	Eucgr.B03114.1.v2.0	1e-126
8- 15:	transcript:AT1G69070.2	Eucgr.B03138.1.v2.0	0
8- 16:	transcript:AT1G69160.1	Eucgr.B03139.1.v2.0	1e-38
8- 17:	transcript:AT1G69180.1	Eucgr.B03140.1.v2.0	3e-66
8- 18:	transcript:AT1G69200.1	Eucgr.B03142.1.v2.0	0
8- 19:	transcript:AT1G69230.1	Eucgr.B03146.1.v2.0	1e-46
8- 20:	transcript:AT1G69260.1	Eucgr.B03147.1.v2.0	6e-35
8- 21:	transcript:AT1G69290.1	Eucgr.B03150.1.v2.0	0
8- 22:	transcript:AT1G69295.1	Eucgr.B03157.1.v2.0	8e-32
8- 23:	transcript:AT1G69310.1	Eucgr.B03165.1.v2.0	2e-61
8- 24:	transcript:AT1G69330.1	Eucgr.B03176.1.v2.0	4e-54
8- 25:	transcript:AT1G69340.1	Eucgr.B03179.1.v2.0	0
8- 26:	transcript:AT1G69350.1	Eucgr.B03180.1.v2.0	0
8- 27:	transcript:AT1G69360.1	Eucgr.B03182.1.v2.0	4e-71
8- 28:	transcript:AT1G69390.1	Eucgr.B03186.1.v2.0	9e-102
8- 29:	transcript:AT1G69430.1	Eucgr.B03191.1.v2.0	3e-118
8- 30:	transcript:AT1G69450.3	Eucgr.B03192.1.v2.0	0
8- 31:	transcript:AT1G69460.1	Eucgr.B03200.1.v2.0	7e-97
8- 32:	transcript:AT1G69480.2	Eucgr.B03203.1.v2.0	0
8- 33:	transcript:AT1G69490.1	Eucgr.B03208.1.v2.0	1e-95
8- 34:	transcript:AT1G69500.1	Eucgr.B03209.1.v2.0	0
8- 35:	transcript:AT1G69510.1	Eucgr.B03210.1.v2.0	2e-38
8- 36:	transcript:AT1G69520.2	Eucgr.B03211.1.v2.0	6e-71
8- 37:	transcript:AT1G69530.3	Eucgr.B03214.1.v2.0	1e-150
8- 38:	transcript:AT1G69610.2	Eucgr.B03443.1.v2.0	3e-92
8- 39:	transcript:AT1G69620.1	Eucgr.B03442.1.v2.0	8e-77
8- 40:	transcript:AT1G69640.1	Eucgr.B03436.1.v2.0	8e-152
8- 41:	transcript:AT1G69670.1	Eucgr.B03431.1.v2.0	0
8- 42:	transcript:AT1G69680.1	Eucgr.B03429.1.v2.0	5e-113
8- 43:	transcript:AT1G69690.1	Eucgr.B03427.1.v2.0	1e-51
8- 44:	transcript:AT1G69700.1	Eucgr.B03426.1.v2.0	5e-83
8- 45:	transcript:AT1G69760.1	Eucgr.B03425.1.v2.0	2e-28
8- 46:	transcript:AT1G69790.1	Eucgr.B03415.1.v2.0	0
8- 47:	transcript:AT1G69860.1	Eucgr.B03404.1.v2.0	0
8- 48:	transcript:AT1G69890.1	Eucgr.B03401.1.v2.0	2e-88
8- 49:	transcript:AT1G69960.1	Eucgr.B03386.1.v2.0	0
8- 50:	transcript:AT1G69980.1	Eucgr.B03385.1.v2.0	4e-45
8- 51:	transcript:AT1G70060.1	Eucgr.B03381.1.v2.0	0
8- 52:	transcript:AT1G70070.1	Eucgr.B03380.1.v2.0	0
8- 53:	transcript:AT1G70100.3	Eucgr.B03376.1.v2.0	2e-52
8- 54:	transcript:AT1G70140.1	Eucgr.B03375.1.v2.0	1e-166
8- 55:	transcript:AT1G70230.1	Eucgr.B03363.1.v2.0	9e-165
8- 56:	transcript:AT1G70300.1	Eucgr.B03355.1.v2.0	0
8- 57:	transcript:AT1G70340.1	Eucgr.B03344.1.v2.0	1e-175
8- 58:	transcript:AT1G70370.2	Eucgr.B03343.1.v2.0	0
8- 59:	transcript:AT1G70410.2	Eucgr.B03320.1.v2.0	3e-130
8- 60:	transcript:AT1G70420.1	Eucgr.B03318.1.v2.0	4e-37
8- 61:	transcript:AT1G70450.1	Eucgr.B03317.1.v2.0	3e-179
8- 62:	transcript:AT1G70505.1	Eucgr.B03308.1.v2.0	4e-68
8- 63:	transcript:AT1G70520.1	Eucgr.B03305.1.v2.0	8e-110
8- 64:	transcript:AT1G70550.1	Eucgr.B03303.1.v2.0	0
8- 65:	transcript:AT1G70600.1	Eucgr.B03289.1.v2.0	5e-89
8- 66:	transcript:AT1G70630.3	Eucgr.B03287.1.v2.0	0
8- 67:	transcript:AT1G70640.1	Eucgr.B03284.1.v2.0	2e-45
## Alignment 9: score=1784.0 e_value=3.7e-139 N=39 1&Chr02 plus
9- 0:	transcript:AT1G13250.1	Eucgr.B03054.1.v2.0	2e-174
9- 1:	transcript:AT1G13470.1	Eucgr.B03079.1.v2.0	4e-105
9- 2:	transcript:AT1G13510.1	Eucgr.B03080.1.v2.0	3e-103
9- 3:	transcript:AT1G13570.1	Eucgr.B03088.1.v2.0	4e-167
9- 4:	transcript:AT1G13580.3	Eucgr.B03093.1.v2.0	3e-163
9- 5:	transcript:AT1G13610.1	Eucgr.B03111.1.v2.0	2e-156
9- 6:	transcript:AT1G13635.2	Eucgr.B03112.1.v2.0	3e-135
9- 7:	transcript:AT1G13700.1	Eucgr.B03143.1.v2.0	6e-71
9- 8:	transcript:AT1G13740.1	Eucgr.B03147.1.v2.0	2e-63
9- 9:	transcript:AT1G13770.1	Eucgr.B03151.1.v2.0	0
9- 10:	transcript:AT1G13820.1	Eucgr.B03156.1.v2.0	7e-161
9- 11:	transcript:AT1G13830.2	Eucgr.B03157.1.v2.0	8e-31
9- 12:	transcript:AT1G13890.1	Eucgr.B03167.1.v2.0	2e-115
9- 13:	transcript:AT1G13900.1	Eucgr.B03168.1.v2.0	0
9- 14:	transcript:AT1G13910.1	Eucgr.B03173.1.v2.0	4e-171
9- 15:	transcript:AT1G13920.4	Eucgr.B03177.1.v2.0	3e-19
9- 16:	transcript:AT1G13930.1	Eucgr.B03178.1.v2.0	9e-21
9- 17:	transcript:AT1G13940.1	Eucgr.B03182.1.v2.0	3e-52
9- 18:	transcript:AT1G13960.1	Eucgr.B03189.1.v2.0	6e-169
9- 19:	transcript:AT1G13970.1	Eucgr.B03190.1.v2.0	0
9- 20:	transcript:AT1G13980.2	Eucgr.B03196.1.v2.0	0
9- 21:	transcript:AT1G13990.3	Eucgr.B03198.1.v2.0	2e-71
9- 22:	transcript:AT1G14000.1	Eucgr.B03199.1.v2.0	0
9- 23:	transcript:AT1G14010.1	Eucgr.B03200.1.v2.0	4e-103
9- 24:	transcript:AT1G14060.1	Eucgr.B03201.1.v2.0	5e-28
9- 25:	transcript:AT1G14080.1	Eucgr.B03204.1.v2.0	0
9- 26:	transcript:AT1G14140.1	Eucgr.B03206.1.v2.0	1e-162
9- 27:	transcript:AT1G14180.1	Eucgr.B03212.1.v2.0	2e-92
9- 28:	transcript:AT1G14205.1	Eucgr.B03215.1.v2.0	5e-74
9- 29:	transcript:AT1G14260.2	Eucgr.B03447.1.v2.0	1e-77
9- 30:	transcript:AT1G14270.1	Eucgr.B03438.1.v2.0	3e-147
9- 31:	transcript:AT1G14290.1	Eucgr.B03436.1.v2.0	2e-154
9- 32:	transcript:AT1G14310.1	Eucgr.B03432.1.v2.0	5e-125
9- 33:	transcript:AT1G14330.1	Eucgr.B03422.1.v2.0	0
9- 34:	transcript:AT1G14340.1	Eucgr.B03419.1.v2.0	2e-97
9- 35:	transcript:AT1G14350.2	Eucgr.B03417.1.v2.0	5e-165
9- 36:	transcript:AT1G14360.1	Eucgr.B03416.1.v2.0	0
9- 37:	transcript:AT1G14370.1	Eucgr.B03415.1.v2.0	0
9- 38:	transcript:AT1G14400.1	Eucgr.B03414.1.v2.0	2e-108
## Alignment 10: score=1471.0 e_value=1.9e-101 N=32 1&Chr02 plus
10- 0:	transcript:AT1G26340.1	Eucgr.B03141.1.v2.0	5e-60
10- 1:	transcript:AT1G26355.1	Eucgr.B03146.1.v2.0	3e-47
10- 2:	transcript:AT1G26440.3	Eucgr.B03152.1.v2.0	0
10- 3:	transcript:AT1G26460.1	Eucgr.B03160.1.v2.0	0
10- 4:	transcript:AT1G26500.1	Eucgr.B03161.1.v2.0	0
10- 5:	transcript:AT1G26520.1	Eucgr.B03163.1.v2.0	0
10- 6:	transcript:AT1G26590.2	Eucgr.B03164.1.v2.0	2e-14
10- 7:	transcript:AT1G26620.1	Eucgr.B03182.1.v2.0	1e-57
10- 8:	transcript:AT1G26640.1	Eucgr.B03188.1.v2.0	4e-174
10- 9:	transcript:AT1G26650.1	Eucgr.B03191.1.v2.0	1e-121
10- 10:	transcript:AT1G26670.1	Eucgr.B03197.1.v2.0	1e-112
10- 11:	transcript:AT1G26690.1	Eucgr.B03200.1.v2.0	9e-102
10- 12:	transcript:AT1G26730.1	Eucgr.B03203.1.v2.0	0
10- 13:	transcript:AT1G26760.1	Eucgr.B03207.1.v2.0	0
10- 14:	transcript:AT1G26770.2	Eucgr.B03214.1.v2.0	7e-142
10- 15:	transcript:AT1G26810.2	Eucgr.B03217.1.v2.0	0
10- 16:	transcript:AT1G26840.1	Eucgr.B03435.1.v2.0	1e-134
10- 17:	transcript:AT1G26880.1	Eucgr.B03433.1.v2.0	1e-77
10- 18:	transcript:AT1G26920.1	Eucgr.B03425.1.v2.0	5e-30
10- 19:	transcript:AT1G26930.1	Eucgr.B03422.1.v2.0	1e-173
10- 20:	transcript:AT1G26945.1	Eucgr.B03420.1.v2.0	5e-36
10- 21:	transcript:AT1G26970.1	Eucgr.B03415.1.v2.0	0
10- 22:	transcript:AT1G27000.1	Eucgr.B03413.1.v2.0	3e-111
10- 23:	transcript:AT1G27050.1	Eucgr.B03407.1.v2.0	5e-60
10- 24:	transcript:AT1G27060.1	Eucgr.B03406.1.v2.0	3e-143
10- 25:	transcript:AT1G27070.1	Eucgr.B03405.1.v2.0	5e-110
10- 26:	transcript:AT1G27080.1	Eucgr.B03404.1.v2.0	0
10- 27:	transcript:AT1G27100.1	Eucgr.B03401.1.v2.0	8e-148
10- 28:	transcript:AT1G27110.1	Eucgr.B03399.1.v2.0	0
10- 29:	transcript:AT1G27170.2	Eucgr.B03389.1.v2.0	0
10- 30:	transcript:AT1G27200.1	Eucgr.B03384.1.v2.0	0
10- 31:	transcript:AT1G27210.1	Eucgr.B03382.1.v2.0	1e-165
## Alignment 11: score=1314.0 e_value=4.2e-96 N=29 1&Chr02 plus
11- 0:	transcript:AT1G14570.1	Eucgr.B02622.1.v2.0	0
11- 1:	transcript:AT1G14580.3	Eucgr.B02626.1.v2.0	4e-117
11- 2:	transcript:AT1G14600.1	Eucgr.B02627.1.v2.0	2e-33
11- 3:	transcript:AT1G14630.1	Eucgr.B02634.1.v2.0	4e-58
11- 4:	transcript:AT1G14660.1	Eucgr.B02635.1.v2.0	2e-86
11- 5:	transcript:AT1G14686.1	Eucgr.B02650.1.v2.0	2e-69
11- 6:	transcript:AT1G14700.1	Eucgr.B02655.1.v2.0	2e-136
11- 7:	transcript:AT1G14720.1	Eucgr.B02660.1.v2.0	6e-167
11- 8:	transcript:AT1G14730.1	Eucgr.B02661.1.v2.0	3e-82
11- 9:	transcript:AT1G14740.1	Eucgr.B02662.1.v2.0	0
11- 10:	transcript:AT1G14750.3	Eucgr.B02694.1.v2.0	1e-86
11- 11:	transcript:AT1G14790.1	Eucgr.B02683.1.v2.0	0
11- 12:	transcript:AT1G14820.3	Eucgr.B02680.1.v2.0	2e-110
11- 13:	transcript:AT1G14840.1	Eucgr.B02673.1.v2.0	0
11- 14:	transcript:AT1G14870.1	Eucgr.B02946.1.v2.0	1e-25
11- 15:	transcript:AT1G14890.1	Eucgr.B02943.1.v2.0	2e-63
11- 16:	transcript:AT1G14900.1	Eucgr.B02941.1.v2.0	5e-54
11- 17:	transcript:AT1G14910.1	Eucgr.B02940.1.v2.0	0
11- 18:	transcript:AT1G14930.1	Eucgr.B02928.1.v2.0	1e-24
11- 19:	transcript:AT1G14960.1	Eucgr.B02919.1.v2.0	2e-22
11- 20:	transcript:AT1G14980.1	Eucgr.B02909.1.v2.0	5e-52
11- 21:	transcript:AT1G14990.2	Eucgr.B02904.1.v2.0	1e-37
11- 22:	transcript:AT1G15010.1	Eucgr.B02892.1.v2.0	4e-34
11- 23:	transcript:AT1G15020.2	Eucgr.B02887.1.v2.0	0
11- 24:	transcript:AT1G15125.1	Eucgr.B02886.1.v2.0	1e-102
11- 25:	transcript:AT1G15130.1	Eucgr.B02881.1.v2.0	0
11- 26:	transcript:AT1G15140.1	Eucgr.B02879.1.v2.0	7e-156
11- 27:	transcript:AT1G15150.1	Eucgr.B02875.1.v2.0	3e-131
11- 28:	transcript:AT1G15160.1	Eucgr.B02873.1.v2.0	0
## Alignment 12: score=1083.0 e_value=1.6e-80 N=26 1&Chr02 plus
12- 0:	transcript:AT1G07030.1	Eucgr.B02210.1.v2.0	4e-25
12- 1:	transcript:AT1G07080.1	Eucgr.B02223.1.v2.0	5e-87
12- 2:	transcript:AT1G07090.1	Eucgr.B02224.1.v2.0	2e-86
12- 3:	transcript:AT1G07140.1	Eucgr.B02236.1.v2.0	2e-103
12- 4:	transcript:AT1G07150.1	Eucgr.B02237.1.v2.0	6e-125
12- 5:	transcript:AT1G07170.1	Eucgr.B02244.1.v2.0	3e-76
12- 6:	transcript:AT1G07230.1	Eucgr.B02259.1.v2.0	0
12- 7:	transcript:AT1G07270.1	Eucgr.B02268.1.v2.0	0
12- 8:	transcript:AT1G07340.1	Eucgr.B02288.1.v2.0	1e-71
12- 9:	transcript:AT1G07410.1	Eucgr.B02298.1.v2.0	4e-144
12- 10:	transcript:AT1G07490.1	Eucgr.B02318.1.v2.0	6e-18
12- 11:	transcript:AT1G07510.1	Eucgr.B02323.1.v2.0	0
12- 12:	transcript:AT1G07530.1	Eucgr.B02328.1.v2.0	6e-179
12- 13:	transcript:AT1G07540.1	Eucgr.B02351.1.v2.0	5e-127
12- 14:	transcript:AT1G07570.3	Eucgr.B02363.1.v2.0	0
12- 15:	transcript:AT1G07615.1	Eucgr.B02369.1.v2.0	7e-173
12- 16:	transcript:AT1G07630.1	Eucgr.B02371.1.v2.0	0
12- 17:	transcript:AT1G07645.1	Eucgr.B02382.1.v2.0	1e-74
12- 18:	transcript:AT1G07725.1	Eucgr.B02411.1.v2.0	9e-163
12- 19:	transcript:AT1G07810.1	Eucgr.B02431.1.v2.0	0
12- 20:	transcript:AT1G07850.1	Eucgr.B02441.1.v2.0	0
12- 21:	transcript:AT1G07870.2	Eucgr.B02442.1.v2.0	0
12- 22:	transcript:AT1G07890.1	Eucgr.B02456.1.v2.0	9e-156
12- 23:	transcript:AT1G07900.1	Eucgr.B02465.1.v2.0	3e-72
12- 24:	transcript:AT1G07910.2	Eucgr.B02467.1.v2.0	0
12- 25:	transcript:AT1G07920.1	Eucgr.B02473.1.v2.0	0
## Alignment 13: score=977.0 e_value=3.2e-68 N=22 1&Chr02 plus
13- 0:	transcript:AT1G25300.1	Eucgr.B02854.1.v2.0	5e-27
13- 1:	transcript:AT1G25380.1	Eucgr.B02821.1.v2.0	5e-97
13- 2:	transcript:AT1G25390.2	Eucgr.B02985.1.v2.0	2e-176
13- 3:	transcript:AT1G25400.1	Eucgr.B03012.1.v2.0	1e-34
13- 4:	transcript:AT1G25420.1	Eucgr.B03030.1.v2.0	9e-38
13- 5:	transcript:AT1G25490.1	Eucgr.B03031.1.v2.0	0
13- 6:	transcript:AT1G25500.2	Eucgr.B03034.1.v2.0	0
13- 7:	transcript:AT1G25510.1	Eucgr.B03036.1.v2.0	5e-179
13- 8:	transcript:AT1G25520.1	Eucgr.B03039.1.v2.0	4e-125
13- 9:	transcript:AT1G25550.1	Eucgr.B03044.1.v2.0	4e-45
13- 10:	transcript:AT1G25560.1	Eucgr.B03048.1.v2.0	1e-144
13- 11:	transcript:AT1G25570.1	Eucgr.B03053.1.v2.0	0
13- 12:	transcript:AT1G26120.1	Eucgr.B03069.1.v2.0	0
13- 13:	transcript:AT1G26130.3	Eucgr.B03071.1.v2.0	0
13- 14:	transcript:AT1G26140.1	Eucgr.B03072.1.v2.0	2e-20
13- 15:	transcript:AT1G26150.1	Eucgr.B03073.1.v2.0	0
13- 16:	transcript:AT1G26160.1	Eucgr.B03074.1.v2.0	2e-119
13- 17:	transcript:AT1G26170.1	Eucgr.B03078.1.v2.0	0
13- 18:	transcript:AT1G26190.1	Eucgr.B03089.1.v2.0	0
13- 19:	transcript:AT1G26200.3	Eucgr.B03093.1.v2.0	6e-123
13- 20:	transcript:AT1G26220.1	Eucgr.B03096.1.v2.0	4e-88
13- 21:	transcript:AT1G26260.1	Eucgr.B03106.1.v2.0	4e-74
## Alignment 14: score=923.0 e_value=1.5e-55 N=20 1&Chr02 plus
14- 0:	transcript:AT1G10350.1	Eucgr.B03403.1.v2.0	5e-139
14- 1:	transcript:AT1G10380.1	Eucgr.B03398.1.v2.0	4e-53
14- 2:	transcript:AT1G10385.1	Eucgr.B03396.1.v2.0	0
14- 3:	transcript:AT1G10410.1	Eucgr.B03395.1.v2.0	0
14- 4:	transcript:AT1G10417.4	Eucgr.B03393.1.v2.0	4e-41
14- 5:	transcript:AT1G10430.1	Eucgr.B03386.1.v2.0	0
14- 6:	transcript:AT1G10460.1	Eucgr.B03378.1.v2.0	9e-58
14- 7:	transcript:AT1G10470.1	Eucgr.B03374.1.v2.0	5e-76
14- 8:	transcript:AT1G10480.1	Eucgr.B03372.1.v2.0	8e-13
14- 9:	transcript:AT1G10510.1	Eucgr.B03367.1.v2.0	0
14- 10:	transcript:AT1G10530.1	Eucgr.B03364.1.v2.0	8e-44
14- 11:	transcript:AT1G10550.1	Eucgr.B03348.1.v2.0	2e-149
14- 12:	transcript:AT1G10580.1	Eucgr.B03345.1.v2.0	0
14- 13:	transcript:AT1G10600.4	Eucgr.B03319.1.v2.0	8e-103
14- 14:	transcript:AT1G10620.1	Eucgr.B03317.1.v2.0	0
14- 15:	transcript:AT1G10640.1	Eucgr.B03312.1.v2.0	0
14- 16:	transcript:AT1G10657.1	Eucgr.B03311.1.v2.0	8e-26
14- 17:	transcript:AT1G10660.1	Eucgr.B03308.1.v2.0	2e-122
14- 18:	transcript:AT1G10670.3	Eucgr.B03307.1.v2.0	0
14- 19:	transcript:AT1G10730.1	Eucgr.B03301.1.v2.0	0
## Alignment 15: score=788.0 e_value=4.1e-50 N=18 1&Chr02 plus
15- 0:	transcript:AT1G59725.1	Eucgr.B03403.1.v2.0	9e-135
15- 1:	transcript:AT1G59820.1	Eucgr.B03390.1.v2.0	0
15- 2:	transcript:AT1G59830.1	Eucgr.B03386.1.v2.0	0
15- 3:	transcript:AT1G59850.1	Eucgr.B03382.1.v2.0	5e-100
15- 4:	transcript:AT1G59890.2	Eucgr.B03381.1.v2.0	0
15- 5:	transcript:AT1G59900.1	Eucgr.B03379.1.v2.0	0
15- 6:	transcript:AT1G59910.1	Eucgr.B03375.1.v2.0	7e-143
15- 7:	transcript:AT1G59940.2	Eucgr.B03374.1.v2.0	2e-76
15- 8:	transcript:AT1G59980.1	Eucgr.B03370.1.v2.0	0
15- 9:	transcript:AT1G59990.1	Eucgr.B03365.1.v2.0	0
15- 10:	transcript:AT1G60010.1	Eucgr.B03364.1.v2.0	3e-53
15- 11:	transcript:AT1G60200.1	Eucgr.B03347.1.v2.0	0
15- 12:	transcript:AT1G60230.1	Eucgr.B03346.1.v2.0	0
15- 13:	transcript:AT1G60390.1	Eucgr.B03343.1.v2.0	0
15- 14:	transcript:AT1G60440.1	Eucgr.B03313.1.v2.0	8e-172
15- 15:	transcript:AT1G60590.1	Eucgr.B03312.1.v2.0	0
15- 16:	transcript:AT1G60780.1	Eucgr.B03301.1.v2.0	0
15- 17:	transcript:AT1G60783.1	Eucgr.B03299.1.v2.0	8e-20
## Alignment 16: score=729.0 e_value=3e-40 N=16 1&Chr02 plus
16- 0:	transcript:AT1G70650.2	Eucgr.B02955.1.v2.0	2e-86
16- 1:	transcript:AT1G70690.1	Eucgr.B02954.1.v2.0	4e-81
16- 2:	transcript:AT1G70710.1	Eucgr.B02944.1.v2.0	0
16- 3:	transcript:AT1G70720.2	Eucgr.B02943.1.v2.0	4e-59
16- 4:	transcript:AT1G70730.3	Eucgr.B02942.1.v2.0	0
16- 5:	transcript:AT1G70780.1	Eucgr.B02935.1.v2.0	8e-65
16- 6:	transcript:AT1G70820.1	Eucgr.B02929.1.v2.0	0
16- 7:	transcript:AT1G70830.1	Eucgr.B02928.1.v2.0	3e-25
16- 8:	transcript:AT1G70880.1	Eucgr.B02924.1.v2.0	1e-25
16- 9:	transcript:AT1G70940.1	Eucgr.B02902.1.v2.0	0
16- 10:	transcript:AT1G70985.1	Eucgr.B02901.1.v2.0	6e-11
16- 11:	transcript:AT1G71000.1	Eucgr.B02899.1.v2.0	2e-51
16- 12:	transcript:AT1G71015.2	Eucgr.B02897.1.v2.0	9e-38
16- 13:	transcript:AT1G71050.1	Eucgr.B02894.1.v2.0	7e-65
16- 14:	transcript:AT1G71110.1	Eucgr.B02889.1.v2.0	0
16- 15:	transcript:AT1G71140.1	Eucgr.B02877.1.v2.0	5e-131
## Alignment 17: score=592.0 e_value=3.1e-35 N=13 1&Chr02 plus
17- 0:	transcript:AT1G17970.1	Eucgr.B00829.1.v2.0	2e-62
17- 1:	transcript:AT1G18060.1	Eucgr.B00851.1.v2.0	2e-101
17- 2:	transcript:AT1G18070.3	Eucgr.B00852.1.v2.0	0
17- 3:	transcript:AT1G18080.1	Eucgr.B00856.1.v2.0	0
17- 4:	transcript:AT1G18090.1	Eucgr.B00858.1.v2.0	0
17- 5:	transcript:AT1G18100.1	Eucgr.B00867.1.v2.0	5e-102
17- 6:	transcript:AT1G18140.1	Eucgr.B00869.1.v2.0	0
17- 7:	transcript:AT1G18150.3	Eucgr.B00871.1.v2.0	0
17- 8:	transcript:AT1G18160.1	Eucgr.B00874.1.v2.0	0
17- 9:	transcript:AT1G18180.1	Eucgr.B00875.1.v2.0	3e-163
17- 10:	transcript:AT1G18260.1	Eucgr.B00877.1.v2.0	0
17- 11:	transcript:AT1G18270.3	Eucgr.B00882.1.v2.0	2e-44
17- 12:	transcript:AT1G18290.1	Eucgr.B00885.1.v2.0	1e-36
## Alignment 18: score=514.0 e_value=8.7e-29 N=12 1&Chr02 plus
18- 0:	transcript:AT1G12940.1	Eucgr.B03304.1.v2.0	0
18- 1:	transcript:AT1G12950.1	Eucgr.B03295.1.v2.0	0
18- 2:	transcript:AT1G12960.1	Eucgr.B03289.1.v2.0	6e-41
18- 3:	transcript:AT1G12970.1	Eucgr.B03282.1.v2.0	1e-178
18- 4:	transcript:AT1G13000.1	Eucgr.B03278.1.v2.0	0
18- 5:	transcript:AT1G13020.1	Eucgr.B03270.1.v2.0	6e-138
18- 6:	transcript:AT1G13080.1	Eucgr.B03248.1.v2.0	3e-71
18- 7:	transcript:AT1G13120.1	Eucgr.B03244.1.v2.0	0
18- 8:	transcript:AT1G13130.1	Eucgr.B03243.1.v2.0	0
18- 9:	transcript:AT1G13170.2	Eucgr.B03240.1.v2.0	0
18- 10:	transcript:AT1G13195.1	Eucgr.B03230.1.v2.0	8e-75
18- 11:	transcript:AT1G13450.1	Eucgr.B03456.1.v2.0	0
## Alignment 19: score=513.0 e_value=5.1e-26 N=12 1&Chr02 plus
19- 0:	transcript:AT1G27880.1	Eucgr.B03462.1.v2.0	5e-167
19- 1:	transcript:AT1G27920.1	Eucgr.B03489.1.v2.0	0
19- 2:	transcript:AT1G27950.1	Eucgr.B03498.1.v2.0	4e-44
19- 3:	transcript:AT1G27970.2	Eucgr.B03507.1.v2.0	3e-76
19- 4:	transcript:AT1G27980.1	Eucgr.B03521.1.v2.0	0
19- 5:	transcript:AT1G27990.1	Eucgr.B03524.1.v2.0	2e-126
19- 6:	transcript:AT1G28050.1	Eucgr.B03543.1.v2.0	3e-104
19- 7:	transcript:AT1G28080.2	Eucgr.B03547.1.v2.0	3e-26
19- 8:	transcript:AT1G28100.4	Eucgr.B03550.1.v2.0	4e-110
19- 9:	transcript:AT1G28120.1	Eucgr.B03557.1.v2.0	2e-62
19- 10:	transcript:AT1G28140.1	Eucgr.B03560.1.v2.0	1e-127
19- 11:	transcript:AT1G28160.1	Eucgr.B03565.1.v2.0	1e-44
## Alignment 20: score=430.0 e_value=1.7e-18 N=9 1&Chr02 plus
20- 0:	transcript:AT1G24020.1	Eucgr.B02546.1.v2.0	1e-67
20- 1:	transcript:AT1G24030.1	Eucgr.B02547.1.v2.0	0
20- 2:	transcript:AT1G24040.1	Eucgr.B02548.1.v2.0	6e-121
20- 3:	transcript:AT1G24050.1	Eucgr.B02549.1.v2.0	1e-58
20- 4:	transcript:AT1G24090.1	Eucgr.B02559.1.v2.0	7e-102
20- 5:	transcript:AT1G24100.1	Eucgr.B02563.1.v2.0	1e-161
20- 6:	transcript:AT1G24130.1	Eucgr.B02566.1.v2.0	4e-139
20- 7:	transcript:AT1G24160.1	Eucgr.B02573.1.v2.0	1e-51
20- 8:	transcript:AT1G24170.1	Eucgr.B02574.1.v2.0	0
## Alignment 21: score=418.0 e_value=7.5e-19 N=9 1&Chr02 plus
21- 0:	transcript:AT1G74510.1	Eucgr.B00462.1.v2.0	3e-174
21- 1:	transcript:AT1G74520.1	Eucgr.B00469.1.v2.0	6e-93
21- 2:	transcript:AT1G74540.1	Eucgr.B00472.1.v2.0	5e-75
21- 3:	transcript:AT1G74560.3	Eucgr.B00479.1.v2.0	6e-108
21- 4:	transcript:AT1G74580.1	Eucgr.B00492.1.v2.0	0
21- 5:	transcript:AT1G74590.1	Eucgr.B00494.1.v2.0	2e-66
21- 6:	transcript:AT1G74640.1	Eucgr.B00501.1.v2.0	0
21- 7:	transcript:AT1G74650.1	Eucgr.B00502.1.v2.0	1e-104
21- 8:	transcript:AT1G74680.1	Eucgr.B00504.1.v2.0	0
## Alignment 22: score=325.0 e_value=1.4e-13 N=7 1&Chr02 plus
22- 0:	transcript:AT1G48960.1	Eucgr.B00688.1.v2.0	4e-73
22- 1:	transcript:AT1G48970.1	Eucgr.B00690.1.v2.0	0
22- 2:	transcript:AT1G48990.1	Eucgr.B00692.1.v2.0	6e-13
22- 3:	transcript:AT1G49000.1	Eucgr.B00693.1.v2.0	3e-28
22- 4:	transcript:AT1G49030.1	Eucgr.B00708.1.v2.0	4e-44
22- 5:	transcript:AT1G49040.1	Eucgr.B00711.1.v2.0	0
22- 6:	transcript:AT1G49130.1	Eucgr.B00721.1.v2.0	8e-20
## Alignment 23: score=297.0 e_value=2.2e-11 N=7 1&Chr02 plus
23- 0:	transcript:AT1G66850.1	Eucgr.B02852.1.v2.0	2e-19
23- 1:	transcript:AT1G66880.1	Eucgr.B02846.1.v2.0	3e-48
23- 2:	transcript:AT1G66920.2	Eucgr.B02831.1.v2.0	8e-37
23- 3:	transcript:AT1G67000.1	Eucgr.B02978.1.v2.0	9e-109
23- 4:	transcript:AT1G67030.1	Eucgr.B03001.1.v2.0	1e-31
23- 5:	transcript:AT1G67090.1	Eucgr.B03013.1.v2.0	2e-110
23- 6:	transcript:AT1G67100.1	Eucgr.B03016.1.v2.0	2e-60
## Alignment 24: score=270.0 e_value=2.5e-08 N=6 1&Chr02 plus
24- 0:	transcript:AT1G66880.1	Eucgr.B00747.1.v2.0	1e-126
24- 1:	transcript:AT1G66910.1	Eucgr.B00766.1.v2.0	8e-126
24- 2:	transcript:AT1G66920.2	Eucgr.B00782.1.v2.0	8e-99
24- 3:	transcript:AT1G66940.4	Eucgr.B00783.1.v2.0	8e-14
24- 4:	transcript:AT1G66980.2	Eucgr.B00790.1.v2.0	5e-103
24- 5:	transcript:AT1G67000.1	Eucgr.B00812.1.v2.0	1e-141
## Alignment 25: score=267.0 e_value=1.5e-12 N=6 1&Chr02 plus
25- 0:	transcript:AT1G09070.1	Eucgr.B01852.1.v2.0	5e-29
25- 1:	transcript:AT1G09240.1	Eucgr.L00264.1.v2.0	9e-138
25- 2:	transcript:AT1G09300.1	Eucgr.L00254.1.v2.0	0
25- 3:	transcript:AT1G09320.1	Eucgr.L00253.1.v2.0	1e-75
25- 4:	transcript:AT1G09330.1	Eucgr.L00252.1.v2.0	4e-110
25- 5:	transcript:AT1G09350.1	Eucgr.L00251.1.v2.0	0
## Alignment 26: score=265.0 e_value=3.5e-09 N=6 1&Chr02 plus
26- 0:	transcript:AT1G51140.1	Eucgr.B03669.1.v2.0	4e-74
26- 1:	transcript:AT1G51310.1	Eucgr.B03681.1.v2.0	0
26- 2:	transcript:AT1G51355.1	Eucgr.B03689.1.v2.0	3e-19
26- 3:	transcript:AT1G51400.1	Eucgr.B03692.1.v2.0	9e-24
26- 4:	transcript:AT1G51410.1	Eucgr.B03694.1.v2.0	9e-180
26- 5:	transcript:AT1G51450.1	Eucgr.B03708.1.v2.0	5e-154
## Alignment 27: score=1110.0 e_value=2.3e-73 N=24 1&Chr02 minus
27- 0:	transcript:AT1G67325.2	Eucgr.B03499.1.v2.0	7e-125
27- 1:	transcript:AT1G67340.1	Eucgr.B03492.1.v2.0	3e-166
27- 2:	transcript:AT1G67350.1	Eucgr.B03491.1.v2.0	2e-49
27- 3:	transcript:AT1G67400.1	Eucgr.B03488.1.v2.0	5e-147
27- 4:	transcript:AT1G67410.1	Eucgr.B03487.1.v2.0	0
27- 5:	transcript:AT1G67420.4	Eucgr.B03486.1.v2.0	0
27- 6:	transcript:AT1G67480.2	Eucgr.B03483.1.v2.0	5e-139
27- 7:	transcript:AT1G67490.1	Eucgr.B03480.1.v2.0	0
27- 8:	transcript:AT1G67550.1	Eucgr.B03469.1.v2.0	0
27- 9:	transcript:AT1G67570.1	Eucgr.B03466.1.v2.0	0
27- 10:	transcript:AT1G67580.1	Eucgr.B03465.1.v2.0	0
27- 11:	transcript:AT1G67590.1	Eucgr.B03464.1.v2.0	8e-126
27- 12:	transcript:AT1G67620.1	Eucgr.B03461.1.v2.0	5e-50
27- 13:	transcript:AT1G67630.1	Eucgr.B03458.1.v2.0	0
27- 14:	transcript:AT1G67650.1	Eucgr.B03455.1.v2.0	0
27- 15:	transcript:AT1G67690.1	Eucgr.B03454.1.v2.0	0
27- 16:	transcript:AT1G67720.1	Eucgr.B03231.1.v2.0	0
27- 17:	transcript:AT1G67730.1	Eucgr.B03234.1.v2.0	1e-168
27- 18:	transcript:AT1G67740.1	Eucgr.B03236.1.v2.0	5e-50
27- 19:	transcript:AT1G67790.1	Eucgr.B03242.1.v2.0	1e-151
27- 20:	transcript:AT1G67800.2	Eucgr.B03245.1.v2.0	0
27- 21:	transcript:AT1G67830.1	Eucgr.B03276.1.v2.0	2e-127
27- 22:	transcript:AT1G67850.1	Eucgr.B03278.1.v2.0	0
27- 23:	transcript:AT1G67856.1	Eucgr.B03280.1.v2.0	9e-20
## Alignment 28: score=949.0 e_value=6.8e-67 N=21 1&Chr02 minus
28- 0:	transcript:AT1G23290.1	Eucgr.B03289.1.v2.0	1e-86
28- 1:	transcript:AT1G23300.1	Eucgr.B03295.1.v2.0	0
28- 2:	transcript:AT1G23330.1	Eucgr.B03302.1.v2.0	0
28- 3:	transcript:AT1G23340.2	Eucgr.B03303.1.v2.0	0
28- 4:	transcript:AT1G23410.1	Eucgr.B03309.1.v2.0	5e-90
28- 5:	transcript:AT1G23420.2	Eucgr.B03310.1.v2.0	4e-63
28- 6:	transcript:AT1G23530.1	Eucgr.B03316.1.v2.0	1e-12
28- 7:	transcript:AT1G23540.1	Eucgr.B03317.1.v2.0	0
28- 8:	transcript:AT1G23710.1	Eucgr.B03318.1.v2.0	1e-33
28- 9:	transcript:AT1G23730.2	Eucgr.B03320.1.v2.0	8e-122
28- 10:	transcript:AT1G23760.1	Eucgr.B03343.1.v2.0	0
28- 11:	transcript:AT1G23790.1	Eucgr.B03344.1.v2.0	0
28- 12:	transcript:AT1G23800.1	Eucgr.B03349.1.v2.0	0
28- 13:	transcript:AT1G23830.1	Eucgr.B03352.1.v2.0	9e-36
28- 14:	transcript:AT1G23840.1	Eucgr.B03353.1.v2.0	4e-14
28- 15:	transcript:AT1G24030.1	Eucgr.B03362.1.v2.0	7e-48
28- 16:	transcript:AT1G24110.1	Eucgr.B03369.1.v2.0	5e-141
28- 17:	transcript:AT1G24120.1	Eucgr.B03370.1.v2.0	0
28- 18:	transcript:AT1G24160.1	Eucgr.B03376.1.v2.0	2e-60
28- 19:	transcript:AT1G24180.1	Eucgr.B03379.1.v2.0	0
28- 20:	transcript:AT1G24190.3	Eucgr.B03381.1.v2.0	0
## Alignment 29: score=812.0 e_value=6e-44 N=17 1&Chr02 minus
29- 0:	transcript:AT1G69880.1	Eucgr.B02586.1.v2.0	1e-34
29- 1:	transcript:AT1G69890.1	Eucgr.B02585.1.v2.0	7e-109
29- 2:	transcript:AT1G69930.1	Eucgr.B02584.1.v2.0	4e-83
29- 3:	transcript:AT1G69935.1	Eucgr.B02582.1.v2.0	2e-35
29- 4:	transcript:AT1G69960.1	Eucgr.B02577.1.v2.0	0
29- 5:	transcript:AT1G69990.1	Eucgr.B02576.1.v2.0	0
29- 6:	transcript:AT1G70000.1	Eucgr.B02575.1.v2.0	1e-77
29- 7:	transcript:AT1G70090.1	Eucgr.B02574.1.v2.0	0
29- 8:	transcript:AT1G70100.3	Eucgr.B02573.1.v2.0	2e-48
29- 9:	transcript:AT1G70140.1	Eucgr.B02572.1.v2.0	0
29- 10:	transcript:AT1G70150.1	Eucgr.B02570.1.v2.0	2e-167
29- 11:	transcript:AT1G70160.1	Eucgr.B02569.1.v2.0	0
29- 12:	transcript:AT1G70180.2	Eucgr.B02565.1.v2.0	4e-36
29- 13:	transcript:AT1G70200.1	Eucgr.B02558.1.v2.0	1e-51
29- 14:	transcript:AT1G70210.1	Eucgr.B02557.1.v2.0	3e-126
29- 15:	transcript:AT1G70220.1	Eucgr.B02549.1.v2.0	7e-27
29- 16:	transcript:AT1G70260.1	Eucgr.B02545.1.v2.0	6e-125
## Alignment 30: score=697.0 e_value=4.5e-41 N=16 1&Chr02 minus
30- 0:	transcript:AT1G74110.1	Eucgr.B00627.1.v2.0	0
30- 1:	transcript:AT1G74130.1	Eucgr.B00624.1.v2.0	2e-62
30- 2:	transcript:AT1G74150.1	Eucgr.B00616.1.v2.0	0
30- 3:	transcript:AT1G74160.1	Eucgr.B00609.1.v2.0	0
30- 4:	transcript:AT1G74210.1	Eucgr.B00600.1.v2.0	0
30- 5:	transcript:AT1G74230.1	Eucgr.B00593.1.v2.0	1e-48
30- 6:	transcript:AT1G74240.1	Eucgr.B00588.1.v2.0	3e-126
30- 7:	transcript:AT1G74250.1	Eucgr.B00587.1.v2.0	0
30- 8:	transcript:AT1G74310.1	Eucgr.B00581.1.v2.0	0
30- 9:	transcript:AT1G74360.1	Eucgr.B00556.1.v2.0	0
30- 10:	transcript:AT1G74380.1	Eucgr.B00540.1.v2.0	0
30- 11:	transcript:AT1G74390.2	Eucgr.B00534.1.v2.0	5e-178
30- 12:	transcript:AT1G74440.1	Eucgr.B00526.1.v2.0	2e-49
30- 13:	transcript:AT1G74460.1	Eucgr.B00513.1.v2.0	0
30- 14:	transcript:AT1G74470.1	Eucgr.B00512.1.v2.0	7e-153
30- 15:	transcript:AT1G74600.1	Eucgr.B00493.1.v2.0	0
## Alignment 31: score=611.0 e_value=1.5e-34 N=14 1&Chr02 minus
31- 0:	transcript:AT1G08190.1	Eucgr.B03911.1.v2.0	0
31- 1:	transcript:AT1G08210.3	Eucgr.B03908.1.v2.0	3e-171
31- 2:	transcript:AT1G08230.2	Eucgr.B03898.1.v2.0	0
31- 3:	transcript:AT1G08260.1	Eucgr.B03882.1.v2.0	0
31- 4:	transcript:AT1G08280.1	Eucgr.B03871.1.v2.0	2e-137
31- 5:	transcript:AT1G08290.1	Eucgr.B03870.1.v2.0	8e-125
31- 6:	transcript:AT1G08310.2	Eucgr.B03856.1.v2.0	4e-138
31- 7:	transcript:AT1G08320.4	Eucgr.B03855.1.v2.0	0
31- 8:	transcript:AT1G08350.2	Eucgr.B03852.1.v2.0	0
31- 9:	transcript:AT1G08360.1	Eucgr.B03850.1.v2.0	2e-126
31- 10:	transcript:AT1G08370.1	Eucgr.B03826.1.v2.0	2e-136
31- 11:	transcript:AT1G08380.1	Eucgr.B03824.1.v2.0	6e-69
31- 12:	transcript:AT1G08420.1	Eucgr.B03812.1.v2.0	0
31- 13:	transcript:AT1G08470.1	Eucgr.B03802.1.v2.0	0
## Alignment 32: score=562.0 e_value=6.3e-27 N=12 1&Chr02 minus
32- 0:	transcript:AT1G55230.1	Eucgr.B03626.1.v2.0	3e-132
32- 1:	transcript:AT1G55260.1	Eucgr.B03623.1.v2.0	2e-52
32- 2:	transcript:AT1G55270.1	Eucgr.B03615.1.v2.0	3e-22
32- 3:	transcript:AT1G55300.2	Eucgr.B03612.1.v2.0	2e-79
32- 4:	transcript:AT1G55360.1	Eucgr.B03602.1.v2.0	0
32- 5:	transcript:AT1G55365.1	Eucgr.B03601.1.v2.0	2e-19
32- 6:	transcript:AT1G55490.1	Eucgr.B03593.1.v2.0	0
32- 7:	transcript:AT1G55500.5	Eucgr.B03590.1.v2.0	0
32- 8:	transcript:AT1G55530.2	Eucgr.B03585.1.v2.0	3e-119
32- 9:	transcript:AT1G55535.1	Eucgr.B03584.1.v2.0	6e-92
32- 10:	transcript:AT1G55550.1	Eucgr.B03582.1.v2.0	0
32- 11:	transcript:AT1G55560.1	Eucgr.B03580.1.v2.0	0
## Alignment 33: score=550.0 e_value=1.4e-27 N=12 1&Chr02 minus
33- 0:	transcript:AT1G22990.1	Eucgr.B02894.1.v2.0	4e-63
33- 1:	transcript:AT1G23080.1	Eucgr.B02902.1.v2.0	0
33- 2:	transcript:AT1G23090.1	Eucgr.B02908.1.v2.0	0
33- 3:	transcript:AT1G23100.1	Eucgr.B02909.1.v2.0	6e-54
33- 4:	transcript:AT1G23150.1	Eucgr.B02935.1.v2.0	2e-53
33- 5:	transcript:AT1G23180.1	Eucgr.B02936.1.v2.0	0
33- 6:	transcript:AT1G23190.1	Eucgr.B02942.1.v2.0	0
33- 7:	transcript:AT1G23205.1	Eucgr.B02943.1.v2.0	4e-66
33- 8:	transcript:AT1G23210.1	Eucgr.B02944.1.v2.0	0
33- 9:	transcript:AT1G23220.1	Eucgr.B02950.1.v2.0	2e-29
33- 10:	transcript:AT1G23230.1	Eucgr.B02952.1.v2.0	0
33- 11:	transcript:AT1G23260.1	Eucgr.B02955.1.v2.0	2e-93
## Alignment 34: score=529.0 e_value=4.7e-25 N=11 1&Chr02 minus
34- 0:	transcript:AT1G06900.1	Eucgr.B04025.1.v2.0	0
34- 1:	transcript:AT1G06920.1	Eucgr.B04023.1.v2.0	5e-37
34- 2:	transcript:AT1G06950.1	Eucgr.B04013.1.v2.0	0
34- 3:	transcript:AT1G06960.1	Eucgr.B04011.1.v2.0	3e-118
34- 4:	transcript:AT1G06970.1	Eucgr.B04009.1.v2.0	5e-167
34- 5:	transcript:AT1G06980.1	Eucgr.B04008.1.v2.0	7e-61
34- 6:	transcript:AT1G06990.1	Eucgr.B04006.1.v2.0	5e-131
34- 7:	transcript:AT1G07010.3	Eucgr.B04000.1.v2.0	0
34- 8:	transcript:AT1G07020.1	Eucgr.B03999.1.v2.0	3e-26
34- 9:	transcript:AT1G07025.1	Eucgr.B03998.1.v2.0	3e-39
34- 10:	transcript:AT1G07060.2	Eucgr.B03990.1.v2.0	3e-51
## Alignment 35: score=418.0 e_value=1.5e-21 N=10 1&Chr02 minus
35- 0:	transcript:AT1G74690.1	Eucgr.B00458.1.v2.0	2e-105
35- 1:	transcript:AT1G74710.2	Eucgr.B00433.1.v2.0	0
35- 2:	transcript:AT1G74720.1	Eucgr.B00432.1.v2.0	0
35- 3:	transcript:AT1G74730.1	Eucgr.B00425.1.v2.0	3e-67
35- 4:	transcript:AT1G74770.1	Eucgr.B00396.1.v2.0	0
35- 5:	transcript:AT1G74790.1	Eucgr.B00393.1.v2.0	0
35- 6:	transcript:AT1G74840.1	Eucgr.B00377.1.v2.0	1e-54
35- 7:	transcript:AT1G74870.1	Eucgr.B00376.1.v2.0	3e-29
35- 8:	transcript:AT1G74890.1	Eucgr.B00374.1.v2.0	9e-67
35- 9:	transcript:AT1G74920.1	Eucgr.B00357.1.v2.0	6e-118
## Alignment 36: score=412.0 e_value=3e-17 N=9 1&Chr02 minus
36- 0:	transcript:AT1G73805.1	Eucgr.B00744.1.v2.0	1e-134
36- 1:	transcript:AT1G73830.1	Eucgr.B00731.1.v2.0	2e-54
36- 2:	transcript:AT1G73850.1	Eucgr.B00723.1.v2.0	2e-155
36- 3:	transcript:AT1G73860.1	Eucgr.B00722.1.v2.0	0
36- 4:	transcript:AT1G73870.1	Eucgr.B00721.1.v2.0	6e-63
36- 5:	transcript:AT1G73890.1	Eucgr.B00719.1.v2.0	2e-30
36- 6:	transcript:AT1G73920.1	Eucgr.B00703.1.v2.0	0
36- 7:	transcript:AT1G73930.2	Eucgr.B00701.1.v2.0	0
36- 8:	transcript:AT1G73965.1	Eucgr.B00694.1.v2.0	3e-13
## Alignment 37: score=409.0 e_value=4.8e-17 N=9 1&Chr02 minus
37- 0:	transcript:AT1G59730.1	Eucgr.B02586.1.v2.0	6e-36
37- 1:	transcript:AT1G59830.1	Eucgr.B02577.1.v2.0	0
37- 2:	transcript:AT1G59910.1	Eucgr.B02572.1.v2.0	4e-158
37- 3:	transcript:AT1G59940.2	Eucgr.B02571.1.v2.0	3e-67
37- 4:	transcript:AT1G59950.1	Eucgr.B02567.1.v2.0	1e-141
37- 5:	transcript:AT1G59970.1	Eucgr.B02562.1.v2.0	1e-128
37- 6:	transcript:AT1G60010.1	Eucgr.B02556.1.v2.0	3e-60
37- 7:	transcript:AT1G60030.1	Eucgr.B02555.1.v2.0	0
37- 8:	transcript:AT1G60050.1	Eucgr.B02545.1.v2.0	2e-110
## Alignment 38: score=409.0 e_value=7.5e-19 N=9 1&Chr02 minus
38- 0:	transcript:AT1G13210.1	Eucgr.B03071.1.v2.0	0
38- 1:	transcript:AT1G13260.1	Eucgr.B03048.1.v2.0	8e-139
38- 2:	transcript:AT1G13290.1	Eucgr.B03047.1.v2.0	4e-115
38- 3:	transcript:AT1G13300.1	Eucgr.B03044.1.v2.0	3e-29
38- 4:	transcript:AT1G13310.1	Eucgr.B03042.1.v2.0	2e-100
38- 5:	transcript:AT1G13320.1	Eucgr.B03031.1.v2.0	0
38- 6:	transcript:AT1G13340.1	Eucgr.B03030.1.v2.0	9e-70
38- 7:	transcript:AT1G13350.3	Eucgr.B03029.1.v2.0	0
38- 8:	transcript:AT1G13360.1	Eucgr.B03018.1.v2.0	3e-34
## Alignment 39: score=408.0 e_value=6.5e-18 N=9 1&Chr02 minus
39- 0:	transcript:AT1G24310.1	Eucgr.B03481.1.v2.0	9e-169
39- 1:	transcript:AT1G24320.1	Eucgr.B03480.1.v2.0	0
39- 2:	transcript:AT1G24360.1	Eucgr.B03460.1.v2.0	3e-150
39- 3:	transcript:AT1G24420.1	Eucgr.B03225.1.v2.0	2e-76
39- 4:	transcript:AT1G24430.1	Eucgr.B03227.1.v2.0	7e-141
39- 5:	transcript:AT1G24440.1	Eucgr.B03230.1.v2.0	6e-75
39- 6:	transcript:AT1G24470.1	Eucgr.B03234.1.v2.0	1e-107
39- 7:	transcript:AT1G24490.1	Eucgr.B03237.1.v2.0	0
39- 8:	transcript:AT1G24510.1	Eucgr.B03239.1.v2.0	0
## Alignment 40: score=386.0 e_value=2.9e-21 N=10 1&Chr02 minus
40- 0:	transcript:AT1G13880.2	Eucgr.B00573.1.v2.0	1e-53
40- 1:	transcript:AT1G13890.1	Eucgr.B00569.1.v2.0	2e-98
40- 2:	transcript:AT1G13920.4	Eucgr.B00564.1.v2.0	2e-15
40- 3:	transcript:AT1G13950.1	Eucgr.B00553.1.v2.0	5e-102
40- 4:	transcript:AT1G14080.1	Eucgr.B00531.1.v2.0	0
40- 5:	transcript:AT1G14260.2	Eucgr.B00505.1.v2.0	3e-31
40- 6:	transcript:AT1G14280.1	Eucgr.B00480.1.v2.0	2e-32
40- 7:	transcript:AT1G14330.1	Eucgr.B00462.1.v2.0	2e-175
40- 8:	transcript:AT1G14380.3	Eucgr.B00458.1.v2.0	4e-52
40- 9:	transcript:AT1G14400.1	Eucgr.B00438.1.v2.0	7e-111
## Alignment 41: score=384.0 e_value=1.3e-19 N=9 1&Chr02 minus
41- 0:	transcript:AT1G65080.1	Eucgr.B01387.1.v2.0	9e-140
41- 1:	transcript:AT1G65220.1	Eucgr.B01418.1.v2.0	0
41- 2:	transcript:AT1G65230.1	Eucgr.B01421.1.v2.0	9e-135
41- 3:	transcript:AT1G65240.1	Eucgr.B01423.1.v2.0	1e-146
41- 4:	transcript:AT1G65260.1	Eucgr.B01427.1.v2.0	2e-172
41- 5:	transcript:AT1G65420.1	Eucgr.B01437.1.v2.0	6e-72
41- 6:	transcript:AT1G65450.1	Eucgr.B01441.1.v2.0	0
41- 7:	transcript:AT1G65470.1	Eucgr.B01457.1.v2.0	0
41- 8:	transcript:AT1G65480.2	Eucgr.B01458.1.v2.0	1e-100
## Alignment 42: score=375.0 e_value=2.4e-14 N=8 1&Chr02 minus
42- 0:	transcript:AT1G10360.1	Eucgr.B02584.1.v2.0	2e-107
42- 1:	transcript:AT1G10430.1	Eucgr.B02577.1.v2.0	0
42- 2:	transcript:AT1G10470.1	Eucgr.B02571.1.v2.0	7e-65
42- 3:	transcript:AT1G10480.1	Eucgr.B02564.1.v2.0	7e-14
42- 4:	transcript:AT1G10520.1	Eucgr.B02561.1.v2.0	0
42- 5:	transcript:AT1G10522.1	Eucgr.B02560.1.v2.0	2e-73
42- 6:	transcript:AT1G10530.1	Eucgr.B02556.1.v2.0	2e-48
42- 7:	transcript:AT1G10540.1	Eucgr.B02555.1.v2.0	0
## Alignment 43: score=363.0 e_value=1.3e-14 N=8 1&Chr02 minus
43- 0:	transcript:AT1G18390.2	Eucgr.B00737.1.v2.0	1e-50
43- 1:	transcript:AT1G18400.1	Eucgr.B00731.1.v2.0	5e-54
43- 2:	transcript:AT1G18410.4	Eucgr.B00722.1.v2.0	0
43- 3:	transcript:AT1G18420.1	Eucgr.B00717.1.v2.0	0
43- 4:	transcript:AT1G18440.1	Eucgr.B00706.1.v2.0	1e-120
43- 5:	transcript:AT1G18450.1	Eucgr.B00704.1.v2.0	0
43- 6:	transcript:AT1G18460.1	Eucgr.B00703.1.v2.0	0
43- 7:	transcript:AT1G18560.1	Eucgr.B00689.1.v2.0	0
## Alignment 44: score=357.0 e_value=2e-16 N=8 1&Chr02 minus
44- 0:	transcript:AT1G68690.2	Eucgr.B03073.1.v2.0	0
44- 1:	transcript:AT1G68700.1	Eucgr.B03072.1.v2.0	2e-14
44- 2:	transcript:AT1G68710.3	Eucgr.B03071.1.v2.0	0
44- 3:	transcript:AT1G68740.1	Eucgr.B03070.1.v2.0	0
44- 4:	transcript:AT1G68750.1	Eucgr.B03067.1.v2.0	0
44- 5:	transcript:AT1G68820.4	Eucgr.B03056.1.v2.0	0
44- 6:	transcript:AT1G68840.1	Eucgr.B03048.1.v2.0	4e-139
44- 7:	transcript:AT1G68930.1	Eucgr.B03020.1.v2.0	4e-136
## Alignment 45: score=337.0 e_value=1.9e-10 N=7 1&Chr02 minus
45- 0:	transcript:AT1G68290.1	Eucgr.B03011.1.v2.0	1e-74
45- 1:	transcript:AT1G68320.1	Eucgr.B03006.1.v2.0	2e-87
45- 2:	transcript:AT1G68325.1	Eucgr.B03004.1.v2.0	1e-19
45- 3:	transcript:AT1G68340.1	Eucgr.B03003.1.v2.0	4e-38
45- 4:	transcript:AT1G68360.1	Eucgr.B03001.1.v2.0	3e-46
45- 5:	transcript:AT1G68370.1	Eucgr.B02999.1.v2.0	0
45- 6:	transcript:AT1G68410.1	Eucgr.B02992.1.v2.0	0
## Alignment 46: score=333.0 e_value=5.4e-12 N=7 1&Chr02 minus
46- 0:	transcript:AT1G27300.1	Eucgr.B03508.1.v2.0	4e-24
46- 1:	transcript:AT1G27310.1	Eucgr.B03507.1.v2.0	3e-77
46- 2:	transcript:AT1G27320.1	Eucgr.B03506.1.v2.0	0
46- 3:	transcript:AT1G27330.1	Eucgr.B03504.1.v2.0	5e-38
46- 4:	transcript:AT1G27360.2	Eucgr.B03500.1.v2.0	3e-66
46- 5:	transcript:AT1G27385.4	Eucgr.B03496.1.v2.0	2e-72
46- 6:	transcript:AT1G27420.1	Eucgr.B03483.1.v2.0	6e-78
## Alignment 47: score=328.0 e_value=3.2e-16 N=8 1&Chr02 minus
47- 0:	transcript:AT1G08720.1	Eucgr.B01737.1.v2.0	0
47- 1:	transcript:AT1G08830.1	Eucgr.B01760.1.v2.0	1e-88
47- 2:	transcript:AT1G08845.2	Eucgr.B01772.1.v2.0	1e-98
47- 3:	transcript:AT1G08860.1	Eucgr.B02033.1.v2.0	0
47- 4:	transcript:AT1G08880.1	Eucgr.B02031.1.v2.0	3e-86
47- 5:	transcript:AT1G08920.2	Eucgr.B02016.1.v2.0	2e-159
47- 6:	transcript:AT1G08930.1	Eucgr.B02015.1.v2.0	2e-133
47- 7:	transcript:AT1G08980.1	Eucgr.B01994.1.v2.0	0
## Alignment 48: score=317.0 e_value=3.3e-10 N=7 1&Chr02 minus
48- 0:	transcript:AT1G66880.1	Eucgr.B00794.1.v2.0	3e-129
48- 1:	transcript:AT1G66910.1	Eucgr.B00791.1.v2.0	6e-104
48- 2:	transcript:AT1G66940.4	Eucgr.B00783.1.v2.0	8e-14
48- 3:	transcript:AT1G66980.2	Eucgr.B00775.1.v2.0	7e-57
48- 4:	transcript:AT1G67000.1	Eucgr.B00756.1.v2.0	1e-16
48- 5:	transcript:AT1G67050.1	Eucgr.B00740.1.v2.0	3e-11
48- 6:	transcript:AT1G67060.1	Eucgr.B00733.1.v2.0	5e-134
## Alignment 49: score=307.0 e_value=6.2e-12 N=7 1&Chr02 minus
49- 0:	transcript:AT1G08550.3	Eucgr.B02180.1.v2.0	0
49- 1:	transcript:AT1G08590.1	Eucgr.B02157.1.v2.0	0
49- 2:	transcript:AT1G08610.1	Eucgr.B02149.1.v2.0	0
49- 3:	transcript:AT1G08620.3	Eucgr.B02147.1.v2.0	0
49- 4:	transcript:AT1G08640.1	Eucgr.B02145.1.v2.0	3e-127
49- 5:	transcript:AT1G08650.1	Eucgr.B02141.1.v2.0	1e-119
49- 6:	transcript:AT1G08800.1	Eucgr.B02126.1.v2.0	1e-66
## Alignment 50: score=277.0 e_value=5.4e-09 N=6 1&Chr02 minus
50- 0:	transcript:AT1G69010.1	Eucgr.B00645.1.v2.0	5e-63
50- 1:	transcript:AT1G69030.1	Eucgr.B00640.1.v2.0	4e-70
50- 2:	transcript:AT1G69080.1	Eucgr.B00635.1.v2.0	6e-44
50- 3:	transcript:AT1G69120.1	Eucgr.B00634.1.v2.0	1e-93
50- 4:	transcript:AT1G69170.1	Eucgr.B00631.1.v2.0	2e-51
50- 5:	transcript:AT1G69230.1	Eucgr.B00615.1.v2.0	5e-40
## Alignment 51: score=277.0 e_value=1e-07 N=6 1&Chr02 minus
51- 0:	transcript:AT1G18880.1	Eucgr.B00401.1.v2.0	0
51- 1:	transcript:AT1G18910.1	Eucgr.B00396.1.v2.0	0
51- 2:	transcript:AT1G18950.2	Eucgr.B00392.1.v2.0	0
51- 3:	transcript:AT1G18970.1	Eucgr.B00386.1.v2.0	3e-83
51- 4:	transcript:AT1G19000.2	Eucgr.B00377.1.v2.0	2e-61
51- 5:	transcript:AT1G19050.1	Eucgr.B00374.1.v2.0	2e-68
## Alignment 52: score=258.0 e_value=3.6e-09 N=6 1&Chr02 minus
52- 0:	transcript:AT1G26580.1	Eucgr.B00573.1.v2.0	4e-68
52- 1:	transcript:AT1G26610.1	Eucgr.B00572.1.v2.0	4e-27
52- 2:	transcript:AT1G26630.1	Eucgr.B00553.1.v2.0	2e-91
52- 3:	transcript:AT1G26650.1	Eucgr.B00548.1.v2.0	2e-12
52- 4:	transcript:AT1G26670.1	Eucgr.B00538.1.v2.0	7e-114
52- 5:	transcript:AT1G26770.2	Eucgr.B00524.1.v2.0	7e-136
## Alignment 53: score=254.0 e_value=1.8e-08 N=6 1&Chr02 minus
53- 0:	transcript:AT1G09030.1	Eucgr.B01940.1.v2.0	6e-55
53- 1:	transcript:AT1G09060.3	Eucgr.B01932.1.v2.0	0
53- 2:	transcript:AT1G09070.1	Eucgr.B01929.1.v2.0	2e-53
53- 3:	transcript:AT1G09140.1	Eucgr.B01911.1.v2.0	2e-94
53- 4:	transcript:AT1G09155.1	Eucgr.B02074.1.v2.0	1e-86
53- 5:	transcript:AT1G09270.1	Eucgr.B02080.1.v2.0	0
## Alignment 54: score=250.0 e_value=7.6e-09 N=6 1&Chr02 minus
54- 0:	transcript:AT1G68380.1	Eucgr.B00742.1.v2.0	6e-127
54- 1:	transcript:AT1G68520.1	Eucgr.B00721.1.v2.0	2e-83
54- 2:	transcript:AT1G68550.2	Eucgr.B00720.1.v2.0	5e-25
54- 3:	transcript:AT1G68600.1	Eucgr.B00717.1.v2.0	0
54- 4:	transcript:AT1G68630.1	Eucgr.B00708.1.v2.0	7e-41
54- 5:	transcript:AT1G68800.2	Eucgr.B00699.1.v2.0	2e-26
## Alignment 55: score=333.0 e_value=3.2e-15 N=8 1&Chr03 plus
55- 0:	transcript:AT1G72430.1	Eucgr.C00771.1.v2.0	1e-31
55- 1:	transcript:AT1G72450.1	Eucgr.C00785.1.v2.0	1e-30
55- 2:	transcript:AT1G72460.1	Eucgr.C00787.1.v2.0	7e-163
55- 3:	transcript:AT1G72490.3	Eucgr.C00791.1.v2.0	4e-35
55- 4:	transcript:AT1G72500.1	Eucgr.C00792.1.v2.0	0
55- 5:	transcript:AT1G72540.1	Eucgr.C00802.1.v2.0	3e-162
55- 6:	transcript:AT1G72630.1	Eucgr.C00829.1.v2.0	2e-47
55- 7:	transcript:AT1G72810.1	Eucgr.C00846.1.v2.0	0
## Alignment 56: score=275.0 e_value=4.6e-11 N=7 1&Chr03 plus
56- 0:	transcript:AT1G80050.1	Eucgr.C02760.1.v2.0	2e-101
56- 1:	transcript:AT1G80060.3	Eucgr.C02766.1.v2.0	9e-35
56- 2:	transcript:AT1G80130.1	Eucgr.C02775.1.v2.0	4e-38
56- 3:	transcript:AT1G80200.2	Eucgr.C02806.1.v2.0	5e-43
56- 4:	transcript:AT1G80240.1	Eucgr.C02812.1.v2.0	4e-162
56- 5:	transcript:AT1G80330.1	Eucgr.C02840.1.v2.0	3e-92
56- 6:	transcript:AT1G80370.1	Eucgr.C02858.1.v2.0	4e-145
## Alignment 57: score=466.0 e_value=7.4e-22 N=10 1&Chr03 minus
57- 0:	transcript:AT1G19110.1	Eucgr.C00792.1.v2.0	0
57- 1:	transcript:AT1G19115.4	Eucgr.C00791.1.v2.0	6e-19
57- 2:	transcript:AT1G19130.1	Eucgr.C00789.1.v2.0	8e-27
57- 3:	transcript:AT1G19140.2	Eucgr.C00788.1.v2.0	3e-116
57- 4:	transcript:AT1G19170.1	Eucgr.C00786.1.v2.0	0
57- 5:	transcript:AT1G19180.1	Eucgr.C00785.1.v2.0	7e-58
57- 6:	transcript:AT1G19200.2	Eucgr.C00783.1.v2.0	1e-25
57- 7:	transcript:AT1G19210.1	Eucgr.C00780.1.v2.0	7e-56
57- 8:	transcript:AT1G19230.2	Eucgr.C00773.1.v2.0	0
57- 9:	transcript:AT1G19250.1	Eucgr.C00748.1.v2.0	0
## Alignment 58: score=288.0 e_value=5.3e-09 N=6 1&Chr03 minus
58- 0:	transcript:AT1G19150.1	Eucgr.C03307.1.v2.0	1e-137
58- 1:	transcript:AT1G19180.1	Eucgr.C03301.1.v2.0	4e-43
58- 2:	transcript:AT1G19200.2	Eucgr.C03298.1.v2.0	1e-23
58- 3:	transcript:AT1G19210.1	Eucgr.C03297.1.v2.0	1e-39
58- 4:	transcript:AT1G19220.1	Eucgr.C03293.1.v2.0	0
58- 5:	transcript:AT1G19250.1	Eucgr.C03288.1.v2.0	0
## Alignment 59: score=831.0 e_value=3.3e-53 N=19 1&Chr04 plus
59- 0:	transcript:AT1G61760.1	Eucgr.D00819.1.v2.0	2e-84
59- 1:	transcript:AT1G61780.1	Eucgr.D01293.1.v2.0	1e-57
59- 2:	transcript:AT1G61890.1	Eucgr.D01312.1.v2.0	0
59- 3:	transcript:AT1G61900.1	Eucgr.D01317.1.v2.0	0
59- 4:	transcript:AT1G62040.1	Eucgr.D01326.1.v2.0	4e-76
59- 5:	transcript:AT1G62050.1	Eucgr.D01334.1.v2.0	0
59- 6:	transcript:AT1G62180.1	Eucgr.D01338.1.v2.0	0
59- 7:	transcript:AT1G62290.2	Eucgr.D01351.1.v2.0	0
59- 8:	transcript:AT1G62310.1	Eucgr.D01354.1.v2.0	0
59- 9:	transcript:AT1G62320.3	Eucgr.D01358.1.v2.0	0
59- 10:	transcript:AT1G62340.1	Eucgr.D01361.1.v2.0	0
59- 11:	transcript:AT1G62360.1	Eucgr.D01364.1.v2.0	7e-137
59- 12:	transcript:AT1G62380.1	Eucgr.D01368.1.v2.0	2e-170
59- 13:	transcript:AT1G62390.1	Eucgr.D01375.1.v2.0	2e-130
59- 14:	transcript:AT1G62400.1	Eucgr.D01384.1.v2.0	0
59- 15:	transcript:AT1G62422.1	Eucgr.D01385.1.v2.0	5e-38
59- 16:	transcript:AT1G62420.1	Eucgr.D01389.1.v2.0	1e-37
59- 17:	transcript:AT1G62430.1	Eucgr.D01393.1.v2.0	0
59- 18:	transcript:AT1G62450.1	Eucgr.D01404.1.v2.0	2e-40
## Alignment 60: score=807.0 e_value=1.9e-47 N=18 1&Chr04 plus
60- 0:	transcript:AT1G11545.1	Eucgr.D01294.1.v2.0	4e-179
60- 1:	transcript:AT1G11570.3	Eucgr.D01295.1.v2.0	8e-56
60- 2:	transcript:AT1G11600.1	Eucgr.D01302.1.v2.0	0
60- 3:	transcript:AT1G11650.2	Eucgr.D01310.1.v2.0	3e-151
60- 4:	transcript:AT1G11655.1	Eucgr.D01311.1.v2.0	8e-18
60- 5:	transcript:AT1G11670.1	Eucgr.D01312.1.v2.0	0
60- 6:	transcript:AT1G11720.2	Eucgr.D01324.1.v2.0	0
60- 7:	transcript:AT1G11740.1	Eucgr.D01334.1.v2.0	0
60- 8:	transcript:AT1G11800.1	Eucgr.D01342.1.v2.0	2e-179
60- 9:	transcript:AT1G11910.2	Eucgr.D01351.1.v2.0	0
60- 10:	transcript:AT1G11920.1	Eucgr.D01352.1.v2.0	0
60- 11:	transcript:AT1G11950.1	Eucgr.D01354.1.v2.0	0
60- 12:	transcript:AT1G11960.1	Eucgr.D01358.1.v2.0	0
60- 13:	transcript:AT1G12010.1	Eucgr.D01368.1.v2.0	9e-172
60- 14:	transcript:AT1G12020.1	Eucgr.D01385.1.v2.0	1e-42
60- 15:	transcript:AT1G12030.1	Eucgr.D01389.1.v2.0	3e-48
60- 16:	transcript:AT1G12060.1	Eucgr.D01395.1.v2.0	8e-19
60- 17:	transcript:AT1G12070.1	Eucgr.D01404.1.v2.0	3e-39
## Alignment 61: score=552.0 e_value=1.1e-27 N=12 1&Chr04 plus
61- 0:	transcript:AT1G61065.1	Eucgr.D00653.1.v2.0	3e-77
61- 1:	transcript:AT1G61105.1	Eucgr.D00661.1.v2.0	2e-67
61- 2:	transcript:AT1G61110.1	Eucgr.D00665.1.v2.0	1e-92
61- 3:	transcript:AT1G61120.1	Eucgr.D00666.1.v2.0	0
61- 4:	transcript:AT1G61130.1	Eucgr.D00674.1.v2.0	3e-110
61- 5:	transcript:AT1G61140.1	Eucgr.D00684.1.v2.0	0
61- 6:	transcript:AT1G61170.1	Eucgr.D00694.1.v2.0	2e-14
61- 7:	transcript:AT1G61260.1	Eucgr.D00704.1.v2.0	2e-35
61- 8:	transcript:AT1G61290.1	Eucgr.D00709.1.v2.0	3e-174
61- 9:	transcript:AT1G61320.1	Eucgr.D00711.1.v2.0	9e-60
61- 10:	transcript:AT1G61340.1	Eucgr.D00712.1.v2.0	7e-28
61- 11:	transcript:AT1G61350.1	Eucgr.D00719.1.v2.0	0
## Alignment 62: score=549.0 e_value=1.3e-29 N=12 1&Chr04 plus
62- 0:	transcript:AT1G64340.1	Eucgr.D01714.1.v2.0	4e-35
62- 1:	transcript:AT1G64350.1	Eucgr.D01715.1.v2.0	2e-157
62- 2:	transcript:AT1G64380.1	Eucgr.D01731.1.v2.0	5e-57
62- 3:	transcript:AT1G64390.1	Eucgr.D01733.1.v2.0	0
62- 4:	transcript:AT1G64400.1	Eucgr.D01734.1.v2.0	0
62- 5:	transcript:AT1G64430.1	Eucgr.D01749.1.v2.0	0
62- 6:	transcript:AT1G64440.1	Eucgr.D01750.1.v2.0	0
62- 7:	transcript:AT1G64450.1	Eucgr.D01751.1.v2.0	1e-49
62- 8:	transcript:AT1G64480.1	Eucgr.D01755.1.v2.0	2e-37
62- 9:	transcript:AT1G64500.1	Eucgr.D01761.1.v2.0	2e-31
62- 10:	transcript:AT1G64510.2	Eucgr.D01771.1.v2.0	1e-43
62- 11:	transcript:AT1G64640.1	Eucgr.D01774.1.v2.0	6e-21
## Alignment 63: score=514.0 e_value=3.7e-26 N=11 1&Chr04 plus
63- 0:	transcript:AT1G32400.1	Eucgr.D02156.1.v2.0	2e-127
63- 1:	transcript:AT1G32440.1	Eucgr.D02166.1.v2.0	0
63- 2:	transcript:AT1G32450.1	Eucgr.D02167.1.v2.0	0
63- 3:	transcript:AT1G32470.1	Eucgr.D02179.1.v2.0	2e-90
63- 4:	transcript:AT1G32510.1	Eucgr.D02182.1.v2.0	3e-87
63- 5:	transcript:AT1G32520.1	Eucgr.D02183.1.v2.0	6e-118
63- 6:	transcript:AT1G32530.1	Eucgr.D02184.1.v2.0	0
63- 7:	transcript:AT1G32540.1	Eucgr.D02186.1.v2.0	9e-80
63- 8:	transcript:AT1G32610.1	Eucgr.D02200.1.v2.0	3e-51
63- 9:	transcript:AT1G32690.1	Eucgr.D02205.1.v2.0	3e-30
63- 10:	transcript:AT1G32700.1	Eucgr.D02206.1.v2.0	2e-103
## Alignment 64: score=500.0 e_value=1.3e-26 N=11 1&Chr04 plus
64- 0:	transcript:AT1G11080.2	Eucgr.D00674.1.v2.0	1e-126
64- 1:	transcript:AT1G11090.1	Eucgr.D00683.1.v2.0	3e-155
64- 2:	transcript:AT1G11100.4	Eucgr.D00684.1.v2.0	0
64- 3:	transcript:AT1G11120.1	Eucgr.D00693.1.v2.0	5e-36
64- 4:	transcript:AT1G11125.1	Eucgr.D00694.1.v2.0	2e-22
64- 5:	transcript:AT1G11190.1	Eucgr.D00695.1.v2.0	6e-153
64- 6:	transcript:AT1G11210.1	Eucgr.D00704.1.v2.0	1e-11
64- 7:	transcript:AT1G11230.2	Eucgr.D00706.1.v2.0	2e-13
64- 8:	transcript:AT1G11250.1	Eucgr.D00709.1.v2.0	9e-159
64- 9:	transcript:AT1G11260.1	Eucgr.D00720.1.v2.0	0
64- 10:	transcript:AT1G11390.1	Eucgr.D00752.1.v2.0	0
## Alignment 65: score=483.0 e_value=1.3e-26 N=11 1&Chr04 plus
65- 0:	transcript:AT1G29520.1	Eucgr.D00344.1.v2.0	2e-74
65- 1:	transcript:AT1G29550.1	Eucgr.D00351.1.v2.0	2e-90
65- 2:	transcript:AT1G29630.2	Eucgr.D00376.1.v2.0	2e-111
65- 3:	transcript:AT1G29640.1	Eucgr.D00405.1.v2.0	2e-18
65- 4:	transcript:AT1G29660.1	Eucgr.D00409.1.v2.0	4e-164
65- 5:	transcript:AT1G29680.1	Eucgr.D00412.1.v2.0	2e-108
65- 6:	transcript:AT1G29690.1	Eucgr.D00414.1.v2.0	0
65- 7:	transcript:AT1G29730.2	Eucgr.D00415.1.v2.0	0
65- 8:	transcript:AT1G29760.1	Eucgr.D00416.1.v2.0	1e-37
65- 9:	transcript:AT1G29770.1	Eucgr.D00426.1.v2.0	2e-57
65- 10:	transcript:AT1G29800.1	Eucgr.D00427.1.v2.0	0
## Alignment 66: score=411.0 e_value=7.5e-20 N=10 1&Chr04 plus
66- 0:	transcript:AT1G63420.1	Eucgr.D02274.1.v2.0	0
66- 1:	transcript:AT1G63470.1	Eucgr.D02280.1.v2.0	5e-59
66- 2:	transcript:AT1G63650.3	Eucgr.D02287.1.v2.0	1e-166
66- 3:	transcript:AT1G63690.1	Eucgr.D02301.1.v2.0	0
66- 4:	transcript:AT1G63710.1	Eucgr.D02303.1.v2.0	0
66- 5:	transcript:AT1G63830.3	Eucgr.D02309.1.v2.0	2e-120
66- 6:	transcript:AT1G63840.1	Eucgr.D02311.1.v2.0	5e-48
66- 7:	transcript:AT1G64000.1	Eucgr.D02326.1.v2.0	2e-52
66- 8:	transcript:AT1G64180.1	Eucgr.D02336.1.v2.0	9e-72
66- 9:	transcript:AT1G64300.2	Eucgr.D02347.1.v2.0	0
## Alignment 67: score=301.0 e_value=4.9e-12 N=7 1&Chr04 plus
67- 0:	transcript:AT1G01930.1	Eucgr.D02443.1.v2.0	0
67- 1:	transcript:AT1G01950.3	Eucgr.D02446.1.v2.0	0
67- 2:	transcript:AT1G02000.1	Eucgr.D02464.1.v2.0	0
67- 3:	transcript:AT1G02020.1	Eucgr.D02468.1.v2.0	0
67- 4:	transcript:AT1G02030.1	Eucgr.D02497.1.v2.0	2e-40
67- 5:	transcript:AT1G02040.1	Eucgr.D02498.1.v2.0	3e-33
67- 6:	transcript:AT1G02070.1	Eucgr.D02503.1.v2.0	2e-36
## Alignment 68: score=273.0 e_value=1.1e-11 N=7 1&Chr04 plus
68- 0:	transcript:AT1G31760.1	Eucgr.D02561.1.v2.0	2e-15
68- 1:	transcript:AT1G31810.1	Eucgr.D02585.1.v2.0	0
68- 2:	transcript:AT1G31817.1	Eucgr.D02590.1.v2.0	2e-64
68- 3:	transcript:AT1G31850.1	Eucgr.D02595.1.v2.0	0
68- 4:	transcript:AT1G31880.2	Eucgr.D02599.1.v2.0	3e-123
68- 5:	transcript:AT1G32090.1	Eucgr.D02623.1.v2.0	0
68- 6:	transcript:AT1G32300.1	Eucgr.D02649.1.v2.0	0
## Alignment 69: score=1535.0 e_value=1.2e-115 N=34 1&Chr04 minus
69- 0:	transcript:AT1G29630.2	Eucgr.D00356.1.v2.0	0
69- 1:	transcript:AT1G29820.1	Eucgr.D00339.1.v2.0	0
69- 2:	transcript:AT1G29860.1	Eucgr.D00336.1.v2.0	1e-63
69- 3:	transcript:AT1G29890.2	Eucgr.D00335.1.v2.0	0
69- 4:	transcript:AT1G29910.1	Eucgr.D00319.1.v2.0	2e-172
69- 5:	transcript:AT1G29950.1	Eucgr.D00317.1.v2.0	2e-34
69- 6:	transcript:AT1G29960.1	Eucgr.D00315.1.v2.0	8e-55
69- 7:	transcript:AT1G29965.1	Eucgr.D00304.1.v2.0	2e-118
69- 8:	transcript:AT1G29970.2	Eucgr.D00303.1.v2.0	1e-30
69- 9:	transcript:AT1G30000.2	Eucgr.D00298.1.v2.0	0
69- 10:	transcript:AT1G30040.1	Eucgr.D00297.1.v2.0	1e-150
69- 11:	transcript:AT1G30070.2	Eucgr.D00295.1.v2.0	2e-102
69- 12:	transcript:AT1G30080.1	Eucgr.D00293.1.v2.0	8e-179
69- 13:	transcript:AT1G30100.1	Eucgr.D00291.1.v2.0	0
69- 14:	transcript:AT1G30135.1	Eucgr.D00289.1.v2.0	6e-24
69- 15:	transcript:AT1G30200.1	Eucgr.D00284.1.v2.0	1e-162
69- 16:	transcript:AT1G30260.1	Eucgr.D00273.1.v2.0	2e-17
69- 17:	transcript:AT1G30270.1	Eucgr.D00272.1.v2.0	0
69- 18:	transcript:AT1G30280.1	Eucgr.D00271.1.v2.0	1e-75
69- 19:	transcript:AT1G30300.2	Eucgr.D00270.1.v2.0	2e-117
69- 20:	transcript:AT1G30320.1	Eucgr.D00265.1.v2.0	2e-171
69- 21:	transcript:AT1G30330.2	Eucgr.D00264.1.v2.0	0
69- 22:	transcript:AT1G30360.1	Eucgr.D00260.1.v2.0	0
69- 23:	transcript:AT1G30370.1	Eucgr.D00253.1.v2.0	0
69- 24:	transcript:AT1G30380.1	Eucgr.D00234.1.v2.0	4e-74
69- 25:	transcript:AT1G30400.1	Eucgr.D00215.1.v2.0	0
69- 26:	transcript:AT1G30440.1	Eucgr.D00197.1.v2.0	0
69- 27:	transcript:AT1G30450.3	Eucgr.D00196.1.v2.0	0
69- 28:	transcript:AT1G30470.1	Eucgr.D00188.1.v2.0	0
69- 29:	transcript:AT1G30480.1	Eucgr.D00186.1.v2.0	1e-164
69- 30:	transcript:AT1G30490.1	Eucgr.D00184.1.v2.0	0
69- 31:	transcript:AT1G30510.2	Eucgr.D00177.1.v2.0	0
69- 32:	transcript:AT1G30520.1	Eucgr.D00163.1.v2.0	5e-28
69- 33:	transcript:AT1G30580.1	Eucgr.D00127.1.v2.0	0
## Alignment 70: score=1499.0 e_value=1.4e-100 N=32 1&Chr04 minus
70- 0:	transcript:AT1G63295.2	Eucgr.D01872.1.v2.0	3e-20
70- 1:	transcript:AT1G63300.1	Eucgr.D01870.1.v2.0	0
70- 2:	transcript:AT1G63410.2	Eucgr.D01869.1.v2.0	1e-46
70- 3:	transcript:AT1G63420.1	Eucgr.D01866.1.v2.0	0
70- 4:	transcript:AT1G63430.2	Eucgr.D01865.1.v2.0	0
70- 5:	transcript:AT1G63440.1	Eucgr.D01863.1.v2.0	0
70- 6:	transcript:AT1G63450.1	Eucgr.D01858.1.v2.0	0
70- 7:	transcript:AT1G63460.1	Eucgr.D01856.1.v2.0	4e-94
70- 8:	transcript:AT1G63470.1	Eucgr.D01853.1.v2.0	1e-103
70- 9:	transcript:AT1G63490.4	Eucgr.D01851.1.v2.0	0
70- 10:	transcript:AT1G63500.1	Eucgr.D01844.1.v2.0	0
70- 11:	transcript:AT1G63640.3	Eucgr.D01842.1.v2.0	0
70- 12:	transcript:AT1G63650.3	Eucgr.D01841.1.v2.0	0
70- 13:	transcript:AT1G63680.2	Eucgr.D01840.1.v2.0	0
70- 14:	transcript:AT1G63710.1	Eucgr.D01839.1.v2.0	0
70- 15:	transcript:AT1G63770.3	Eucgr.D01833.1.v2.0	0
70- 16:	transcript:AT1G63830.3	Eucgr.D01828.1.v2.0	1e-126
70- 17:	transcript:AT1G63840.1	Eucgr.D01827.1.v2.0	1e-54
70- 18:	transcript:AT1G63910.1	Eucgr.D01819.1.v2.0	1e-102
70- 19:	transcript:AT1G63930.1	Eucgr.D01818.1.v2.0	3e-173
70- 20:	transcript:AT1G63980.1	Eucgr.D01812.1.v2.0	1e-115
70- 21:	transcript:AT1G64000.1	Eucgr.D01809.1.v2.0	2e-55
70- 22:	transcript:AT1G64065.1	Eucgr.D01804.1.v2.0	2e-14
70- 23:	transcript:AT1G64080.1	Eucgr.D01802.1.v2.0	8e-58
70- 24:	transcript:AT1G64110.2	Eucgr.D01797.1.v2.0	0
70- 25:	transcript:AT1G64140.1	Eucgr.D01792.1.v2.0	0
70- 26:	transcript:AT1G64150.1	Eucgr.D01791.1.v2.0	2e-123
70- 27:	transcript:AT1G64160.1	Eucgr.D01787.1.v2.0	2e-79
70- 28:	transcript:AT1G64180.1	Eucgr.D01786.1.v2.0	4e-130
70- 29:	transcript:AT1G64190.1	Eucgr.D01779.1.v2.0	2e-154
70- 30:	transcript:AT1G64210.1	Eucgr.D01777.1.v2.0	0
70- 31:	transcript:AT1G64300.2	Eucgr.D01773.1.v2.0	0
## Alignment 71: score=1234.0 e_value=3.7e-84 N=27 1&Chr04 minus
71- 0:	transcript:AT1G01240.4	Eucgr.D02384.1.v2.0	9e-45
71- 1:	transcript:AT1G01280.1	Eucgr.D02382.1.v2.0	0
71- 2:	transcript:AT1G01300.1	Eucgr.D02381.1.v2.0	0
71- 3:	transcript:AT1G01320.1	Eucgr.D02374.1.v2.0	0
71- 4:	transcript:AT1G01360.1	Eucgr.D02364.1.v2.0	4e-102
71- 5:	transcript:AT1G01390.2	Eucgr.D02351.1.v2.0	0
71- 6:	transcript:AT1G01450.1	Eucgr.D02347.1.v2.0	3e-172
71- 7:	transcript:AT1G01470.1	Eucgr.D02327.1.v2.0	2e-75
71- 8:	transcript:AT1G01500.1	Eucgr.D02322.1.v2.0	2e-125
71- 9:	transcript:AT1G01510.1	Eucgr.D02321.1.v2.0	0
71- 10:	transcript:AT1G01520.3	Eucgr.D02320.1.v2.0	5e-96
71- 11:	transcript:AT1G01540.2	Eucgr.D02315.1.v2.0	0
71- 12:	transcript:AT1G01550.1	Eucgr.D02314.1.v2.0	8e-138
71- 13:	transcript:AT1G01600.1	Eucgr.D02303.1.v2.0	0
71- 14:	transcript:AT1G01650.1	Eucgr.D02301.1.v2.0	0
71- 15:	transcript:AT1G01660.2	Eucgr.D02295.1.v2.0	3e-26
71- 16:	transcript:AT1G01690.1	Eucgr.D02293.1.v2.0	7e-59
71- 17:	transcript:AT1G01695.1	Eucgr.D02291.1.v2.0	7e-29
71- 18:	transcript:AT1G01700.4	Eucgr.D02290.1.v2.0	0
71- 19:	transcript:AT1G01725.1	Eucgr.D02283.1.v2.0	2e-17
71- 20:	transcript:AT1G01730.1	Eucgr.D02282.1.v2.0	1e-37
71- 21:	transcript:AT1G01750.2	Eucgr.D02275.1.v2.0	1e-85
71- 22:	transcript:AT1G01780.1	Eucgr.D02268.1.v2.0	7e-112
71- 23:	transcript:AT1G01800.1	Eucgr.D02252.1.v2.0	5e-129
71- 24:	transcript:AT1G01820.1	Eucgr.D02241.1.v2.0	2e-141
71- 25:	transcript:AT1G01830.1	Eucgr.D02240.1.v2.0	0
71- 26:	transcript:AT1G01860.4	Eucgr.D02236.1.v2.0	5e-141
## Alignment 72: score=1191.0 e_value=3.7e-84 N=26 1&Chr04 minus
72- 0:	transcript:AT1G62510.1	Eucgr.D02045.1.v2.0	1e-40
72- 1:	transcript:AT1G62660.1	Eucgr.D02029.1.v2.0	0
72- 2:	transcript:AT1G62700.1	Eucgr.D02027.1.v2.0	4e-120
72- 3:	transcript:AT1G62710.1	Eucgr.D02025.1.v2.0	0
72- 4:	transcript:AT1G62740.1	Eucgr.D02024.1.v2.0	0
72- 5:	transcript:AT1G62750.1	Eucgr.D02023.1.v2.0	0
72- 6:	transcript:AT1G62770.1	Eucgr.D02018.1.v2.0	9e-65
72- 7:	transcript:AT1G62780.1	Eucgr.D02017.1.v2.0	8e-114
72- 8:	transcript:AT1G62790.1	Eucgr.D02016.1.v2.0	1e-18
72- 9:	transcript:AT1G62810.1	Eucgr.D01995.1.v2.0	0
72- 10:	transcript:AT1G62820.1	Eucgr.D01990.1.v2.0	2e-88
72- 11:	transcript:AT1G62840.1	Eucgr.D01988.1.v2.0	4e-64
72- 12:	transcript:AT1G62880.1	Eucgr.D01977.1.v2.0	3e-59
72- 13:	transcript:AT1G62950.1	Eucgr.D01962.1.v2.0	0
72- 14:	transcript:AT1G62960.1	Eucgr.D01961.1.v2.0	0
72- 15:	transcript:AT1G62980.1	Eucgr.D01943.1.v2.0	3e-128
72- 16:	transcript:AT1G62981.1	Eucgr.D01942.1.v2.0	2e-74
72- 17:	transcript:AT1G62990.1	Eucgr.D01935.1.v2.0	3e-170
72- 18:	transcript:AT1G63000.1	Eucgr.D01934.1.v2.0	0
72- 19:	transcript:AT1G63010.5	Eucgr.D01930.1.v2.0	0
72- 20:	transcript:AT1G63020.2	Eucgr.D01929.1.v2.0	0
72- 21:	transcript:AT1G63100.2	Eucgr.D01917.1.v2.0	0
72- 22:	transcript:AT1G63120.1	Eucgr.D01914.1.v2.0	8e-140
72- 23:	transcript:AT1G63160.1	Eucgr.D01911.1.v2.0	0
72- 24:	transcript:AT1G63170.1	Eucgr.D01910.1.v2.0	3e-149
72- 25:	transcript:AT1G63180.1	Eucgr.D01906.1.v2.0	0
## Alignment 73: score=1110.0 e_value=1.6e-73 N=24 1&Chr04 minus
73- 0:	transcript:AT1G12320.1	Eucgr.D01988.1.v2.0	5e-58
73- 1:	transcript:AT1G12330.1	Eucgr.D01987.1.v2.0	5e-160
73- 2:	transcript:AT1G12360.1	Eucgr.D01986.1.v2.0	0
73- 3:	transcript:AT1G12370.2	Eucgr.D01985.1.v2.0	0
73- 4:	transcript:AT1G12420.1	Eucgr.D01973.1.v2.0	0
73- 5:	transcript:AT1G12440.2	Eucgr.D01966.1.v2.0	1e-51
73- 6:	transcript:AT1G12450.1	Eucgr.D01963.1.v2.0	9e-113
73- 7:	transcript:AT1G12460.1	Eucgr.D01962.1.v2.0	0
73- 8:	transcript:AT1G12480.1	Eucgr.D01960.1.v2.0	0
73- 9:	transcript:AT1G12500.1	Eucgr.D01959.1.v2.0	0
73- 10:	transcript:AT1G12540.1	Eucgr.D01948.1.v2.0	5e-24
73- 11:	transcript:AT1G12550.1	Eucgr.D01946.1.v2.0	8e-113
73- 12:	transcript:AT1G12560.1	Eucgr.D01943.1.v2.0	2e-131
73- 13:	transcript:AT1G12580.1	Eucgr.D01928.1.v2.0	0
73- 14:	transcript:AT1G12600.1	Eucgr.D01926.1.v2.0	0
73- 15:	transcript:AT1G12610.1	Eucgr.D01925.1.v2.0	3e-56
73- 16:	transcript:AT1G12630.1	Eucgr.D01924.1.v2.0	6e-44
73- 17:	transcript:AT1G12650.2	Eucgr.D01919.1.v2.0	1e-78
73- 18:	transcript:AT1G12740.2	Eucgr.D01916.1.v2.0	0
73- 19:	transcript:AT1G12750.1	Eucgr.D01914.1.v2.0	4e-132
73- 20:	transcript:AT1G12760.1	Eucgr.D01910.1.v2.0	1e-164
73- 21:	transcript:AT1G12770.1	Eucgr.D01908.1.v2.0	0
73- 22:	transcript:AT1G12780.1	Eucgr.D01906.1.v2.0	0
73- 23:	transcript:AT1G12800.1	Eucgr.D01874.1.v2.0	0
## Alignment 74: score=578.0 e_value=1.7e-33 N=13 1&Chr04 minus
74- 0:	transcript:AT1G28240.1	Eucgr.D00618.1.v2.0	0
74- 1:	transcript:AT1G28290.1	Eucgr.D00613.1.v2.0	3e-29
74- 2:	transcript:AT1G28330.3	Eucgr.D00606.1.v2.0	8e-12
74- 3:	transcript:AT1G28340.1	Eucgr.D00605.1.v2.0	0
74- 4:	transcript:AT1G28395.1	Eucgr.D00599.1.v2.0	1e-25
74- 5:	transcript:AT1G28420.1	Eucgr.D00596.1.v2.0	0
74- 6:	transcript:AT1G28470.1	Eucgr.D00591.1.v2.0	2e-101
74- 7:	transcript:AT1G28480.1	Eucgr.D00589.1.v2.0	2e-42
74- 8:	transcript:AT1G28510.1	Eucgr.D00582.1.v2.0	2e-81
74- 9:	transcript:AT1G28530.1	Eucgr.D00580.1.v2.0	9e-129
74- 10:	transcript:AT1G28540.1	Eucgr.D00578.1.v2.0	5e-32
74- 11:	transcript:AT1G28960.5	Eucgr.D00552.1.v2.0	5e-98
74- 12:	transcript:AT1G29070.1	Eucgr.D00519.1.v2.0	2e-42
## Alignment 75: score=385.0 e_value=3.6e-15 N=8 1&Chr04 minus
75- 0:	transcript:AT1G32760.1	Eucgr.D01672.1.v2.0	3e-81
75- 1:	transcript:AT1G32770.1	Eucgr.D01671.1.v2.0	1e-104
75- 2:	transcript:AT1G32810.2	Eucgr.D01670.1.v2.0	0
75- 3:	transcript:AT1G32850.1	Eucgr.D01669.1.v2.0	0
75- 4:	transcript:AT1G32860.1	Eucgr.D01668.1.v2.0	9e-104
75- 5:	transcript:AT1G32928.1	Eucgr.D01659.1.v2.0	6e-12
75- 6:	transcript:AT1G32930.1	Eucgr.D01657.1.v2.0	0
75- 7:	transcript:AT1G32990.1	Eucgr.D01648.1.v2.0	1e-112
## Alignment 76: score=358.0 e_value=2.4e-14 N=8 1&Chr04 minus
76- 0:	transcript:AT1G29100.2	Eucgr.D00491.1.v2.0	4e-26
76- 1:	transcript:AT1G29160.1	Eucgr.D00490.1.v2.0	3e-56
76- 2:	transcript:AT1G29170.1	Eucgr.D00489.1.v2.0	6e-123
76- 3:	transcript:AT1G29195.1	Eucgr.D00486.1.v2.0	5e-64
76- 4:	transcript:AT1G29230.1	Eucgr.D00481.1.v2.0	0
76- 5:	transcript:AT1G29270.1	Eucgr.D00475.1.v2.0	7e-23
76- 6:	transcript:AT1G29290.1	Eucgr.D00466.1.v2.0	7e-19
76- 7:	transcript:AT1G29340.1	Eucgr.D00434.1.v2.0	0
## Alignment 77: score=357.0 e_value=2e-15 N=8 1&Chr04 minus
77- 0:	transcript:AT1G31420.1	Eucgr.D02582.1.v2.0	0
77- 1:	transcript:AT1G31470.1	Eucgr.D02581.1.v2.0	0
77- 2:	transcript:AT1G31500.7	Eucgr.D02578.1.v2.0	7e-148
77- 3:	transcript:AT1G31760.1	Eucgr.D02561.1.v2.0	2e-15
77- 4:	transcript:AT1G31770.1	Eucgr.D02559.1.v2.0	0
77- 5:	transcript:AT1G31780.1	Eucgr.D02557.1.v2.0	0
77- 6:	transcript:AT1G31790.1	Eucgr.D02554.1.v2.0	1e-88
77- 7:	transcript:AT1G31885.1	Eucgr.D02548.1.v2.0	7e-69
## Alignment 78: score=299.0 e_value=3.5e-11 N=7 1&Chr04 minus
78- 0:	transcript:AT1G02090.1	Eucgr.D01237.1.v2.0	2e-144
78- 1:	transcript:AT1G02100.1	Eucgr.D01230.1.v2.0	0
78- 2:	transcript:AT1G02110.1	Eucgr.D01227.1.v2.0	0
78- 3:	transcript:AT1G02140.1	Eucgr.D01223.1.v2.0	9e-96
78- 4:	transcript:AT1G02150.1	Eucgr.D01216.1.v2.0	0
78- 5:	transcript:AT1G02160.2	Eucgr.D01199.1.v2.0	2e-21
78- 6:	transcript:AT1G02190.1	Eucgr.D01172.1.v2.0	0
## Alignment 79: score=272.0 e_value=1.8e-09 N=6 1&Chr04 minus
79- 0:	transcript:AT1G31940.1	Eucgr.D02636.1.v2.0	4e-63
79- 1:	transcript:AT1G31970.1	Eucgr.D02628.1.v2.0	0
79- 2:	transcript:AT1G32050.1	Eucgr.D02626.1.v2.0	8e-134
79- 3:	transcript:AT1G32060.1	Eucgr.D02625.1.v2.0	0
79- 4:	transcript:AT1G32090.1	Eucgr.D02623.1.v2.0	0
79- 5:	transcript:AT1G32127.1	Eucgr.D02606.1.v2.0	3e-146
## Alignment 80: score=269.0 e_value=1.2e-08 N=6 1&Chr04 minus
80- 0:	transcript:AT1G64620.1	Eucgr.D01698.1.v2.0	3e-65
80- 1:	transcript:AT1G64625.1	Eucgr.D01696.1.v2.0	3e-68
80- 2:	transcript:AT1G64660.1	Eucgr.D01681.1.v2.0	0
80- 3:	transcript:AT1G64670.2	Eucgr.D01678.1.v2.0	0
80- 4:	transcript:AT1G64680.1	Eucgr.D01676.1.v2.0	1e-140
80- 5:	transcript:AT1G64720.1	Eucgr.D01658.1.v2.0	5e-178
## Alignment 81: score=265.0 e_value=5.7e-09 N=6 1&Chr04 minus
81- 0:	transcript:AT1G61440.2	Eucgr.D00794.1.v2.0	2e-21
81- 1:	transcript:AT1G61480.1	Eucgr.D00791.1.v2.0	2e-149
81- 2:	transcript:AT1G61500.3	Eucgr.D00780.1.v2.0	0
81- 3:	transcript:AT1G61620.1	Eucgr.D00772.1.v2.0	1e-177
81- 4:	transcript:AT1G61630.1	Eucgr.D00755.1.v2.0	4e-157
81- 5:	transcript:AT1G61640.1	Eucgr.D00752.1.v2.0	0
## Alignment 82: score=1928.0 e_value=6.6e-156 N=42 1&Chr05 plus
82- 0:	transcript:AT1G62500.1	Eucgr.E00446.1.v2.0	9e-49
82- 1:	transcript:AT1G62510.1	Eucgr.E00448.1.v2.0	9e-43
82- 2:	transcript:AT1G62515.1	Eucgr.E00449.1.v2.0	2e-12
82- 3:	transcript:AT1G62520.1	Eucgr.E00450.1.v2.0	7e-84
82- 4:	transcript:AT1G62530.2	Eucgr.E00452.1.v2.0	4e-26
82- 5:	transcript:AT1G62600.1	Eucgr.E00454.1.v2.0	0
82- 6:	transcript:AT1G62640.2	Eucgr.E00458.1.v2.0	0
82- 7:	transcript:AT1G62730.1	Eucgr.E00462.1.v2.0	1e-158
82- 8:	transcript:AT1G62770.1	Eucgr.E00463.1.v2.0	2e-53
82- 9:	transcript:AT1G62790.1	Eucgr.E00466.1.v2.0	5e-27
82- 10:	transcript:AT1G62840.1	Eucgr.E00474.1.v2.0	3e-62
82- 11:	transcript:AT1G62850.2	Eucgr.E00475.1.v2.0	6e-109
82- 12:	transcript:AT1G62880.1	Eucgr.E00481.1.v2.0	8e-55
82- 13:	transcript:AT1G62886.1	Eucgr.E00483.1.v2.0	1e-27
82- 14:	transcript:AT1G62975.1	Eucgr.E00512.1.v2.0	1e-24
82- 15:	transcript:AT1G62980.1	Eucgr.E00513.1.v2.0	2e-122
82- 16:	transcript:AT1G63010.5	Eucgr.E00526.1.v2.0	0
82- 17:	transcript:AT1G63030.2	Eucgr.E00529.1.v2.0	1e-52
82- 18:	transcript:AT1G63050.1	Eucgr.E00532.1.v2.0	0
82- 19:	transcript:AT1G63090.1	Eucgr.E00534.1.v2.0	1e-121
82- 20:	transcript:AT1G63110.1	Eucgr.E00536.1.v2.0	0
82- 21:	transcript:AT1G63120.1	Eucgr.E00540.1.v2.0	1e-151
82- 22:	transcript:AT1G63220.1	Eucgr.E00562.1.v2.0	4e-69
82- 23:	transcript:AT1G63250.1	Eucgr.E00567.1.v2.0	0
82- 24:	transcript:AT1G63260.1	Eucgr.E00568.1.v2.0	4e-144
82- 25:	transcript:AT1G63295.2	Eucgr.E00569.1.v2.0	3e-24
82- 26:	transcript:AT1G63300.1	Eucgr.E00571.1.v2.0	4e-165
82- 27:	transcript:AT1G63440.1	Eucgr.E00578.1.v2.0	0
82- 28:	transcript:AT1G63460.1	Eucgr.E00579.1.v2.0	4e-83
82- 29:	transcript:AT1G63500.1	Eucgr.E00594.1.v2.0	0
82- 30:	transcript:AT1G63520.1	Eucgr.E00596.1.v2.0	5e-55
82- 31:	transcript:AT1G63650.3	Eucgr.E00624.1.v2.0	3e-123
82- 32:	transcript:AT1G63660.1	Eucgr.E00626.1.v2.0	0
82- 33:	transcript:AT1G63670.3	Eucgr.E00627.1.v2.0	1e-12
82- 34:	transcript:AT1G63720.1	Eucgr.E00630.1.v2.0	6e-52
82- 35:	transcript:AT1G63800.1	Eucgr.E00632.1.v2.0	7e-35
82- 36:	transcript:AT1G63820.1	Eucgr.E00639.1.v2.0	1e-43
82- 37:	transcript:AT1G63830.3	Eucgr.E00640.1.v2.0	5e-105
82- 38:	transcript:AT1G63840.1	Eucgr.E00641.1.v2.0	1e-42
82- 39:	transcript:AT1G63850.1	Eucgr.E00642.1.v2.0	0
82- 40:	transcript:AT1G63940.2	Eucgr.E00656.1.v2.0	0
82- 41:	transcript:AT1G63960.2	Eucgr.E00657.1.v2.0	2e-12
## Alignment 83: score=850.0 e_value=1.3e-51 N=19 1&Chr05 plus
83- 0:	transcript:AT1G63950.2	Eucgr.E00770.1.v2.0	9e-11
83- 1:	transcript:AT1G63970.1	Eucgr.E00780.1.v2.0	2e-109
83- 2:	transcript:AT1G63990.1	Eucgr.E00781.1.v2.0	0
83- 3:	transcript:AT1G64050.1	Eucgr.E00783.1.v2.0	4e-65
83- 4:	transcript:AT1G64060.1	Eucgr.E00785.1.v2.0	0
83- 5:	transcript:AT1G64065.1	Eucgr.E00787.1.v2.0	3e-12
83- 6:	transcript:AT1G64090.2	Eucgr.E00805.1.v2.0	2e-99
83- 7:	transcript:AT1G64140.1	Eucgr.E00807.1.v2.0	0
83- 8:	transcript:AT1G64160.1	Eucgr.E00809.1.v2.0	2e-61
83- 9:	transcript:AT1G64170.1	Eucgr.E00818.1.v2.0	0
83- 10:	transcript:AT1G64185.1	Eucgr.E00823.1.v2.0	1e-66
83- 11:	transcript:AT1G64200.2	Eucgr.E00828.1.v2.0	3e-122
83- 12:	transcript:AT1G64210.1	Eucgr.E00832.1.v2.0	0
83- 13:	transcript:AT1G64320.1	Eucgr.E00844.1.v2.0	2e-17
83- 14:	transcript:AT1G64355.1	Eucgr.E00849.1.v2.0	3e-64
83- 15:	transcript:AT1G64380.1	Eucgr.E00857.1.v2.0	6e-75
83- 16:	transcript:AT1G64390.1	Eucgr.E00858.1.v2.0	0
83- 17:	transcript:AT1G64440.1	Eucgr.E00872.1.v2.0	0
83- 18:	transcript:AT1G64520.1	Eucgr.E00889.1.v2.0	4e-157
## Alignment 84: score=824.0 e_value=5.7e-50 N=18 1&Chr05 plus
84- 0:	transcript:AT1G12120.1	Eucgr.E00452.1.v2.0	3e-29
84- 1:	transcript:AT1G12140.1	Eucgr.E00454.1.v2.0	0
84- 2:	transcript:AT1G12320.1	Eucgr.E00474.1.v2.0	2e-54
84- 3:	transcript:AT1G12340.1	Eucgr.E00481.1.v2.0	3e-54
84- 4:	transcript:AT1G12400.3	Eucgr.E00483.1.v2.0	7e-31
84- 5:	transcript:AT1G12410.1	Eucgr.E00484.1.v2.0	2e-158
84- 6:	transcript:AT1G12420.1	Eucgr.E00487.1.v2.0	0
84- 7:	transcript:AT1G12430.2	Eucgr.E00490.1.v2.0	0
84- 8:	transcript:AT1G12520.1	Eucgr.E00505.1.v2.0	4e-130
84- 9:	transcript:AT1G12540.1	Eucgr.E00512.1.v2.0	1e-34
84- 10:	transcript:AT1G12560.1	Eucgr.E00513.1.v2.0	4e-130
84- 11:	transcript:AT1G12570.1	Eucgr.E00525.1.v2.0	0
84- 12:	transcript:AT1G12610.1	Eucgr.E00529.1.v2.0	2e-54
84- 13:	transcript:AT1G12640.1	Eucgr.E00532.1.v2.0	0
84- 14:	transcript:AT1G12710.2	Eucgr.E00534.1.v2.0	5e-126
84- 15:	transcript:AT1G12730.1	Eucgr.E00536.1.v2.0	0
84- 16:	transcript:AT1G12740.2	Eucgr.E00537.1.v2.0	0
84- 17:	transcript:AT1G12750.1	Eucgr.E00540.1.v2.0	2e-143
## Alignment 85: score=765.0 e_value=1.9e-49 N=17 1&Chr05 plus
85- 0:	transcript:AT1G32130.1	Eucgr.E00221.1.v2.0	0
85- 1:	transcript:AT1G32150.1	Eucgr.E00223.1.v2.0	7e-151
85- 2:	transcript:AT1G32160.1	Eucgr.E00224.1.v2.0	2e-164
85- 3:	transcript:AT1G32170.1	Eucgr.E00225.1.v2.0	8e-166
85- 4:	transcript:AT1G32190.1	Eucgr.E00227.1.v2.0	5e-164
85- 5:	transcript:AT1G32200.2	Eucgr.E00228.1.v2.0	0
85- 6:	transcript:AT1G32230.1	Eucgr.E00230.1.v2.0	5e-117
85- 7:	transcript:AT1G32260.1	Eucgr.E00235.1.v2.0	6e-75
85- 8:	transcript:AT1G32270.1	Eucgr.E00245.1.v2.0	2e-64
85- 9:	transcript:AT1G32310.1	Eucgr.E00251.1.v2.0	6e-25
85- 10:	transcript:AT1G32320.1	Eucgr.E00252.1.v2.0	1e-107
85- 11:	transcript:AT1G32330.1	Eucgr.E00253.1.v2.0	9e-166
85- 12:	transcript:AT1G32340.1	Eucgr.E00258.1.v2.0	0
85- 13:	transcript:AT1G32360.1	Eucgr.E00271.1.v2.0	5e-129
85- 14:	transcript:AT1G32530.1	Eucgr.E00293.1.v2.0	1e-109
85- 15:	transcript:AT1G32710.1	Eucgr.E00322.1.v2.0	1e-13
85- 16:	transcript:AT1G32740.1	Eucgr.E00327.1.v2.0	9e-76
## Alignment 86: score=644.0 e_value=5e-35 N=14 1&Chr05 plus
86- 0:	transcript:AT1G01560.2	Eucgr.E00103.1.v2.0	0
86- 1:	transcript:AT1G01570.2	Eucgr.E00106.1.v2.0	0
86- 2:	transcript:AT1G01580.2	Eucgr.E00107.1.v2.0	0
86- 3:	transcript:AT1G01610.1	Eucgr.E00121.1.v2.0	0
86- 4:	transcript:AT1G01660.2	Eucgr.E00133.1.v2.0	2e-28
86- 5:	transcript:AT1G01695.1	Eucgr.E00135.1.v2.0	1e-27
86- 6:	transcript:AT1G01700.4	Eucgr.E00137.1.v2.0	0
86- 7:	transcript:AT1G01710.1	Eucgr.E00141.1.v2.0	0
86- 8:	transcript:AT1G01730.1	Eucgr.E00158.1.v2.0	5e-36
86- 9:	transcript:AT1G01750.2	Eucgr.E00162.1.v2.0	2e-84
86- 10:	transcript:AT1G01760.3	Eucgr.E00169.1.v2.0	6e-139
86- 11:	transcript:AT1G01770.1	Eucgr.E00177.1.v2.0	0
86- 12:	transcript:AT1G01780.1	Eucgr.E00179.1.v2.0	4e-105
86- 13:	transcript:AT1G01790.1	Eucgr.E00180.1.v2.0	0
## Alignment 87: score=612.0 e_value=8.3e-35 N=14 1&Chr05 plus
87- 0:	transcript:AT1G11790.1	Eucgr.E04043.1.v2.0	0
87- 1:	transcript:AT1G11820.2	Eucgr.E04042.1.v2.0	0
87- 2:	transcript:AT1G11905.1	Eucgr.E04024.1.v2.0	2e-82
87- 3:	transcript:AT1G11915.1	Eucgr.E04010.1.v2.0	3e-143
87- 4:	transcript:AT1G11925.1	Eucgr.E04009.1.v2.0	2e-36
87- 5:	transcript:AT1G11930.1	Eucgr.E04006.1.v2.0	2e-72
87- 6:	transcript:AT1G11940.1	Eucgr.E03998.1.v2.0	1e-169
87- 7:	transcript:AT1G11990.2	Eucgr.E03991.1.v2.0	0
87- 8:	transcript:AT1G12000.1	Eucgr.E03983.1.v2.0	0
87- 9:	transcript:AT1G12010.1	Eucgr.E03977.1.v2.0	2e-176
87- 10:	transcript:AT1G12020.1	Eucgr.E03956.1.v2.0	1e-26
87- 11:	transcript:AT1G12030.1	Eucgr.E03952.1.v2.0	3e-45
87- 12:	transcript:AT1G12064.1	Eucgr.E03934.1.v2.0	1e-12
87- 13:	transcript:AT1G12070.1	Eucgr.E03927.1.v2.0	7e-98
## Alignment 88: score=600.0 e_value=6.7e-30 N=13 1&Chr05 plus
88- 0:	transcript:AT1G01050.1	Eucgr.E00014.1.v2.0	3e-142
88- 1:	transcript:AT1G01140.3	Eucgr.E00017.1.v2.0	0
88- 2:	transcript:AT1G01190.2	Eucgr.E00023.1.v2.0	0
88- 3:	transcript:AT1G01200.1	Eucgr.E00025.1.v2.0	9e-106
88- 4:	transcript:AT1G01225.1	Eucgr.E00032.1.v2.0	7e-137
88- 5:	transcript:AT1G01230.1	Eucgr.E00036.1.v2.0	3e-102
88- 6:	transcript:AT1G01240.4	Eucgr.E00042.1.v2.0	1e-34
88- 7:	transcript:AT1G01260.3	Eucgr.E00047.1.v2.0	0
88- 8:	transcript:AT1G01290.1	Eucgr.E00049.1.v2.0	2e-91
88- 9:	transcript:AT1G01340.2	Eucgr.E00059.1.v2.0	0
88- 10:	transcript:AT1G01360.1	Eucgr.E00065.1.v2.0	1e-103
88- 11:	transcript:AT1G01430.1	Eucgr.E00070.1.v2.0	0
88- 12:	transcript:AT1G01440.1	Eucgr.E00071.1.v2.0	6e-104
## Alignment 89: score=531.0 e_value=1.6e-22 N=11 1&Chr05 plus
89- 0:	transcript:AT1G61030.1	Eucgr.E03352.1.v2.0	0
89- 1:	transcript:AT1G61040.1	Eucgr.E03353.1.v2.0	0
89- 2:	transcript:AT1G61050.2	Eucgr.E03354.1.v2.0	2e-122
89- 3:	transcript:AT1G61080.5	Eucgr.E03356.1.v2.0	2e-102
89- 4:	transcript:AT1G61100.1	Eucgr.E03358.1.v2.0	4e-135
89- 5:	transcript:AT1G61105.1	Eucgr.E03360.1.v2.0	7e-64
89- 6:	transcript:AT1G61150.1	Eucgr.E03361.1.v2.0	2e-140
89- 7:	transcript:AT1G61210.1	Eucgr.E03367.1.v2.0	0
89- 8:	transcript:AT1G61215.1	Eucgr.E03368.1.v2.0	5e-31
89- 9:	transcript:AT1G61240.4	Eucgr.E03369.1.v2.0	5e-172
89- 10:	transcript:AT1G61250.1	Eucgr.E03370.1.v2.0	3e-152
## Alignment 90: score=482.0 e_value=2.3e-25 N=11 1&Chr05 plus
90- 0:	transcript:AT1G64520.1	Eucgr.E00909.1.v2.0	1e-19
90- 1:	transcript:AT1G64530.1	Eucgr.E01022.1.v2.0	1e-154
90- 2:	transcript:AT1G64550.1	Eucgr.E01026.1.v2.0	0
90- 3:	transcript:AT1G64590.1	Eucgr.E01028.1.v2.0	3e-87
90- 4:	transcript:AT1G64600.1	Eucgr.E01030.1.v2.0	0
90- 5:	transcript:AT1G64640.1	Eucgr.E01034.1.v2.0	3e-54
90- 6:	transcript:AT1G64670.2	Eucgr.E01050.1.v2.0	0
90- 7:	transcript:AT1G64690.3	Eucgr.E01052.1.v2.0	8e-24
90- 8:	transcript:AT1G64700.1	Eucgr.E01061.1.v2.0	3e-47
90- 9:	transcript:AT1G64710.1	Eucgr.E01062.1.v2.0	0
90- 10:	transcript:AT1G64720.1	Eucgr.E01072.1.v2.0	8e-178
## Alignment 91: score=433.0 e_value=6.2e-22 N=10 1&Chr05 plus
91- 0:	transcript:AT1G32640.1	Eucgr.E01039.1.v2.0	2e-26
91- 1:	transcript:AT1G32770.1	Eucgr.E01053.1.v2.0	1e-116
91- 2:	transcript:AT1G32780.1	Eucgr.E01062.1.v2.0	0
91- 3:	transcript:AT1G32790.2	Eucgr.E01065.1.v2.0	2e-151
91- 4:	transcript:AT1G32860.1	Eucgr.E01067.1.v2.0	2e-172
91- 5:	transcript:AT1G32900.1	Eucgr.E01068.1.v2.0	0
91- 6:	transcript:AT1G32940.1	Eucgr.E01073.1.v2.0	0
91- 7:	transcript:AT1G33030.1	Eucgr.E01092.1.v2.0	2e-122
91- 8:	transcript:AT1G33060.2	Eucgr.E01095.1.v2.0	2e-125
91- 9:	transcript:AT1G33260.1	Eucgr.E01128.1.v2.0	4e-97
## Alignment 92: score=399.0 e_value=1.1e-18 N=9 1&Chr05 plus
92- 0:	transcript:AT1G61370.1	Eucgr.E03664.1.v2.0	0
92- 1:	transcript:AT1G61380.1	Eucgr.E03656.1.v2.0	0
92- 2:	transcript:AT1G61400.2	Eucgr.E03647.1.v2.0	6e-48
92- 3:	transcript:AT1G61430.1	Eucgr.E03646.1.v2.0	1e-162
92- 4:	transcript:AT1G61490.1	Eucgr.E03633.1.v2.0	1e-56
92- 5:	transcript:AT1G61550.1	Eucgr.E03630.1.v2.0	1e-27
92- 6:	transcript:AT1G61660.1	Eucgr.E03614.1.v2.0	2e-54
92- 7:	transcript:AT1G61680.1	Eucgr.E03610.1.v2.0	2e-135
92- 8:	transcript:AT1G61730.1	Eucgr.E03593.1.v2.0	2e-11
## Alignment 93: score=389.0 e_value=4.5e-13 N=8 1&Chr05 plus
93- 0:	transcript:AT1G11060.1	Eucgr.E03352.1.v2.0	0
93- 1:	transcript:AT1G11070.4	Eucgr.E03356.1.v2.0	7e-100
93- 2:	transcript:AT1G11110.1	Eucgr.E03361.1.v2.0	4e-77
93- 3:	transcript:AT1G11120.1	Eucgr.E03364.1.v2.0	1e-36
93- 4:	transcript:AT1G11130.1	Eucgr.E03366.1.v2.0	0
93- 5:	transcript:AT1G11160.1	Eucgr.E03367.1.v2.0	0
93- 6:	transcript:AT1G11170.1	Eucgr.E03369.1.v2.0	1e-166
93- 7:	transcript:AT1G11180.2	Eucgr.E03370.1.v2.0	6e-138
## Alignment 94: score=382.0 e_value=4.4e-19 N=9 1&Chr05 plus
94- 0:	transcript:AT1G11260.1	Eucgr.E03693.1.v2.0	2e-108
94- 1:	transcript:AT1G11300.1	Eucgr.E03671.1.v2.0	0
94- 2:	transcript:AT1G11340.1	Eucgr.E03638.1.v2.0	7e-170
94- 3:	transcript:AT1G11350.1	Eucgr.E03633.1.v2.0	4e-56
94- 4:	transcript:AT1G11410.4	Eucgr.E03615.1.v2.0	0
94- 5:	transcript:AT1G11430.1	Eucgr.E03613.1.v2.0	6e-110
94- 6:	transcript:AT1G11440.1	Eucgr.E03612.1.v2.0	3e-23
94- 7:	transcript:AT1G11480.1	Eucgr.E03596.1.v2.0	3e-93
94- 8:	transcript:AT1G11500.3	Eucgr.E03595.1.v2.0	5e-47
## Alignment 95: score=379.0 e_value=1.1e-16 N=9 1&Chr05 plus
95- 0:	transcript:AT1G62262.1	Eucgr.E04023.1.v2.0	2e-129
95- 1:	transcript:AT1G62300.1	Eucgr.E04011.1.v2.0	6e-154
95- 2:	transcript:AT1G62305.1	Eucgr.E03998.1.v2.0	9e-173
95- 3:	transcript:AT1G62330.1	Eucgr.E03991.1.v2.0	0
95- 4:	transcript:AT1G62370.1	Eucgr.E03980.1.v2.0	6e-41
95- 5:	transcript:AT1G62380.1	Eucgr.E03977.1.v2.0	2e-174
95- 6:	transcript:AT1G62422.1	Eucgr.E03956.1.v2.0	3e-26
95- 7:	transcript:AT1G62420.1	Eucgr.E03952.1.v2.0	2e-50
95- 8:	transcript:AT1G62450.1	Eucgr.E03927.1.v2.0	1e-95
## Alignment 96: score=298.0 e_value=1.4e-11 N=7 1&Chr05 plus
96- 0:	transcript:AT1G61790.1	Eucgr.E04113.1.v2.0	9e-168
96- 1:	transcript:AT1G61800.2	Eucgr.E04104.1.v2.0	2e-161
96- 2:	transcript:AT1G61810.3	Eucgr.E04103.1.v2.0	0
96- 3:	transcript:AT1G61850.2	Eucgr.E04091.1.v2.0	0
96- 4:	transcript:AT1G61870.1	Eucgr.E04085.1.v2.0	3e-61
96- 5:	transcript:AT1G61950.1	Eucgr.E04057.1.v2.0	0
96- 6:	transcript:AT1G62040.1	Eucgr.E04051.1.v2.0	1e-62
## Alignment 97: score=583.0 e_value=1.4e-32 N=14 1&Chr05 minus
97- 0:	transcript:AT1G29770.1	Eucgr.E02354.1.v2.0	2e-33
97- 1:	transcript:AT1G29810.1	Eucgr.E02363.1.v2.0	2e-69
97- 2:	transcript:AT1G29850.3	Eucgr.E02375.1.v2.0	3e-55
97- 3:	transcript:AT1G29910.1	Eucgr.E02381.1.v2.0	8e-161
97- 4:	transcript:AT1G29962.1	Eucgr.E02388.1.v2.0	4e-21
97- 5:	transcript:AT1G29990.1	Eucgr.E02397.1.v2.0	2e-76
97- 6:	transcript:AT1G30020.1	Eucgr.E02409.1.v2.0	3e-41
97- 7:	transcript:AT1G30135.1	Eucgr.E02416.1.v2.0	2e-21
97- 8:	transcript:AT1G30190.1	Eucgr.E02421.1.v2.0	5e-24
97- 9:	transcript:AT1G30220.1	Eucgr.E02426.1.v2.0	0
97- 10:	transcript:AT1G30290.2	Eucgr.E02454.1.v2.0	0
97- 11:	transcript:AT1G30400.1	Eucgr.E02476.1.v2.0	0
97- 12:	transcript:AT1G30440.1	Eucgr.E02480.1.v2.0	0
97- 13:	transcript:AT1G30460.1	Eucgr.E02496.1.v2.0	0
## Alignment 98: score=573.0 e_value=3.7e-26 N=12 1&Chr05 minus
98- 0:	transcript:AT1G30820.1	Eucgr.E04334.1.v2.0	0
98- 1:	transcript:AT1G30825.1	Eucgr.E04332.1.v2.0	1e-171
98- 2:	transcript:AT1G30840.1	Eucgr.E04331.1.v2.0	5e-107
98- 3:	transcript:AT1G30850.1	Eucgr.E04329.1.v2.0	2e-32
98- 4:	transcript:AT1G30860.1	Eucgr.E04326.1.v2.0	3e-33
98- 5:	transcript:AT1G30900.1	Eucgr.E04321.1.v2.0	0
98- 6:	transcript:AT1G30910.1	Eucgr.E04318.1.v2.0	7e-154
98- 7:	transcript:AT1G30950.1	Eucgr.E04314.1.v2.0	0
98- 8:	transcript:AT1G30970.3	Eucgr.E04313.1.v2.0	1e-136
98- 9:	transcript:AT1G31040.1	Eucgr.E04309.1.v2.0	6e-99
98- 10:	transcript:AT1G31070.2	Eucgr.E04308.1.v2.0	0
98- 11:	transcript:AT1G31120.1	Eucgr.E04300.1.v2.0	0
## Alignment 99: score=478.0 e_value=1.9e-23 N=11 1&Chr05 minus
99- 0:	transcript:AT1G28290.1	Eucgr.E03269.1.v2.0	1e-23
99- 1:	transcript:AT1G28310.2	Eucgr.E03261.1.v2.0	3e-36
99- 2:	transcript:AT1G28320.1	Eucgr.E03258.1.v2.0	5e-173
99- 3:	transcript:AT1G28330.3	Eucgr.E03257.1.v2.0	1e-13
99- 4:	transcript:AT1G28340.1	Eucgr.E03253.1.v2.0	0
99- 5:	transcript:AT1G28380.1	Eucgr.E03252.1.v2.0	0
99- 6:	transcript:AT1G28410.2	Eucgr.E03244.1.v2.0	2e-65
99- 7:	transcript:AT1G28440.1	Eucgr.E03228.1.v2.0	0
99- 8:	transcript:AT1G28470.1	Eucgr.E03226.1.v2.0	3e-118
99- 9:	transcript:AT1G28520.1	Eucgr.E03208.1.v2.0	0
99- 10:	transcript:AT1G28550.1	Eucgr.E03169.1.v2.0	6e-139
## Alignment 100: score=455.0 e_value=2e-26 N=11 1&Chr05 minus
100- 0:	transcript:AT1G28550.1	Eucgr.E02646.1.v2.0	2e-137
100- 1:	transcript:AT1G28640.1	Eucgr.E02673.1.v2.0	7e-135
100- 2:	transcript:AT1G29040.1	Eucgr.E02712.1.v2.0	9e-77
100- 3:	transcript:AT1G29050.1	Eucgr.E02713.1.v2.0	0
100- 4:	transcript:AT1G29090.1	Eucgr.E02720.1.v2.0	2e-89
100- 5:	transcript:AT1G29110.1	Eucgr.E02740.1.v2.0	7e-30
100- 6:	transcript:AT1G29120.5	Eucgr.E02746.1.v2.0	0
100- 7:	transcript:AT1G29140.1	Eucgr.E02748.1.v2.0	1e-54
100- 8:	transcript:AT1G29220.2	Eucgr.E02762.1.v2.0	2e-94
100- 9:	transcript:AT1G29280.1	Eucgr.E02783.1.v2.0	3e-79
100- 10:	transcript:AT1G29330.1	Eucgr.E02787.1.v2.0	1e-134
## Alignment 101: score=353.0 e_value=3e-16 N=8 1&Chr05 minus
101- 0:	transcript:AT1G31360.3	Eucgr.E01207.1.v2.0	0
101- 1:	transcript:AT1G31410.1	Eucgr.E01202.1.v2.0	0
101- 2:	transcript:AT1G31440.1	Eucgr.E01201.1.v2.0	3e-105
101- 3:	transcript:AT1G31460.1	Eucgr.E01174.1.v2.0	3e-36
101- 4:	transcript:AT1G31490.1	Eucgr.E01171.1.v2.0	0
101- 5:	transcript:AT1G31650.1	Eucgr.E01168.1.v2.0	0
101- 6:	transcript:AT1G31720.1	Eucgr.E01152.1.v2.0	1e-36
101- 7:	transcript:AT1G31730.1	Eucgr.E01151.1.v2.0	0
## Alignment 102: score=346.0 e_value=4e-14 N=8 1&Chr05 minus
102- 0:	transcript:AT1G30500.2	Eucgr.K01943.1.v2.0	5e-70
102- 1:	transcript:AT1G30570.1	Eucgr.K01945.1.v2.0	0
102- 2:	transcript:AT1G30600.1	Eucgr.K01967.1.v2.0	0
102- 3:	transcript:AT1G30650.1	Eucgr.K01971.1.v2.0	4e-98
102- 4:	transcript:AT1G30670.1	Eucgr.D01630.1.v2.0	4e-29
102- 5:	transcript:AT1G30690.2	Eucgr.D01627.1.v2.0	2e-172
102- 6:	transcript:AT1G30720.1	Eucgr.D01624.1.v2.0	1e-144
102- 7:	transcript:AT1G30760.2	Eucgr.D01614.1.v2.0	0
## Alignment 103: score=319.0 e_value=2.9e-12 N=7 1&Chr05 minus
103- 0:	transcript:AT1G32410.3	Eucgr.E00311.1.v2.0	3e-66
103- 1:	transcript:AT1G32500.1	Eucgr.E00301.1.v2.0	0
103- 2:	transcript:AT1G32510.1	Eucgr.E00298.1.v2.0	1e-85
103- 3:	transcript:AT1G32550.2	Eucgr.E00291.1.v2.0	3e-78
103- 4:	transcript:AT1G32560.1	Eucgr.E00290.1.v2.0	1e-29
103- 5:	transcript:AT1G32640.1	Eucgr.E00277.1.v2.0	0
103- 6:	transcript:AT1G32700.1	Eucgr.E00276.1.v2.0	3e-97
## Alignment 104: score=269.0 e_value=3.7e-09 N=6 1&Chr05 minus
104- 0:	transcript:AT1G11280.1	Eucgr.E03633.1.v2.0	6e-56
104- 1:	transcript:AT1G11330.2	Eucgr.E03637.1.v2.0	2e-173
104- 2:	transcript:AT1G11340.1	Eucgr.E03650.1.v2.0	0
104- 3:	transcript:AT1G11350.1	Eucgr.E03670.1.v2.0	0
104- 4:	transcript:AT1G11360.4	Eucgr.E03674.1.v2.0	3e-93
104- 5:	transcript:AT1G11380.1	Eucgr.E03677.1.v2.0	6e-101
## Alignment 105: score=2925.0 e_value=1.2e-248 N=63 1&Chr06 plus
105- 0:	transcript:AT1G75060.1	Eucgr.F01534.1.v2.0	2e-109
105- 1:	transcript:AT1G75080.1	Eucgr.F01541.1.v2.0	3e-133
105- 2:	transcript:AT1G75090.1	Eucgr.F01542.1.v2.0	3e-108
105- 3:	transcript:AT1G75100.1	Eucgr.F01546.1.v2.0	2e-73
105- 4:	transcript:AT1G75110.1	Eucgr.F01547.1.v2.0	0
105- 5:	transcript:AT1G75130.1	Eucgr.F01548.1.v2.0	0
105- 6:	transcript:AT1G75170.1	Eucgr.F01566.1.v2.0	7e-159
105- 7:	transcript:AT1G75180.1	Eucgr.F01567.1.v2.0	1e-127
105- 8:	transcript:AT1G75220.1	Eucgr.F01571.1.v2.0	0
105- 9:	transcript:AT1G75230.2	Eucgr.F01572.1.v2.0	7e-143
105- 10:	transcript:AT1G75250.1	Eucgr.F01576.1.v2.0	3e-35
105- 11:	transcript:AT1G75260.1	Eucgr.F01578.1.v2.0	4e-48
105- 12:	transcript:AT1G75280.1	Eucgr.F01584.1.v2.0	1e-172
105- 13:	transcript:AT1G75310.2	Eucgr.F01587.1.v2.0	1e-28
105- 14:	transcript:AT1G75360.1	Eucgr.F01591.1.v2.0	8e-11
105- 15:	transcript:AT1G75370.2	Eucgr.F01595.1.v2.0	0
105- 16:	transcript:AT1G75380.2	Eucgr.F01596.1.v2.0	1e-163
105- 17:	transcript:AT1G75390.1	Eucgr.F01599.1.v2.0	4e-40
105- 18:	transcript:AT1G75420.1	Eucgr.F01601.1.v2.0	0
105- 19:	transcript:AT1G75460.1	Eucgr.F01605.1.v2.0	8e-121
105- 20:	transcript:AT1G75490.1	Eucgr.F01607.1.v2.0	2e-57
105- 21:	transcript:AT1G75500.2	Eucgr.F01611.1.v2.0	0
105- 22:	transcript:AT1G75520.1	Eucgr.F01614.1.v2.0	4e-69
105- 23:	transcript:AT1G75540.1	Eucgr.F01617.1.v2.0	4e-84
105- 24:	transcript:AT1G75630.2	Eucgr.F01624.1.v2.0	6e-103
105- 25:	transcript:AT1G75660.1	Eucgr.F01638.1.v2.0	0
105- 26:	transcript:AT1G75680.1	Eucgr.F01640.1.v2.0	0
105- 27:	transcript:AT1G75710.1	Eucgr.F01643.1.v2.0	0
105- 28:	transcript:AT1G75720.1	Eucgr.F01646.1.v2.0	7e-22
105- 29:	transcript:AT1G75750.1	Eucgr.F01649.1.v2.0	4e-15
105- 30:	transcript:AT1G75760.1	Eucgr.F01658.1.v2.0	2e-179
105- 31:	transcript:AT1G75780.1	Eucgr.F01663.1.v2.0	0
105- 32:	transcript:AT1G75800.1	Eucgr.F01670.1.v2.0	1e-111
105- 33:	transcript:AT1G75880.1	Eucgr.F01671.1.v2.0	4e-148
105- 34:	transcript:AT1G75950.1	Eucgr.F01672.1.v2.0	8e-79
105- 35:	transcript:AT1G76010.1	Eucgr.F01689.1.v2.0	1e-81
105- 36:	transcript:AT1G76020.1	Eucgr.F01691.1.v2.0	4e-75
105- 37:	transcript:AT1G76040.2	Eucgr.F01694.1.v2.0	0
105- 38:	transcript:AT1G76060.1	Eucgr.F01697.1.v2.0	6e-28
105- 39:	transcript:AT1G76120.1	Eucgr.F01708.1.v2.0	0
105- 40:	transcript:AT1G76150.1	Eucgr.F01710.1.v2.0	8e-167
105- 41:	transcript:AT1G76160.1	Eucgr.F01712.1.v2.0	0
105- 42:	transcript:AT1G76180.1	Eucgr.F01726.1.v2.0	7e-12
105- 43:	transcript:AT1G76200.1	Eucgr.F01733.1.v2.0	8e-26
105- 44:	transcript:AT1G76210.1	Eucgr.F01734.1.v2.0	2e-56
105- 45:	transcript:AT1G76240.1	Eucgr.F01753.1.v2.0	4e-74
105- 46:	transcript:AT1G76250.1	Eucgr.F01754.1.v2.0	0
105- 47:	transcript:AT1G76270.1	Eucgr.F01755.1.v2.0	0
105- 48:	transcript:AT1G76280.5	Eucgr.F01756.1.v2.0	0
105- 49:	transcript:AT1G76290.1	Eucgr.F01768.1.v2.0	0
105- 50:	transcript:AT1G76310.3	Eucgr.F01773.1.v2.0	0
105- 51:	transcript:AT1G76350.1	Eucgr.F01779.1.v2.0	2e-141
105- 52:	transcript:AT1G76360.1	Eucgr.F01781.1.v2.0	1e-171
105- 53:	transcript:AT1G76370.1	Eucgr.F01782.1.v2.0	6e-173
105- 54:	transcript:AT1G76390.2	Eucgr.F01789.1.v2.0	0
105- 55:	transcript:AT1G76400.1	Eucgr.F01802.1.v2.0	0
105- 56:	transcript:AT1G76405.2	Eucgr.F01803.1.v2.0	1e-80
105- 57:	transcript:AT1G76410.1	Eucgr.F01804.1.v2.0	1e-40
105- 58:	transcript:AT1G76430.1	Eucgr.F01808.1.v2.0	5e-172
105- 59:	transcript:AT1G76510.3	Eucgr.F01815.1.v2.0	1e-138
105- 60:	transcript:AT1G76550.1	Eucgr.F01823.1.v2.0	0
105- 61:	transcript:AT1G76570.1	Eucgr.F01826.1.v2.0	0
105- 62:	transcript:AT1G76580.1	Eucgr.F01828.1.v2.0	0
## Alignment 106: score=2737.0 e_value=3.2e-240 N=60 1&Chr06 plus
106- 0:	transcript:AT1G19270.1	Eucgr.F01528.1.v2.0	0
106- 1:	transcript:AT1G19300.1	Eucgr.F01531.1.v2.0	6e-110
106- 2:	transcript:AT1G19330.3	Eucgr.F01534.1.v2.0	2e-112
106- 3:	transcript:AT1G19340.1	Eucgr.F01540.1.v2.0	3e-149
106- 4:	transcript:AT1G19350.3	Eucgr.F01541.1.v2.0	9e-129
106- 5:	transcript:AT1G19360.2	Eucgr.F01547.1.v2.0	0
106- 6:	transcript:AT1G19380.1	Eucgr.F01557.1.v2.0	2e-38
106- 7:	transcript:AT1G19400.2	Eucgr.F01567.1.v2.0	2e-127
106- 8:	transcript:AT1G19430.1	Eucgr.F01568.1.v2.0	0
106- 9:	transcript:AT1G19450.1	Eucgr.F01571.1.v2.0	0
106- 10:	transcript:AT1G19480.1	Eucgr.F01572.1.v2.0	2e-140
106- 11:	transcript:AT1G19510.1	Eucgr.F01576.1.v2.0	7e-32
106- 12:	transcript:AT1G19520.1	Eucgr.F01577.1.v2.0	0
106- 13:	transcript:AT1G19530.1	Eucgr.F01582.1.v2.0	4e-20
106- 14:	transcript:AT1G19540.1	Eucgr.F01584.1.v2.0	4e-139
106- 15:	transcript:AT1G19630.1	Eucgr.F01592.1.v2.0	0
106- 16:	transcript:AT1G19650.1	Eucgr.F01595.1.v2.0	0
106- 17:	transcript:AT1G19660.1	Eucgr.F01596.1.v2.0	4e-168
106- 18:	transcript:AT1G19710.1	Eucgr.F01601.1.v2.0	0
106- 19:	transcript:AT1G19715.3	Eucgr.F01603.1.v2.0	0
106- 20:	transcript:AT1G19730.1	Eucgr.F01604.1.v2.0	4e-45
106- 21:	transcript:AT1G19740.1	Eucgr.F01605.1.v2.0	2e-114
106- 22:	transcript:AT1G19790.1	Eucgr.F01614.1.v2.0	3e-66
106- 23:	transcript:AT1G19870.1	Eucgr.F01629.1.v2.0	3e-127
106- 24:	transcript:AT1G19920.1	Eucgr.F01637.1.v2.0	0
106- 25:	transcript:AT1G19940.1	Eucgr.F01640.1.v2.0	0
106- 26:	transcript:AT1G19970.1	Eucgr.F01658.1.v2.0	1e-176
106- 27:	transcript:AT1G19990.1	Eucgr.F01662.1.v2.0	7e-29
106- 28:	transcript:AT1G20010.1	Eucgr.F01663.1.v2.0	0
106- 29:	transcript:AT1G20030.2	Eucgr.F01670.1.v2.0	4e-107
106- 30:	transcript:AT1G20140.1	Eucgr.F01672.1.v2.0	1e-76
106- 31:	transcript:AT1G20150.1	Eucgr.F01673.1.v2.0	0
106- 32:	transcript:AT1G20180.1	Eucgr.F01681.1.v2.0	8e-62
106- 33:	transcript:AT1G20190.1	Eucgr.F01688.1.v2.0	6e-130
106- 34:	transcript:AT1G20220.1	Eucgr.F01689.1.v2.0	4e-76
106- 35:	transcript:AT1G20225.1	Eucgr.F01691.1.v2.0	8e-81
106- 36:	transcript:AT1G20270.1	Eucgr.F01696.1.v2.0	4e-162
106- 37:	transcript:AT1G20370.1	Eucgr.F01708.1.v2.0	0
106- 38:	transcript:AT1G20440.1	Eucgr.F01726.1.v2.0	6e-11
106- 39:	transcript:AT1G20450.1	Eucgr.F01727.1.v2.0	9e-12
106- 40:	transcript:AT1G20520.1	Eucgr.F01734.1.v2.0	2e-48
106- 41:	transcript:AT1G20550.1	Eucgr.F01755.1.v2.0	0
106- 42:	transcript:AT1G20560.1	Eucgr.F01768.1.v2.0	0
106- 43:	transcript:AT1G20575.1	Eucgr.F01769.1.v2.0	9e-160
106- 44:	transcript:AT1G20610.1	Eucgr.F01773.1.v2.0	0
106- 45:	transcript:AT1G20620.6	Eucgr.F01775.1.v2.0	0
106- 46:	transcript:AT1G20640.3	Eucgr.F01779.1.v2.0	5e-176
106- 47:	transcript:AT1G20650.1	Eucgr.F01782.1.v2.0	0
106- 48:	transcript:AT1G20760.1	Eucgr.F01786.1.v2.0	0
106- 49:	transcript:AT1G20780.1	Eucgr.F01789.1.v2.0	0
106- 50:	transcript:AT1G20810.1	Eucgr.F01795.1.v2.0	2e-40
106- 51:	transcript:AT1G20816.1	Eucgr.F01803.1.v2.0	9e-76
106- 52:	transcript:AT1G20823.1	Eucgr.F01804.1.v2.0	1e-40
106- 53:	transcript:AT1G20840.1	Eucgr.F01805.1.v2.0	0
106- 54:	transcript:AT1G20860.2	Eucgr.F01808.1.v2.0	2e-172
106- 55:	transcript:AT1G20910.1	Eucgr.F01815.1.v2.0	9e-134
106- 56:	transcript:AT1G20950.1	Eucgr.F01823.1.v2.0	0
106- 57:	transcript:AT1G20960.1	Eucgr.F01825.1.v2.0	0
106- 58:	transcript:AT1G20980.1	Eucgr.F01828.1.v2.0	0
106- 59:	transcript:AT1G21210.1	Eucgr.F01912.1.v2.0	3e-16
## Alignment 107: score=1186.0 e_value=5.2e-76 N=25 1&Chr06 plus
107- 0:	transcript:AT1G80450.1	Eucgr.F03907.1.v2.0	2e-19
107- 1:	transcript:AT1G80460.1	Eucgr.F03908.1.v2.0	0
107- 2:	transcript:AT1G80480.1	Eucgr.F03922.1.v2.0	0
107- 3:	transcript:AT1G80490.2	Eucgr.F03923.1.v2.0	0
107- 4:	transcript:AT1G80510.1	Eucgr.F03925.1.v2.0	0
107- 5:	transcript:AT1G80530.1	Eucgr.F03926.1.v2.0	0
107- 6:	transcript:AT1G80540.1	Eucgr.F03932.1.v2.0	2e-126
107- 7:	transcript:AT1G80550.1	Eucgr.F03934.1.v2.0	0
107- 8:	transcript:AT1G80580.1	Eucgr.F03941.1.v2.0	2e-31
107- 9:	transcript:AT1G80610.1	Eucgr.F03942.1.v2.0	5e-26
107- 10:	transcript:AT1G80620.1	Eucgr.F03943.1.v2.0	4e-102
107- 11:	transcript:AT1G80630.1	Eucgr.F03944.1.v2.0	1e-106
107- 12:	transcript:AT1G80640.1	Eucgr.F03945.1.v2.0	6e-169
107- 13:	transcript:AT1G80680.1	Eucgr.F03948.1.v2.0	0
107- 14:	transcript:AT1G80690.2	Eucgr.F03950.1.v2.0	3e-97
107- 15:	transcript:AT1G80730.1	Eucgr.F03951.1.v2.0	1e-35
107- 16:	transcript:AT1G80790.2	Eucgr.F03952.1.v2.0	0
107- 17:	transcript:AT1G80820.1	Eucgr.F03954.1.v2.0	1e-121
107- 18:	transcript:AT1G80840.1	Eucgr.F03955.1.v2.0	1e-97
107- 19:	transcript:AT1G80850.1	Eucgr.F03956.1.v2.0	8e-106
107- 20:	transcript:AT1G80860.2	Eucgr.F03958.1.v2.0	2e-95
107- 21:	transcript:AT1G80870.1	Eucgr.F03967.1.v2.0	0
107- 22:	transcript:AT1G80900.1	Eucgr.F03969.1.v2.0	0
107- 23:	transcript:AT1G80920.1	Eucgr.F03977.1.v2.0	3e-46
107- 24:	transcript:AT1G80940.1	Eucgr.F03985.1.v2.0	2e-70
## Alignment 108: score=1152.0 e_value=1.1e-83 N=26 1&Chr06 plus
108- 0:	transcript:AT1G52855.1	Eucgr.F01087.1.v2.0	1e-37
108- 1:	transcript:AT1G52870.2	Eucgr.F01090.1.v2.0	1e-172
108- 2:	transcript:AT1G52880.1	Eucgr.F01091.1.v2.0	2e-89
108- 3:	transcript:AT1G52890.1	Eucgr.F01093.1.v2.0	3e-111
108- 4:	transcript:AT1G52930.1	Eucgr.F01099.1.v2.0	3e-179
108- 5:	transcript:AT1G53000.2	Eucgr.F01114.1.v2.0	5e-103
108- 6:	transcript:AT1G53025.2	Eucgr.F01125.1.v2.0	3e-15
108- 7:	transcript:AT1G53035.2	Eucgr.F01128.1.v2.0	6e-56
108- 8:	transcript:AT1G53040.1	Eucgr.F01129.1.v2.0	0
108- 9:	transcript:AT1G53050.1	Eucgr.F01130.1.v2.0	0
108- 10:	transcript:AT1G53100.1	Eucgr.F01131.1.v2.0	0
108- 11:	transcript:AT1G53110.1	Eucgr.F01145.1.v2.0	2e-46
108- 12:	transcript:AT1G53120.1	Eucgr.F01146.1.v2.0	5e-149
108- 13:	transcript:AT1G53130.1	Eucgr.F01147.1.v2.0	3e-44
108- 14:	transcript:AT1G53165.3	Eucgr.F01158.1.v2.0	0
108- 15:	transcript:AT1G53190.1	Eucgr.F01182.1.v2.0	4e-63
108- 16:	transcript:AT1G53210.1	Eucgr.F01186.1.v2.0	7e-89
108- 17:	transcript:AT1G53230.1	Eucgr.F01204.1.v2.0	7e-97
108- 18:	transcript:AT1G53240.1	Eucgr.F01209.1.v2.0	0
108- 19:	transcript:AT1G53280.1	Eucgr.F01221.1.v2.0	0
108- 20:	transcript:AT1G53290.1	Eucgr.F01224.1.v2.0	4e-173
108- 21:	transcript:AT1G53300.1	Eucgr.F01225.1.v2.0	0
108- 22:	transcript:AT1G53310.2	Eucgr.F01229.1.v2.0	0
108- 23:	transcript:AT1G53320.1	Eucgr.F01244.1.v2.0	0
108- 24:	transcript:AT1G53380.1	Eucgr.F01250.1.v2.0	9e-144
108- 25:	transcript:AT1G53450.2	Eucgr.F01300.1.v2.0	0
## Alignment 109: score=1070.0 e_value=1.7e-65 N=23 1&Chr06 plus
109- 0:	transcript:AT1G76110.1	Eucgr.F03526.1.v2.0	5e-126
109- 1:	transcript:AT1G76130.2	Eucgr.F03529.1.v2.0	0
109- 2:	transcript:AT1G76140.1	Eucgr.F03531.1.v2.0	0
109- 3:	transcript:AT1G76160.1	Eucgr.F03538.1.v2.0	0
109- 4:	transcript:AT1G76170.7	Eucgr.F03540.1.v2.0	0
109- 5:	transcript:AT1G76185.1	Eucgr.F03542.1.v2.0	2e-42
109- 6:	transcript:AT1G76250.1	Eucgr.F03548.1.v2.0	1e-171
109- 7:	transcript:AT1G76260.1	Eucgr.F03549.1.v2.0	0
109- 8:	transcript:AT1G76360.1	Eucgr.F03558.1.v2.0	6e-143
109- 9:	transcript:AT1G76380.2	Eucgr.F03569.1.v2.0	2e-115
109- 10:	transcript:AT1G76420.1	Eucgr.F03588.1.v2.0	1e-102
109- 11:	transcript:AT1G76430.1	Eucgr.F03590.1.v2.0	0
109- 12:	transcript:AT1G76460.1	Eucgr.F03603.1.v2.0	1e-103
109- 13:	transcript:AT1G76470.1	Eucgr.F03604.1.v2.0	3e-50
109- 14:	transcript:AT1G76490.1	Eucgr.F03606.1.v2.0	0
109- 15:	transcript:AT1G76500.1	Eucgr.F03609.1.v2.0	1e-75
109- 16:	transcript:AT1G76550.1	Eucgr.F03611.1.v2.0	0
109- 17:	transcript:AT1G76590.1	Eucgr.F03621.1.v2.0	5e-92
109- 18:	transcript:AT1G76600.1	Eucgr.F03622.1.v2.0	4e-43
109- 19:	transcript:AT1G76630.2	Eucgr.F03624.1.v2.0	0
109- 20:	transcript:AT1G76640.1	Eucgr.F03632.1.v2.0	1e-46
109- 21:	transcript:AT1G76660.1	Eucgr.F03634.1.v2.0	5e-161
109- 22:	transcript:AT1G76670.1	Eucgr.F03638.1.v2.0	0
## Alignment 110: score=1058.0 e_value=1.6e-69 N=23 1&Chr06 plus
110- 0:	transcript:AT1G20380.1	Eucgr.F03531.1.v2.0	0
110- 1:	transcript:AT1G20410.1	Eucgr.F03532.1.v2.0	0
110- 2:	transcript:AT1G20460.1	Eucgr.F03542.1.v2.0	6e-52
110- 3:	transcript:AT1G20480.1	Eucgr.F03543.1.v2.0	0
110- 4:	transcript:AT1G20530.1	Eucgr.F03546.1.v2.0	2e-103
110- 5:	transcript:AT1G20540.1	Eucgr.F03549.1.v2.0	0
110- 6:	transcript:AT1G20620.6	Eucgr.F03557.1.v2.0	0
110- 7:	transcript:AT1G20670.1	Eucgr.F03569.1.v2.0	6e-129
110- 8:	transcript:AT1G20680.1	Eucgr.F03570.1.v2.0	3e-18
110- 9:	transcript:AT1G20693.1	Eucgr.F03571.1.v2.0	2e-51
110- 10:	transcript:AT1G20720.2	Eucgr.F03572.1.v2.0	0
110- 11:	transcript:AT1G20830.1	Eucgr.F03584.1.v2.0	4e-119
110- 12:	transcript:AT1G20840.1	Eucgr.F03585.1.v2.0	0
110- 13:	transcript:AT1G20850.1	Eucgr.F03589.1.v2.0	0
110- 14:	transcript:AT1G20860.2	Eucgr.F03590.1.v2.0	0
110- 15:	transcript:AT1G20880.1	Eucgr.F03603.1.v2.0	8e-84
110- 16:	transcript:AT1G20900.1	Eucgr.F03609.1.v2.0	8e-73
110- 17:	transcript:AT1G20950.1	Eucgr.F03611.1.v2.0	0
110- 18:	transcript:AT1G20970.1	Eucgr.F03616.1.v2.0	1e-118
110- 19:	transcript:AT1G20990.1	Eucgr.F03617.1.v2.0	2e-88
110- 20:	transcript:AT1G21000.1	Eucgr.F03621.1.v2.0	3e-99
110- 21:	transcript:AT1G21010.1	Eucgr.F03622.1.v2.0	1e-43
110- 22:	transcript:AT1G21070.1	Eucgr.F03638.1.v2.0	0
## Alignment 111: score=850.0 e_value=9.1e-58 N=19 1&Chr06 plus
111- 0:	transcript:AT1G77250.1	Eucgr.E00982.1.v2.0	1e-115
111- 1:	transcript:AT1G77270.2	Eucgr.E01002.1.v2.0	9e-19
111- 2:	transcript:AT1G77280.1	Eucgr.E01004.1.v2.0	0
111- 3:	transcript:AT1G77290.2	Eucgr.E01005.1.v2.0	2e-143
111- 4:	transcript:AT1G77380.1	Eucgr.F04325.1.v2.0	0
111- 5:	transcript:AT1G77400.1	Eucgr.F04333.1.v2.0	4e-20
111- 6:	transcript:AT1G77405.1	Eucgr.F04334.1.v2.0	0
111- 7:	transcript:AT1G77440.2	Eucgr.F04339.1.v2.0	2e-140
111- 8:	transcript:AT1G77450.1	Eucgr.F04341.1.v2.0	4e-104
111- 9:	transcript:AT1G77470.1	Eucgr.F04342.1.v2.0	0
111- 10:	transcript:AT1G77490.1	Eucgr.F04344.1.v2.0	0
111- 11:	transcript:AT1G77510.1	Eucgr.F04345.1.v2.0	0
111- 12:	transcript:AT1G77580.3	Eucgr.F04348.1.v2.0	3e-143
111- 13:	transcript:AT1G77590.1	Eucgr.F04354.1.v2.0	0
111- 14:	transcript:AT1G77640.1	Eucgr.F04365.1.v2.0	6e-23
111- 15:	transcript:AT1G77770.1	Eucgr.F04375.1.v2.0	3e-71
111- 16:	transcript:AT1G77850.2	Eucgr.F04380.1.v2.0	2e-147
111- 17:	transcript:AT1G77855.1	Eucgr.F04385.1.v2.0	9e-111
111- 18:	transcript:AT1G77860.2	Eucgr.F04386.1.v2.0	2e-135
## Alignment 112: score=838.0 e_value=9.5e-50 N=18 1&Chr06 plus
112- 0:	transcript:AT1G15730.1	Eucgr.F03922.1.v2.0	0
112- 1:	transcript:AT1G15750.3	Eucgr.F03923.1.v2.0	0
112- 2:	transcript:AT1G15800.1	Eucgr.F03942.1.v2.0	2e-27
112- 3:	transcript:AT1G15810.1	Eucgr.F03943.1.v2.0	1e-102
112- 4:	transcript:AT1G15860.3	Eucgr.F03949.1.v2.0	3e-125
112- 5:	transcript:AT1G15910.1	Eucgr.F03952.1.v2.0	0
112- 6:	transcript:AT1G15920.2	Eucgr.F03953.1.v2.0	3e-119
112- 7:	transcript:AT1G15950.1	Eucgr.F03954.1.v2.0	3e-127
112- 8:	transcript:AT1G15970.1	Eucgr.F03956.1.v2.0	4e-105
112- 9:	transcript:AT1G15980.1	Eucgr.F03957.1.v2.0	0
112- 10:	transcript:AT1G15990.1	Eucgr.F03966.1.v2.0	0
112- 11:	transcript:AT1G16010.2	Eucgr.F03969.1.v2.0	0
112- 12:	transcript:AT1G16030.1	Eucgr.F03980.1.v2.0	0
112- 13:	transcript:AT1G16040.1	Eucgr.F03982.1.v2.0	9e-74
112- 14:	transcript:AT1G16060.1	Eucgr.F03987.1.v2.0	1e-123
112- 15:	transcript:AT1G16080.1	Eucgr.F03988.1.v2.0	6e-166
112- 16:	transcript:AT1G16170.1	Eucgr.F03989.1.v2.0	3e-26
112- 17:	transcript:AT1G16180.1	Eucgr.F03990.1.v2.0	0
## Alignment 113: score=780.0 e_value=1.5e-44 N=17 1&Chr06 plus
113- 0:	transcript:AT1G55580.1	Eucgr.F01978.1.v2.0	1e-134
113- 1:	transcript:AT1G55610.2	Eucgr.F01980.1.v2.0	0
113- 2:	transcript:AT1G55620.2	Eucgr.F01982.1.v2.0	0
113- 3:	transcript:AT1G55640.1	Eucgr.F01986.1.v2.0	6e-45
113- 4:	transcript:AT1G55650.1	Eucgr.F01991.1.v2.0	4e-31
113- 5:	transcript:AT1G55690.4	Eucgr.F01995.1.v2.0	0
113- 6:	transcript:AT1G55760.1	Eucgr.F02008.1.v2.0	2e-171
113- 7:	transcript:AT1G55790.1	Eucgr.F02009.1.v2.0	4e-53
113- 8:	transcript:AT1G55805.1	Eucgr.F02016.1.v2.0	9e-41
113- 9:	transcript:AT1G55810.4	Eucgr.F02018.1.v2.0	0
113- 10:	transcript:AT1G55840.1	Eucgr.F02037.1.v2.0	2e-173
113- 11:	transcript:AT1G55860.1	Eucgr.F02042.1.v2.0	0
113- 12:	transcript:AT1G55870.1	Eucgr.F02044.1.v2.0	0
113- 13:	transcript:AT1G55880.1	Eucgr.F02054.1.v2.0	0
113- 14:	transcript:AT1G55900.1	Eucgr.F02057.1.v2.0	9e-145
113- 15:	transcript:AT1G55910.1	Eucgr.F02058.1.v2.0	9e-145
113- 16:	transcript:AT1G55915.2	Eucgr.F02068.1.v2.0	7e-149
## Alignment 114: score=724.0 e_value=1.8e-46 N=16 1&Chr06 plus
114- 0:	transcript:AT1G21550.1	Eucgr.E01001.1.v2.0	9e-43
114- 1:	transcript:AT1G21560.2	Eucgr.E01002.1.v2.0	6e-16
114- 2:	transcript:AT1G21580.1	Eucgr.E01003.1.v2.0	0
114- 3:	transcript:AT1G21590.1	Eucgr.E01004.1.v2.0	0
114- 4:	transcript:AT1G21660.1	Eucgr.E01009.1.v2.0	7e-127
114- 5:	transcript:AT1G21670.1	Eucgr.F04330.1.v2.0	0
114- 6:	transcript:AT1G21690.3	Eucgr.F04332.1.v2.0	0
114- 7:	transcript:AT1G21720.1	Eucgr.F04339.1.v2.0	4e-142
114- 8:	transcript:AT1G21750.1	Eucgr.F04345.1.v2.0	0
114- 9:	transcript:AT1G21760.2	Eucgr.F04347.1.v2.0	0
114- 10:	transcript:AT1G21790.1	Eucgr.F04350.1.v2.0	9e-144
114- 11:	transcript:AT1G21830.1	Eucgr.F04353.1.v2.0	4e-41
114- 12:	transcript:AT1G21890.1	Eucgr.F04360.1.v2.0	4e-139
114- 13:	transcript:AT1G21900.1	Eucgr.F04362.1.v2.0	2e-102
114- 14:	transcript:AT1G21910.1	Eucgr.F04365.1.v2.0	9e-39
114- 15:	transcript:AT1G22030.1	Eucgr.F04385.1.v2.0	2e-111
## Alignment 115: score=672.0 e_value=1.2e-37 N=15 1&Chr06 plus
115- 0:	transcript:AT1G43130.1	Eucgr.F02692.1.v2.0	9e-147
115- 1:	transcript:AT1G43170.1	Eucgr.F02696.1.v2.0	0
115- 2:	transcript:AT1G43245.2	Eucgr.F02698.1.v2.0	3e-95
115- 3:	transcript:AT1G43620.4	Eucgr.F02699.1.v2.0	0
115- 4:	transcript:AT1G43630.1	Eucgr.F02702.1.v2.0	5e-137
115- 5:	transcript:AT1G43640.1	Eucgr.F02703.1.v2.0	0
115- 6:	transcript:AT1G43650.1	Eucgr.F02706.1.v2.0	5e-118
115- 7:	transcript:AT1G43670.1	Eucgr.F02711.1.v2.0	0
115- 8:	transcript:AT1G43700.1	Eucgr.F02715.1.v2.0	3e-98
115- 9:	transcript:AT1G43770.2	Eucgr.F02722.1.v2.0	8e-35
115- 10:	transcript:AT1G43780.1	Eucgr.F02740.1.v2.0	0
115- 11:	transcript:AT1G43800.1	Eucgr.F02743.1.v2.0	0
115- 12:	transcript:AT1G43850.1	Eucgr.F02753.1.v2.0	0
115- 13:	transcript:AT1G43890.1	Eucgr.F02759.1.v2.0	5e-134
115- 14:	transcript:AT1G44000.1	Eucgr.F02776.1.v2.0	4e-96
## Alignment 116: score=589.0 e_value=8.1e-32 N=13 1&Chr06 plus
116- 0:	transcript:AT1G78340.1	Eucgr.F03196.1.v2.0	2e-112
116- 1:	transcript:AT1G78390.1	Eucgr.F03199.1.v2.0	0
116- 2:	transcript:AT1G78420.2	Eucgr.F03204.1.v2.0	4e-137
116- 3:	transcript:AT1G78430.1	Eucgr.F03205.1.v2.0	4e-92
116- 4:	transcript:AT1G78440.1	Eucgr.F03208.1.v2.0	9e-136
116- 5:	transcript:AT1G78510.1	Eucgr.F03219.1.v2.0	0
116- 6:	transcript:AT1G78540.2	Eucgr.F03221.1.v2.0	6e-109
116- 7:	transcript:AT1G78560.1	Eucgr.F03227.1.v2.0	0
116- 8:	transcript:AT1G78570.1	Eucgr.F03231.1.v2.0	0
116- 9:	transcript:AT1G78580.1	Eucgr.F03232.1.v2.0	0
116- 10:	transcript:AT1G78590.2	Eucgr.F03233.1.v2.0	8e-142
116- 11:	transcript:AT1G78700.1	Eucgr.F03236.1.v2.0	1e-118
116- 12:	transcript:AT1G78870.2	Eucgr.F03261.1.v2.0	6e-111
## Alignment 117: score=564.0 e_value=6.8e-29 N=12 1&Chr06 plus
117- 0:	transcript:AT1G52590.1	Eucgr.F02534.1.v2.0	9e-88
117- 1:	transcript:AT1G52600.1	Eucgr.F02535.1.v2.0	3e-125
117- 2:	transcript:AT1G52630.1	Eucgr.F02536.1.v2.0	0
117- 3:	transcript:AT1G52680.1	Eucgr.F02549.1.v2.0	7e-16
117- 4:	transcript:AT1G52695.1	Eucgr.F02550.1.v2.0	9e-53
117- 5:	transcript:AT1G52710.1	Eucgr.F02551.1.v2.0	5e-14
117- 6:	transcript:AT1G52720.1	Eucgr.F02554.1.v2.0	2e-25
117- 7:	transcript:AT1G52730.2	Eucgr.F02555.1.v2.0	0
117- 8:	transcript:AT1G52760.1	Eucgr.F02557.1.v2.0	0
117- 9:	transcript:AT1G52770.1	Eucgr.F02560.1.v2.0	0
117- 10:	transcript:AT1G52790.1	Eucgr.F02562.1.v2.0	3e-97
117- 11:	transcript:AT1G52830.1	Eucgr.F02578.1.v2.0	4e-51
## Alignment 118: score=525.0 e_value=8.1e-23 N=11 1&Chr06 plus
118- 0:	transcript:AT1G80160.3	Eucgr.F02538.1.v2.0	4e-99
118- 1:	transcript:AT1G80190.5	Eucgr.F02544.1.v2.0	9e-73
118- 2:	transcript:AT1G80200.2	Eucgr.F02546.1.v2.0	3e-53
118- 3:	transcript:AT1G80230.1	Eucgr.F02551.1.v2.0	2e-44
118- 4:	transcript:AT1G80240.1	Eucgr.F02553.1.v2.0	2e-176
118- 5:	transcript:AT1G80300.1	Eucgr.F02558.1.v2.0	0
118- 6:	transcript:AT1G80320.1	Eucgr.F02562.1.v2.0	4e-85
118- 7:	transcript:AT1G80330.1	Eucgr.F02568.1.v2.0	1e-121
118- 8:	transcript:AT1G80360.1	Eucgr.F02571.1.v2.0	0
118- 9:	transcript:AT1G80370.1	Eucgr.F02573.1.v2.0	2e-162
118- 10:	transcript:AT1G80380.2	Eucgr.F02574.1.v2.0	0
## Alignment 119: score=513.0 e_value=4.3e-22 N=11 1&Chr06 plus
119- 0:	transcript:AT1G15370.1	Eucgr.F02527.1.v2.0	7e-94
119- 1:	transcript:AT1G15380.1	Eucgr.F02538.1.v2.0	9e-92
119- 2:	transcript:AT1G15390.1	Eucgr.F02539.1.v2.0	1e-112
119- 3:	transcript:AT1G15415.1	Eucgr.F02549.1.v2.0	1e-13
119- 4:	transcript:AT1G15470.1	Eucgr.F02555.1.v2.0	0
119- 5:	transcript:AT1G15500.1	Eucgr.F02558.1.v2.0	0
119- 6:	transcript:AT1G15520.1	Eucgr.F02561.1.v2.0	0
119- 7:	transcript:AT1G15540.3	Eucgr.F02562.1.v2.0	1e-87
119- 8:	transcript:AT1G15550.1	Eucgr.F02568.1.v2.0	2e-153
119- 9:	transcript:AT1G15570.1	Eucgr.F02573.1.v2.0	4e-167
119- 10:	transcript:AT1G15580.1	Eucgr.F02578.1.v2.0	1e-47
## Alignment 120: score=497.0 e_value=5.7e-24 N=11 1&Chr06 plus
120- 0:	transcript:AT1G55610.2	Eucgr.F03642.1.v2.0	0
120- 1:	transcript:AT1G55670.1	Eucgr.F03646.1.v2.0	9e-73
120- 2:	transcript:AT1G55680.1	Eucgr.F03647.1.v2.0	0
120- 3:	transcript:AT1G55740.1	Eucgr.F03658.1.v2.0	0
120- 4:	transcript:AT1G55775.1	Eucgr.F03666.1.v2.0	5e-12
120- 5:	transcript:AT1G55810.4	Eucgr.F03667.1.v2.0	0
120- 6:	transcript:AT1G55830.2	Eucgr.F03677.1.v2.0	6e-77
120- 7:	transcript:AT1G55850.1	Eucgr.F03681.1.v2.0	0
120- 8:	transcript:AT1G55865.1	Eucgr.F03684.1.v2.0	7e-19
120- 9:	transcript:AT1G55920.1	Eucgr.F03698.1.v2.0	5e-140
120- 10:	transcript:AT1G55930.1	Eucgr.F03700.1.v2.0	0
## Alignment 121: score=483.0 e_value=2.2e-21 N=10 1&Chr06 plus
121- 0:	transcript:AT1G72670.1	Eucgr.F03144.1.v2.0	4e-92
121- 1:	transcript:AT1G72700.1	Eucgr.F03149.1.v2.0	0
121- 2:	transcript:AT1G72710.1	Eucgr.F03150.1.v2.0	0
121- 3:	transcript:AT1G72720.1	Eucgr.F03151.1.v2.0	6e-17
121- 4:	transcript:AT1G72730.1	Eucgr.F03152.1.v2.0	0
121- 5:	transcript:AT1G72750.1	Eucgr.F03162.1.v2.0	2e-80
121- 6:	transcript:AT1G72760.2	Eucgr.F03165.1.v2.0	0
121- 7:	transcript:AT1G72770.1	Eucgr.F03166.1.v2.0	0
121- 8:	transcript:AT1G72790.1	Eucgr.F03168.1.v2.0	2e-24
121- 9:	transcript:AT1G72830.2	Eucgr.F03169.1.v2.0	6e-44
## Alignment 122: score=434.0 e_value=3.2e-23 N=10 1&Chr06 plus
122- 0:	transcript:AT1G22510.2	Eucgr.F04113.1.v2.0	1e-63
122- 1:	transcript:AT1G22530.1	Eucgr.F04114.1.v2.0	6e-137
122- 2:	transcript:AT1G22600.1	Eucgr.F04115.1.v2.0	2e-84
122- 3:	transcript:AT1G22610.1	Eucgr.F04116.1.v2.0	0
122- 4:	transcript:AT1G22680.1	Eucgr.F04121.1.v2.0	2e-17
122- 5:	transcript:AT1G22690.1	Eucgr.F04125.1.v2.0	5e-21
122- 6:	transcript:AT1G22710.1	Eucgr.F04137.1.v2.0	0
122- 7:	transcript:AT1G22740.1	Eucgr.F04166.1.v2.0	2e-126
122- 8:	transcript:AT1G22780.1	Eucgr.F04189.1.v2.0	4e-109
122- 9:	transcript:AT1G22790.2	Eucgr.F04191.1.v2.0	2e-74
## Alignment 123: score=426.0 e_value=3e-18 N=9 1&Chr06 plus
123- 0:	transcript:AT1G35470.2	Eucgr.F02579.1.v2.0	0
123- 1:	transcript:AT1G35510.1	Eucgr.F02582.1.v2.0	0
123- 2:	transcript:AT1G35515.1	Eucgr.F02583.1.v2.0	2e-87
123- 3:	transcript:AT1G35530.2	Eucgr.F02585.1.v2.0	0
123- 4:	transcript:AT1G35560.1	Eucgr.F02587.1.v2.0	9e-67
123- 5:	transcript:AT1G35580.2	Eucgr.F02588.1.v2.0	0
123- 6:	transcript:AT1G35625.1	Eucgr.F02605.1.v2.0	3e-105
123- 7:	transcript:AT1G35670.1	Eucgr.F02611.1.v2.0	0
123- 8:	transcript:AT1G35680.1	Eucgr.F02613.1.v2.0	2e-68
## Alignment 124: score=416.0 e_value=3.3e-19 N=9 1&Chr06 plus
124- 0:	transcript:AT1G44100.1	Eucgr.F04325.1.v2.0	0
124- 1:	transcript:AT1G44160.1	Eucgr.F04343.1.v2.0	3e-75
124- 2:	transcript:AT1G44608.1	Eucgr.F04353.1.v2.0	2e-19
124- 3:	transcript:AT1G44760.2	Eucgr.F04356.1.v2.0	2e-95
124- 4:	transcript:AT1G44780.1	Eucgr.F04357.1.v2.0	6e-92
124- 5:	transcript:AT1G44790.1	Eucgr.F04359.1.v2.0	2e-101
124- 6:	transcript:AT1G44800.1	Eucgr.F04360.1.v2.0	8e-130
124- 7:	transcript:AT1G44820.1	Eucgr.F04363.1.v2.0	0
124- 8:	transcript:AT1G44830.1	Eucgr.F04365.1.v2.0	1e-25
## Alignment 125: score=395.0 e_value=8.3e-14 N=8 1&Chr06 plus
125- 0:	transcript:AT1G20990.1	Eucgr.F01949.1.v2.0	2e-78
125- 1:	transcript:AT1G21000.1	Eucgr.F01950.1.v2.0	4e-122
125- 2:	transcript:AT1G21010.1	Eucgr.F01951.1.v2.0	1e-52
125- 3:	transcript:AT1G21050.2	Eucgr.F01952.1.v2.0	2e-78
125- 4:	transcript:AT1G21060.1	Eucgr.F01953.1.v2.0	6e-127
125- 5:	transcript:AT1G21065.1	Eucgr.F01955.1.v2.0	2e-87
125- 6:	transcript:AT1G21070.1	Eucgr.F01961.1.v2.0	0
125- 7:	transcript:AT1G21080.3	Eucgr.F01962.1.v2.0	2e-77
## Alignment 126: score=389.0 e_value=1.4e-19 N=9 1&Chr06 plus
126- 0:	transcript:AT1G53420.1	Eucgr.F01330.1.v2.0	0
126- 1:	transcript:AT1G53500.1	Eucgr.F01369.1.v2.0	0
126- 2:	transcript:AT1G53510.1	Eucgr.F01374.1.v2.0	0
126- 3:	transcript:AT1G53520.1	Eucgr.F01378.1.v2.0	3e-101
126- 4:	transcript:AT1G53560.1	Eucgr.F01391.1.v2.0	2e-40
126- 5:	transcript:AT1G53580.1	Eucgr.F01401.1.v2.0	7e-147
126- 6:	transcript:AT1G53590.1	Eucgr.F01402.1.v2.0	0
126- 7:	transcript:AT1G53600.1	Eucgr.F01405.1.v2.0	0
126- 8:	transcript:AT1G53680.1	Eucgr.F01418.1.v2.0	4e-84
## Alignment 127: score=368.0 e_value=3.4e-16 N=8 1&Chr06 plus
127- 0:	transcript:AT1G78880.1	Eucgr.F04025.1.v2.0	0
127- 1:	transcript:AT1G78900.1	Eucgr.F04030.1.v2.0	0
127- 2:	transcript:AT1G78910.1	Eucgr.F04033.1.v2.0	5e-138
127- 3:	transcript:AT1G78940.2	Eucgr.F04036.1.v2.0	0
127- 4:	transcript:AT1G78950.2	Eucgr.F04038.1.v2.0	0
127- 5:	transcript:AT1G78995.1	Eucgr.F04060.1.v2.0	2e-48
127- 6:	transcript:AT1G79000.2	Eucgr.F04062.1.v2.0	0
127- 7:	transcript:AT1G79020.1	Eucgr.F04066.1.v2.0	0
## Alignment 128: score=357.0 e_value=2.2e-14 N=8 1&Chr06 plus
128- 0:	transcript:AT1G76710.3	Eucgr.F02689.1.v2.0	0
128- 1:	transcript:AT1G76730.1	Eucgr.F02694.1.v2.0	3e-127
128- 2:	transcript:AT1G76770.1	Eucgr.F02701.1.v2.0	2e-45
128- 3:	transcript:AT1G76860.1	Eucgr.F02710.1.v2.0	2e-59
128- 4:	transcript:AT1G76920.1	Eucgr.F02716.1.v2.0	4e-170
128- 5:	transcript:AT1G76940.1	Eucgr.F02718.1.v2.0	1e-72
128- 6:	transcript:AT1G76950.1	Eucgr.F02719.1.v2.0	0
128- 7:	transcript:AT1G77122.1	Eucgr.F02739.1.v2.0	7e-84
## Alignment 129: score=355.0 e_value=3.5e-14 N=8 1&Chr06 plus
129- 0:	transcript:AT1G45249.6	Eucgr.F02337.1.v2.0	4e-124
129- 1:	transcript:AT1G45976.1	Eucgr.F02328.1.v2.0	3e-81
129- 2:	transcript:AT1G46264.1	Eucgr.F02327.1.v2.0	8e-118
129- 3:	transcript:AT1G46480.1	Eucgr.F02320.1.v2.0	8e-82
129- 4:	transcript:AT1G46768.2	Eucgr.F02319.1.v2.0	3e-50
129- 5:	transcript:AT1G47128.1	Eucgr.F02310.1.v2.0	0
129- 6:	transcript:AT1G47210.2	Eucgr.F02276.1.v2.0	2e-134
129- 7:	transcript:AT1G47240.1	Eucgr.F02273.1.v2.0	0
## Alignment 130: score=342.0 e_value=2.2e-10 N=7 1&Chr06 plus
130- 0:	transcript:AT1G76590.1	Eucgr.F01950.1.v2.0	3e-116
130- 1:	transcript:AT1G76600.1	Eucgr.F01951.1.v2.0	4e-48
130- 2:	transcript:AT1G76610.1	Eucgr.F01952.1.v2.0	2e-79
130- 3:	transcript:AT1G76620.1	Eucgr.F01953.1.v2.0	7e-124
130- 4:	transcript:AT1G76660.1	Eucgr.F01956.1.v2.0	4e-150
130- 5:	transcript:AT1G76670.1	Eucgr.F01961.1.v2.0	0
130- 6:	transcript:AT1G76700.1	Eucgr.F01962.1.v2.0	5e-75
## Alignment 131: score=342.0 e_value=2e-10 N=7 1&Chr06 plus
131- 0:	transcript:AT1G27690.1	Eucgr.F02268.1.v2.0	0
131- 1:	transcript:AT1G27720.1	Eucgr.F02266.1.v2.0	6e-115
131- 2:	transcript:AT1G27730.1	Eucgr.F02262.1.v2.0	8e-62
131- 3:	transcript:AT1G27740.1	Eucgr.F02259.1.v2.0	1e-52
131- 4:	transcript:AT1G27750.1	Eucgr.F02258.1.v2.0	2e-121
131- 5:	transcript:AT1G27752.1	Eucgr.F02257.1.v2.0	0
131- 6:	transcript:AT1G27760.3	Eucgr.F02256.1.v2.0	0
## Alignment 132: score=332.0 e_value=2.9e-16 N=8 1&Chr06 plus
132- 0:	transcript:AT1G17030.1	Eucgr.F01373.1.v2.0	0
132- 1:	transcript:AT1G17080.1	Eucgr.F01391.1.v2.0	2e-47
132- 2:	transcript:AT1G17100.1	Eucgr.F01406.1.v2.0	2e-101
132- 3:	transcript:AT1G17147.1	Eucgr.F01407.1.v2.0	4e-17
132- 4:	transcript:AT1G17170.1	Eucgr.F01416.1.v2.0	3e-86
132- 5:	transcript:AT1G17190.1	Eucgr.F01431.1.v2.0	1e-73
132- 6:	transcript:AT1G17220.1	Eucgr.F01432.1.v2.0	0
132- 7:	transcript:AT1G17345.1	Eucgr.F01454.1.v2.0	6e-16
## Alignment 133: score=325.0 e_value=2.9e-11 N=7 1&Chr06 plus
133- 0:	transcript:AT1G79160.1	Eucgr.F04447.1.v2.0	4e-60
133- 1:	transcript:AT1G79180.2	Eucgr.F04449.1.v2.0	7e-23
133- 2:	transcript:AT1G79190.2	Eucgr.F04450.1.v2.0	0
133- 3:	transcript:AT1G79200.1	Eucgr.F04454.1.v2.0	7e-34
133- 4:	transcript:AT1G79230.1	Eucgr.F04458.1.v2.0	0
133- 5:	transcript:AT1G79310.1	Eucgr.F04472.1.v2.0	2e-162
133- 6:	transcript:AT1G79350.1	Eucgr.F04478.1.v2.0	0
## Alignment 134: score=319.0 e_value=1.7e-12 N=7 1&Chr06 plus
134- 0:	transcript:AT1G36370.1	Eucgr.F03735.1.v2.0	0
134- 1:	transcript:AT1G36380.1	Eucgr.F03736.1.v2.0	6e-24
134- 2:	transcript:AT1G36730.1	Eucgr.F03737.1.v2.0	0
134- 3:	transcript:AT1G36940.2	Eucgr.F03740.1.v2.0	2e-23
134- 4:	transcript:AT1G37130.1	Eucgr.F03744.1.v2.0	0
134- 5:	transcript:AT1G37150.9	Eucgr.F03750.1.v2.0	9e-146
134- 6:	transcript:AT1G38065.1	Eucgr.F03754.1.v2.0	0
## Alignment 135: score=319.0 e_value=3.1e-11 N=7 1&Chr06 plus
135- 0:	transcript:AT1G22640.1	Eucgr.F02583.1.v2.0	2e-96
135- 1:	transcript:AT1G22650.1	Eucgr.F02588.1.v2.0	0
135- 2:	transcript:AT1G22660.4	Eucgr.F02604.1.v2.0	0
135- 3:	transcript:AT1G22670.1	Eucgr.F02605.1.v2.0	2e-112
135- 4:	transcript:AT1G22680.1	Eucgr.F02608.1.v2.0	2e-25
135- 5:	transcript:AT1G22690.1	Eucgr.F02616.1.v2.0	7e-34
135- 6:	transcript:AT1G22700.1	Eucgr.F02626.1.v2.0	5e-110
## Alignment 136: score=315.0 e_value=8.9e-13 N=7 1&Chr06 plus
136- 0:	transcript:AT1G21190.1	Eucgr.F02710.1.v2.0	8e-59
136- 1:	transcript:AT1G21320.1	Eucgr.F02718.1.v2.0	2e-72
136- 2:	transcript:AT1G21326.1	Eucgr.F02723.1.v2.0	2e-22
136- 3:	transcript:AT1G21340.1	Eucgr.F02725.1.v2.0	1e-37
136- 4:	transcript:AT1G21350.5	Eucgr.F02729.1.v2.0	5e-125
136- 5:	transcript:AT1G21360.1	Eucgr.F02730.1.v2.0	1e-78
136- 6:	transcript:AT1G21460.1	Eucgr.F02749.1.v2.0	3e-126
## Alignment 137: score=310.0 e_value=1.2e-13 N=7 1&Chr06 plus
137- 0:	transcript:AT1G79030.1	Eucgr.F01444.1.v2.0	0
137- 1:	transcript:AT1G79040.1	Eucgr.F01447.1.v2.0	8e-62
137- 2:	transcript:AT1G79050.1	Eucgr.F01448.1.v2.0	0
137- 3:	transcript:AT1G79110.1	Eucgr.F01458.1.v2.0	4e-64
137- 4:	transcript:AT1G79130.1	Eucgr.F01470.1.v2.0	3e-42
[truncated: 12,984 more rows]

## Sheet: Eg-Sl
############### Parameters ###############
# MATCH_SCORE: 50
# MATCH_SIZE: 5
# GAP_PENALTY: -1
# OVERLAP_WINDOW: 5
# E_VALUE: 1e-05
# MAX GAPS: 25
############### Statistics ###############
# Number of collinear genes: 22908, Percentage: 33.78
# Number of all genes: 67818
##########################################
## Alignment 0: score=1596.0 e_value=3.1e-106 N=33 1&Chr01 plus
0- 0:	transcript:Solyc01g006700.3.1	Eucgr.A02543.1.v2.0	0
0- 1:	transcript:Solyc01g006730.3.1	Eucgr.A02545.1.v2.0	0
0- 2:	transcript:Solyc01g006740.3.1	Eucgr.A02547.1.v2.0	0
0- 3:	transcript:Solyc01g006760.3.1	Eucgr.A02548.1.v2.0	2e-19
0- 4:	transcript:Solyc01g006825.1.1	Eucgr.A02551.1.v2.0	1e-177
0- 5:	transcript:Solyc01g006830.3.1	Eucgr.A02553.1.v2.0	2e-55
0- 6:	transcript:Solyc01g006840.3.1	Eucgr.A02554.1.v2.0	0
0- 7:	transcript:Solyc01g006850.1.1	Eucgr.A02555.1.v2.0	1e-171
0- 8:	transcript:Solyc01g006870.3.1	Eucgr.A02558.1.v2.0	4e-74
0- 9:	transcript:Solyc01g006890.3.1	Eucgr.A02562.1.v2.0	0
0- 10:	transcript:Solyc01g006900.3.1	Eucgr.A02564.1.v2.0	2e-51
0- 11:	transcript:Solyc01g006910.3.1	Eucgr.A02565.1.v2.0	1e-54
0- 12:	transcript:Solyc01g006930.3.1	Eucgr.A02570.1.v2.0	5e-71
0- 13:	transcript:Solyc01g006940.3.1	Eucgr.A02571.1.v2.0	1e-103
0- 14:	transcript:Solyc01g006950.3.1	Eucgr.A02572.1.v2.0	3e-73
0- 15:	transcript:Solyc01g006960.3.1	Eucgr.A02575.1.v2.0	0
0- 16:	transcript:Solyc01g007010.3.1	Eucgr.A02579.1.v2.0	4e-145
0- 17:	transcript:Solyc01g007020.3.1	Eucgr.A02580.1.v2.0	3e-102
0- 18:	transcript:Solyc01g007050.2.1	Eucgr.A02583.1.v2.0	5e-94
0- 19:	transcript:Solyc01g007060.3.1	Eucgr.A02587.1.v2.0	0
0- 20:	transcript:Solyc01g007070.3.1	Eucgr.A02588.1.v2.0	0
0- 21:	transcript:Solyc01g007100.3.1	Eucgr.A02590.1.v2.0	0
0- 22:	transcript:Solyc01g007110.3.1	Eucgr.A02591.1.v2.0	2e-143
0- 23:	transcript:Solyc01g007130.3.1	Eucgr.A02593.1.v2.0	0
0- 24:	transcript:Solyc01g007220.3.1	Eucgr.A02596.1.v2.0	1e-81
0- 25:	transcript:Solyc01g007230.3.1	Eucgr.A02597.1.v2.0	3e-47
0- 26:	transcript:Solyc01g007260.3.1	Eucgr.A02599.1.v2.0	0
0- 27:	transcript:Solyc01g007760.3.1	Eucgr.A02602.1.v2.0	0
0- 28:	transcript:Solyc01g007780.3.1	Eucgr.A02604.1.v2.0	5e-31
0- 29:	transcript:Solyc01g007790.3.1	Eucgr.A02606.1.v2.0	4e-110
0- 30:	transcript:Solyc01g007800.3.1	Eucgr.A02608.1.v2.0	8e-56
0- 31:	transcript:Solyc01g007810.1.1	Eucgr.A02609.1.v2.0	1e-28
0- 32:	transcript:Solyc01g007870.3.1	Eucgr.A02613.1.v2.0	1e-34
## Alignment 1: score=425.0 e_value=1.5e-20 N=10 1&Chr01 plus
1- 0:	transcript:Solyc01g095700.3.1	Eucgr.A01495.1.v2.0	9e-103
1- 1:	transcript:Solyc01g095770.3.1	Eucgr.A01488.1.v2.0	0
1- 2:	transcript:Solyc01g095810.3.1	Eucgr.A01477.1.v2.0	4e-32
1- 3:	transcript:Solyc01g095890.3.1	Eucgr.A01463.1.v2.0	0
1- 4:	transcript:Solyc01g096020.3.1	Eucgr.A01456.1.v2.0	0
1- 5:	transcript:Solyc01g096120.3.1	Eucgr.A01441.1.v2.0	5e-47
1- 6:	transcript:Solyc01g096270.3.1	Eucgr.A01428.1.v2.0	4e-43
1- 7:	transcript:Solyc01g096290.3.1	Eucgr.A01424.1.v2.0	1e-16
1- 8:	transcript:Solyc01g096320.3.1	Eucgr.A01421.1.v2.0	2e-39
1- 9:	transcript:Solyc01g096340.3.1	Eucgr.A01420.1.v2.0	6e-33
## Alignment 2: score=367.0 e_value=1.8e-17 N=8 1&Chr01 plus
2- 0:	transcript:Solyc01g059830.3.1	Eucgr.A00382.1.v2.0	1e-143
2- 1:	transcript:Solyc01g059840.2.1	Eucgr.A00381.1.v2.0	1e-124
2- 2:	transcript:Solyc01g059870.3.1	Eucgr.A00380.1.v2.0	0
2- 3:	transcript:Solyc01g059930.3.1	Eucgr.A00373.1.v2.0	2e-89
2- 4:	transcript:Solyc01g060030.3.1	Eucgr.A00351.1.v2.0	3e-85
2- 5:	transcript:Solyc01g060070.3.1	Eucgr.A00350.1.v2.0	4e-95
2- 6:	transcript:Solyc01g060080.3.1	Eucgr.A00349.1.v2.0	0
2- 7:	transcript:Solyc01g060130.3.1	Eucgr.A00347.1.v2.0	3e-129
## Alignment 3: score=576.0 e_value=4.2e-35 N=14 1&Chr01 minus
3- 0:	transcript:Solyc01g073900.3.1	Eucgr.A02461.1.v2.0	6e-45
3- 1:	transcript:Solyc01g086720.3.1	Eucgr.A02435.1.v2.0	0
3- 2:	transcript:Solyc01g086850.3.1	Eucgr.A02418.1.v2.0	2e-125
3- 3:	transcript:Solyc01g086870.3.1	Eucgr.A02417.1.v2.0	2e-66
3- 4:	transcript:Solyc01g086970.3.1	Eucgr.A02408.1.v2.0	1e-52
3- 5:	transcript:Solyc01g087050.3.1	Eucgr.A02400.1.v2.0	2e-113
3- 6:	transcript:Solyc01g087150.3.1	Eucgr.A02386.1.v2.0	2e-172
3- 7:	transcript:Solyc01g087170.3.1	Eucgr.A02384.1.v2.0	0
3- 8:	transcript:Solyc01g087240.3.1	Eucgr.A02381.1.v2.0	2e-34
3- 9:	transcript:Solyc01g087280.1.1	Eucgr.A02373.1.v2.0	7e-148
3- 10:	transcript:Solyc01g087450.3.1	Eucgr.A02368.1.v2.0	0
3- 11:	transcript:Solyc01g087540.3.1	Eucgr.A02362.1.v2.0	1e-179
3- 12:	transcript:Solyc01g087570.2.1	Eucgr.A02351.1.v2.0	3e-18
3- 13:	transcript:Solyc01g087600.3.1	Eucgr.A02349.1.v2.0	0
## Alignment 4: score=419.0 e_value=2.6e-20 N=10 1&Chr01 minus
4- 0:	transcript:Solyc01g094370.3.1	Eucgr.A02793.1.v2.0	2e-45
4- 1:	transcript:Solyc01g094380.2.1	Eucgr.A02783.1.v2.0	0
4- 2:	transcript:Solyc01g094560.3.1	Eucgr.A02774.1.v2.0	1e-70
4- 3:	transcript:Solyc01g094570.3.1	Eucgr.A02773.1.v2.0	0
4- 4:	transcript:Solyc01g094660.3.1	Eucgr.A02766.1.v2.0	3e-161
4- 5:	transcript:Solyc01g094830.3.1	Eucgr.A02755.1.v2.0	0
4- 6:	transcript:Solyc01g094890.3.1	Eucgr.A02749.1.v2.0	0
4- 7:	transcript:Solyc01g094970.3.1	Eucgr.A02740.1.v2.0	0
4- 8:	transcript:Solyc01g095030.3.1	Eucgr.A02733.1.v2.0	2e-102
4- 9:	transcript:Solyc01g095100.3.1	Eucgr.A02718.1.v2.0	1e-55
## Alignment 5: score=1456.0 e_value=9.6e-107 N=31 1&Chr02 plus
5- 0:	transcript:Solyc01g079690.3.1	Eucgr.B01100.1.v2.0	0
5- 1:	transcript:Solyc01g079740.3.1	Eucgr.B01102.1.v2.0	7e-34
5- 2:	transcript:Solyc01g079760.3.1	Eucgr.B01105.1.v2.0	2e-175
5- 3:	transcript:Solyc01g079780.3.1	Eucgr.B01107.1.v2.0	3e-75
5- 4:	transcript:Solyc01g079790.3.1	Eucgr.B01108.1.v2.0	0
5- 5:	transcript:Solyc01g079810.3.1	Eucgr.B01111.1.v2.0	7e-62
5- 6:	transcript:Solyc01g079820.3.1	Eucgr.B01112.1.v2.0	6e-113
5- 7:	transcript:Solyc01g079830.3.1	Eucgr.B01119.1.v2.0	2e-24
5- 8:	transcript:Solyc01g079850.3.1	Eucgr.B01121.1.v2.0	0
5- 9:	transcript:Solyc01g079860.3.1	Eucgr.B01122.1.v2.0	1e-167
5- 10:	transcript:Solyc01g079880.3.1	Eucgr.B01123.1.v2.0	3e-141
5- 11:	transcript:Solyc01g079960.2.1	Eucgr.B01126.1.v2.0	2e-45
5- 12:	transcript:Solyc01g080020.2.1	Eucgr.B01136.1.v2.0	6e-93
5- 13:	transcript:Solyc01g080040.3.1	Eucgr.B01140.1.v2.0	2e-70
5- 14:	transcript:Solyc01g080070.3.1	Eucgr.B01142.1.v2.0	5e-32
5- 15:	transcript:Solyc01g080140.3.1	Eucgr.B01143.1.v2.0	8e-81
5- 16:	transcript:Solyc01g080150.3.1	Eucgr.B01146.1.v2.0	4e-95
5- 17:	transcript:Solyc01g080160.3.1	Eucgr.B01147.1.v2.0	0
5- 18:	transcript:Solyc01g080190.3.1	Eucgr.B01148.1.v2.0	0
5- 19:	transcript:Solyc01g080210.3.1	Eucgr.B01150.1.v2.0	0
5- 20:	transcript:Solyc01g080220.3.1	Eucgr.B01151.1.v2.0	2e-90
5- 21:	transcript:Solyc01g080240.3.1	Eucgr.B01157.1.v2.0	0
5- 22:	transcript:Solyc01g080260.3.1	Eucgr.B01159.1.v2.0	0
5- 23:	transcript:Solyc01g080270.3.1	Eucgr.B01162.1.v2.0	0
5- 24:	transcript:Solyc01g080280.3.1	Eucgr.B01163.1.v2.0	0
5- 25:	transcript:Solyc01g080415.1.1	Eucgr.B01188.1.v2.0	9e-11
5- 26:	transcript:Solyc01g080480.3.1	Eucgr.B01211.1.v2.0	0
5- 27:	transcript:Solyc01g080490.2.1	Eucgr.B01212.1.v2.0	5e-80
5- 28:	transcript:Solyc01g080520.3.1	Eucgr.B01217.1.v2.0	4e-111
5- 29:	transcript:Solyc01g080540.3.1	Eucgr.B01218.1.v2.0	3e-83
5- 30:	transcript:Solyc01g080660.3.1	Eucgr.B01229.1.v2.0	5e-56
## Alignment 6: score=984.0 e_value=5.3e-65 N=22 1&Chr02 plus
6- 0:	transcript:Solyc01g005510.3.1	Eucgr.B03580.1.v2.0	0
6- 1:	transcript:Solyc01g005550.3.1	Eucgr.B03602.1.v2.0	0
6- 2:	transcript:Solyc01g005620.3.1	Eucgr.B03603.1.v2.0	0
6- 3:	transcript:Solyc01g005630.2.1	Eucgr.B03605.1.v2.0	5e-60
6- 4:	transcript:Solyc01g005690.3.1	Eucgr.B03608.1.v2.0	0
6- 5:	transcript:Solyc01g005800.3.1	Eucgr.B03609.1.v2.0	0
6- 6:	transcript:Solyc01g005940.3.1	Eucgr.B03619.1.v2.0	2e-165
6- 7:	transcript:Solyc01g005950.3.1	Eucgr.B03620.1.v2.0	0
6- 8:	transcript:Solyc01g005960.3.1	Eucgr.B03621.1.v2.0	0
6- 9:	transcript:Solyc01g005990.3.1	Eucgr.B03623.1.v2.0	5e-57
6- 10:	transcript:Solyc01g006020.3.1	Eucgr.B03625.1.v2.0	4e-118
6- 11:	transcript:Solyc01g006050.2.1	Eucgr.B03626.1.v2.0	6e-147
6- 12:	transcript:Solyc01g006120.3.1	Eucgr.B03631.1.v2.0	0
6- 13:	transcript:Solyc01g006130.3.1	Eucgr.B03632.1.v2.0	2e-63
6- 14:	transcript:Solyc01g006150.3.1	Eucgr.B03634.1.v2.0	0
6- 15:	transcript:Solyc01g006370.3.1	Eucgr.B03640.1.v2.0	0
6- 16:	transcript:Solyc01g006430.3.1	Eucgr.B03641.1.v2.0	0
6- 17:	transcript:Solyc01g006440.2.1	Eucgr.B03643.1.v2.0	0
6- 18:	transcript:Solyc01g006480.3.1	Eucgr.B03647.1.v2.0	9e-112
6- 19:	transcript:Solyc01g006530.2.1	Eucgr.B03649.1.v2.0	0
6- 20:	transcript:Solyc01g006620.3.1	Eucgr.B03663.1.v2.0	0
6- 21:	transcript:Solyc01g006650.2.1	Eucgr.B03664.1.v2.0	0
## Alignment 7: score=735.0 e_value=1.2e-45 N=16 1&Chr02 plus
7- 0:	transcript:Solyc01g005000.3.1	Eucgr.B02632.1.v2.0	0
7- 1:	transcript:Solyc01g005010.3.1	Eucgr.B02634.1.v2.0	3e-61
7- 2:	transcript:Solyc01g005020.3.1	Eucgr.B02635.1.v2.0	2e-154
7- 3:	transcript:Solyc01g005070.3.1	Eucgr.B02650.1.v2.0	1e-113
7- 4:	transcript:Solyc01g005090.3.1	Eucgr.B02653.1.v2.0	5e-164
7- 5:	transcript:Solyc01g005100.3.1	Eucgr.B02658.1.v2.0	2e-72
7- 6:	transcript:Solyc01g005120.3.1	Eucgr.B02660.1.v2.0	8e-175
7- 7:	transcript:Solyc01g005130.2.1	Eucgr.B02663.1.v2.0	2e-71
7- 8:	transcript:Solyc01g005210.3.1	Eucgr.B02686.1.v2.0	0
7- 9:	transcript:Solyc01g005230.3.1	Eucgr.B02685.1.v2.0	5e-92
7- 10:	transcript:Solyc01g005260.3.1	Eucgr.B02680.1.v2.0	1e-99
7- 11:	transcript:Solyc01g005310.3.1	Eucgr.B02673.1.v2.0	0
7- 12:	transcript:Solyc01g005370.3.1	Eucgr.B02672.1.v2.0	1e-70
7- 13:	transcript:Solyc01g005385.1.1	Eucgr.B02671.1.v2.0	0
7- 14:	transcript:Solyc01g005460.3.1	Eucgr.B02951.1.v2.0	2e-16
7- 15:	transcript:Solyc01g005470.3.1	Eucgr.B02946.1.v2.0	3e-21
## Alignment 8: score=528.0 e_value=9e-31 N=13 1&Chr02 plus
8- 0:	transcript:Solyc01g081570.3.1	Eucgr.B03602.1.v2.0	0
8- 1:	transcript:Solyc01g073650.3.1	Eucgr.B03620.1.v2.0	0
8- 2:	transcript:Solyc01g073680.3.1	Eucgr.B03623.1.v2.0	6e-58
8- 3:	transcript:Solyc01g073720.2.1	Eucgr.B03635.1.v2.0	7e-19
8- 4:	transcript:Solyc01g073770.2.1	Eucgr.B03639.1.v2.0	8e-52
8- 5:	transcript:Solyc01g073960.3.1	Eucgr.B03648.1.v2.0	6e-125
8- 6:	transcript:Solyc01g074040.2.1	Eucgr.B03657.1.v2.0	3e-144
8- 7:	transcript:Solyc01g086720.3.1	Eucgr.B03663.1.v2.0	0
8- 8:	transcript:Solyc01g086820.3.1	Eucgr.B03665.1.v2.0	3e-96
8- 9:	transcript:Solyc01g086870.3.1	Eucgr.B03669.1.v2.0	1e-73
8- 10:	transcript:Solyc01g086920.3.1	Eucgr.B03671.1.v2.0	3e-172
8- 11:	transcript:Solyc01g087130.3.1	Eucgr.B03684.1.v2.0	1e-70
8- 12:	transcript:Solyc01g087190.3.1	Eucgr.B03687.1.v2.0	1e-41
## Alignment 9: score=486.0 e_value=3.3e-26 N=12 1&Chr02 plus
9- 0:	transcript:Solyc01g008700.3.1	Eucgr.B03751.1.v2.0	6e-82
9- 1:	transcript:Solyc01g008870.2.1	Eucgr.B03770.1.v2.0	5e-173
9- 2:	transcript:Solyc01g008950.3.1	Eucgr.B03775.1.v2.0	3e-16
9- 3:	transcript:Solyc01g008970.3.1	Eucgr.B03777.1.v2.0	7e-82
9- 4:	transcript:Solyc01g009100.3.1	Eucgr.B03786.1.v2.0	5e-72
9- 5:	transcript:Solyc01g009280.3.1	Eucgr.B03812.1.v2.0	0
9- 6:	transcript:Solyc01g009320.2.1	Eucgr.B03814.1.v2.0	2e-103
9- 7:	transcript:Solyc01g009335.1.1	Eucgr.B03818.1.v2.0	1e-22
9- 8:	transcript:Solyc01g009390.3.1	Eucgr.B03826.1.v2.0	1e-122
9- 9:	transcript:Solyc01g009400.3.1	Eucgr.B03838.1.v2.0	8e-114
9- 10:	transcript:Solyc01g009520.3.1	Eucgr.B03850.1.v2.0	1e-128
9- 11:	transcript:Solyc01g009560.1.1	Eucgr.B03867.1.v2.0	7e-85
## Alignment 10: score=399.0 e_value=4.2e-21 N=9 1&Chr02 plus
10- 0:	transcript:Solyc01g100390.3.1	Eucgr.L00271.1.v2.0	0
10- 1:	transcript:Solyc01g100400.3.1	Eucgr.L00270.1.v2.0	2e-149
10- 2:	transcript:Solyc01g100490.3.1	Eucgr.L00264.1.v2.0	9e-148
10- 3:	transcript:Solyc01g100540.3.1	Eucgr.L00262.1.v2.0	8e-93
10- 4:	transcript:Solyc01g100610.3.1	Eucgr.L00261.1.v2.0	0
10- 5:	transcript:Solyc01g100730.3.1	Eucgr.L00254.1.v2.0	0
10- 6:	transcript:Solyc01g100780.3.1	Eucgr.L00253.1.v2.0	6e-81
10- 7:	transcript:Solyc01g100830.2.1	Eucgr.L00251.1.v2.0	2e-141
10- 8:	transcript:Solyc01g100980.3.1	Eucgr.B01677.1.v2.0	2e-80
## Alignment 11: score=373.0 e_value=2.7e-14 N=8 1&Chr02 plus
11- 0:	transcript:Solyc01g067300.3.1	Eucgr.B01267.1.v2.0	4e-47
11- 1:	transcript:Solyc01g067360.3.1	Eucgr.B01270.1.v2.0	3e-144
11- 2:	transcript:Solyc01g067380.3.1	Eucgr.B01272.1.v2.0	2e-177
11- 3:	transcript:Solyc01g067440.3.1	Eucgr.B01274.1.v2.0	6e-62
11- 4:	transcript:Solyc01g067490.3.1	Eucgr.B01277.1.v2.0	0
11- 5:	transcript:Solyc01g067510.3.1	Eucgr.B01279.1.v2.0	2e-130
11- 6:	transcript:Solyc01g067550.3.1	Eucgr.B01280.1.v2.0	8e-169
11- 7:	transcript:Solyc01g067590.3.1	Eucgr.B01283.1.v2.0	2e-32
## Alignment 12: score=287.0 e_value=5.9e-08 N=6 1&Chr02 plus
12- 0:	transcript:Solyc01g066620.3.1	Eucgr.B01603.1.v2.0	0
12- 1:	transcript:Solyc01g066640.2.1	Eucgr.B01602.1.v2.0	4e-61
12- 2:	transcript:Solyc01g066690.3.1	Eucgr.B01599.1.v2.0	0
12- 3:	transcript:Solyc01g066740.3.1	Eucgr.B01598.1.v2.0	0
12- 4:	transcript:Solyc01g066770.3.1	Eucgr.B01595.1.v2.0	4e-132
12- 5:	transcript:Solyc01g066830.3.1	Eucgr.B01592.1.v2.0	2e-173
## Alignment 13: score=284.0 e_value=3.2e-09 N=6 1&Chr02 plus
13- 0:	transcript:Solyc01g006440.2.1	Eucgr.B02590.1.v2.0	0
13- 1:	transcript:Solyc01g006450.3.1	Eucgr.B02592.1.v2.0	0
13- 2:	transcript:Solyc01g006460.2.1	Eucgr.B02593.1.v2.0	3e-82
13- 3:	transcript:Solyc01g006490.3.1	Eucgr.B02600.1.v2.0	0
13- 4:	transcript:Solyc01g006530.2.1	Eucgr.B02603.1.v2.0	0
13- 5:	transcript:Solyc01g006590.2.1	Eucgr.B02604.1.v2.0	2e-86
## Alignment 14: score=281.0 e_value=1.6e-10 N=6 1&Chr02 plus
14- 0:	transcript:Solyc01g028870.3.1	Eucgr.B03588.1.v2.0	7e-124
14- 1:	transcript:Solyc01g028860.3.1	Eucgr.B03590.1.v2.0	0
14- 2:	transcript:Solyc01g028810.3.1	Eucgr.B03593.1.v2.0	0
14- 3:	transcript:Solyc01g028800.2.1	Eucgr.B03594.1.v2.0	0
14- 4:	transcript:Solyc01g028805.1.1	Eucgr.B03595.1.v2.0	4e-148
14- 5:	transcript:Solyc01g044420.3.1	Eucgr.B03609.1.v2.0	0
## Alignment 15: score=279.0 e_value=9.1e-09 N=6 1&Chr02 plus
15- 0:	transcript:Solyc01g010240.3.1	Eucgr.B03140.1.v2.0	8e-66
15- 1:	transcript:Solyc01g010250.3.1	Eucgr.B03143.1.v2.0	5e-73
15- 2:	transcript:Solyc01g010270.3.1	Eucgr.B03146.1.v2.0	8e-30
15- 3:	transcript:Solyc01g010290.3.1	Eucgr.B03152.1.v2.0	2e-175
15- 4:	transcript:Solyc01g010310.3.1	Eucgr.B03157.1.v2.0	3e-39
15- 5:	transcript:Solyc01g010410.3.1	Eucgr.B03164.1.v2.0	4e-35
## Alignment 16: score=2879.0 e_value=1.1e-276 N=64 1&Chr02 minus
16- 0:	transcript:Solyc01g097040.3.1	Eucgr.B02126.1.v2.0	0
16- 1:	transcript:Solyc01g097180.2.1	Eucgr.B02125.1.v2.0	1e-77
16- 2:	transcript:Solyc01g097240.3.1	Eucgr.B02122.1.v2.0	3e-62
16- 3:	transcript:Solyc01g097320.3.1	Eucgr.B02119.1.v2.0	0
16- 4:	transcript:Solyc01g097340.3.1	Eucgr.B02118.1.v2.0	0
16- 5:	transcript:Solyc01g097450.3.1	Eucgr.B02113.1.v2.0	3e-104
16- 6:	transcript:Solyc01g097460.3.1	Eucgr.B02112.1.v2.0	5e-146
16- 7:	transcript:Solyc01g097600.2.1	Eucgr.B01694.1.v2.0	0
16- 8:	transcript:Solyc01g097740.3.1	Eucgr.B01695.1.v2.0	8e-163
16- 9:	transcript:Solyc01g097790.3.1	Eucgr.B01700.1.v2.0	2e-175
16- 10:	transcript:Solyc01g097800.3.1	Eucgr.B01712.1.v2.0	5e-82
16- 11:	transcript:Solyc01g097820.3.1	Eucgr.B01715.1.v2.0	2e-73
16- 12:	transcript:Solyc01g097870.3.1	Eucgr.B01718.1.v2.0	2e-87
16- 13:	transcript:Solyc01g097960.3.1	Eucgr.B01734.1.v2.0	2e-51
16- 14:	transcript:Solyc01g097980.3.1	Eucgr.B01737.1.v2.0	0
16- 15:	transcript:Solyc01g098080.3.1	Eucgr.B01741.1.v2.0	0
16- 16:	transcript:Solyc01g098190.3.1	Eucgr.B01758.1.v2.0	0
16- 17:	transcript:Solyc01g098220.2.1	Eucgr.B01759.1.v2.0	1e-104
16- 18:	transcript:Solyc01g098240.2.1	Eucgr.B01769.1.v2.0	4e-51
16- 19:	transcript:Solyc01g098250.3.1	Eucgr.B01771.1.v2.0	1e-180
16- 20:	transcript:Solyc01g098390.3.1	Eucgr.B02030.1.v2.0	0
16- 21:	transcript:Solyc01g098430.3.1	Eucgr.B02027.1.v2.0	0
16- 22:	transcript:Solyc01g098560.3.1	Eucgr.B02013.1.v2.0	0
16- 23:	transcript:Solyc01g098600.3.1	Eucgr.B02003.1.v2.0	1e-23
16- 24:	transcript:Solyc01g098630.3.1	Eucgr.B02002.1.v2.0	3e-127
16- 25:	transcript:Solyc01g098700.3.1	Eucgr.B02001.1.v2.0	0
16- 26:	transcript:Solyc01g098720.3.1	Eucgr.B02000.1.v2.0	1e-71
16- 27:	transcript:Solyc01g098725.1.1	Eucgr.B01999.1.v2.0	8e-97
16- 28:	transcript:Solyc01g098760.3.1	Eucgr.B01997.1.v2.0	2e-30
16- 29:	transcript:Solyc01g098770.1.1	Eucgr.B01995.1.v2.0	6e-118
16- 30:	transcript:Solyc01g098840.3.1	Eucgr.B01993.1.v2.0	0
16- 31:	transcript:Solyc01g098850.3.1	Eucgr.B01992.1.v2.0	5e-170
16- 32:	transcript:Solyc01g098920.3.1	Eucgr.B01990.1.v2.0	0
16- 33:	transcript:Solyc01g098940.3.1	Eucgr.B01989.1.v2.0	2e-65
16- 34:	transcript:Solyc01g098990.3.1	Eucgr.B01969.1.v2.0	2e-159
16- 35:	transcript:Solyc01g099130.3.1	Eucgr.B01946.1.v2.0	1e-55
16- 36:	transcript:Solyc01g099220.3.1	Eucgr.B01944.1.v2.0	2e-168
16- 37:	transcript:Solyc01g099310.3.1	Eucgr.B01941.1.v2.0	4e-129
16- 38:	transcript:Solyc01g099320.3.1	Eucgr.B01940.1.v2.0	3e-58
16- 39:	transcript:Solyc01g099330.3.1	Eucgr.B01939.1.v2.0	0
16- 40:	transcript:Solyc01g099340.3.1	Eucgr.B01936.1.v2.0	2e-123
16- 41:	transcript:Solyc01g099350.3.1	Eucgr.B01931.1.v2.0	0
16- 42:	transcript:Solyc01g099370.3.1	Eucgr.B01929.1.v2.0	2e-38
16- 43:	transcript:Solyc01g099400.3.1	Eucgr.B01921.1.v2.0	0
16- 44:	transcript:Solyc01g099600.3.1	Eucgr.B01919.1.v2.0	1e-38
16- 45:	transcript:Solyc01g099680.3.1	Eucgr.B01915.1.v2.0	1e-95
16- 46:	transcript:Solyc01g099690.3.1	Eucgr.B01914.1.v2.0	6e-113
16- 47:	transcript:Solyc01g099710.3.1	Eucgr.B01913.1.v2.0	0
16- 48:	transcript:Solyc01g099790.3.1	Eucgr.B01912.1.v2.0	7e-179
16- 49:	transcript:Solyc01g099810.3.1	Eucgr.B01911.1.v2.0	2e-110
16- 50:	transcript:Solyc01g099840.3.1	Eucgr.B01910.1.v2.0	6e-36
16- 51:	transcript:Solyc01g099860.3.1	Eucgr.B01909.1.v2.0	0
16- 52:	transcript:Solyc01g099900.3.1	Eucgr.B01908.1.v2.0	1e-115
16- 53:	transcript:Solyc01g099910.3.1	Eucgr.B01907.1.v2.0	8e-169
16- 54:	transcript:Solyc01g099970.3.1	Eucgr.B01905.1.v2.0	0
16- 55:	transcript:Solyc01g100010.3.1	Eucgr.B02074.1.v2.0	3e-80
16- 56:	transcript:Solyc01g100050.3.1	Eucgr.B02075.1.v2.0	0
16- 57:	transcript:Solyc01g100140.3.1	Eucgr.B02077.1.v2.0	2e-38
16- 58:	transcript:Solyc01g100170.3.1	Eucgr.B02078.1.v2.0	5e-180
16- 59:	transcript:Solyc01g100230.3.1	Eucgr.B02081.1.v2.0	5e-52
16- 60:	transcript:Solyc01g100270.3.1	Eucgr.B01653.1.v2.0	2e-52
16- 61:	transcript:Solyc01g100280.3.1	Eucgr.B01663.1.v2.0	1e-99
16- 62:	transcript:Solyc01g100290.3.1	Eucgr.B01664.1.v2.0	8e-26
16- 63:	transcript:Solyc01g100310.2.1	Eucgr.B01665.1.v2.0	9e-111
## Alignment 17: score=703.0 e_value=1.6e-40 N=15 1&Chr02 minus
17- 0:	transcript:Solyc01g100830.2.1	Eucgr.B01793.1.v2.0	2e-143
17- 1:	transcript:Solyc01g100990.3.1	Eucgr.B01795.1.v2.0	9e-53
17- 2:	transcript:Solyc01g101000.3.1	Eucgr.B01797.1.v2.0	0
17- 3:	transcript:Solyc01g101010.3.1	Eucgr.B01798.1.v2.0	0
17- 4:	transcript:Solyc01g101070.3.1	Eucgr.B01813.1.v2.0	0
17- 5:	transcript:Solyc01g101110.3.1	Eucgr.B01816.1.v2.0	0
17- 6:	transcript:Solyc01g101130.3.1	Eucgr.B01817.1.v2.0	1e-142
17- 7:	transcript:Solyc01g101240.3.1	Eucgr.B01820.1.v2.0	0
17- 8:	transcript:Solyc01g101250.3.1	Eucgr.B01823.1.v2.0	3e-152
17- 9:	transcript:Solyc01g102260.3.1	Eucgr.B01824.1.v2.0	4e-56
17- 10:	transcript:Solyc01g102300.3.1	Eucgr.B01825.1.v2.0	8e-96
17- 11:	transcript:Solyc01g102340.3.1	Eucgr.B01827.1.v2.0	1e-82
17- 12:	transcript:Solyc01g102350.3.1	Eucgr.B01829.1.v2.0	0
17- 13:	transcript:Solyc01g102360.2.1	Eucgr.B01831.1.v2.0	0
17- 14:	transcript:Solyc01g102370.3.1	Eucgr.B01835.1.v2.0	1e-128
## Alignment 18: score=658.0 e_value=1.6e-41 N=15 1&Chr02 minus
18- 0:	transcript:Solyc01g010430.3.1	Eucgr.B03401.1.v2.0	9e-100
18- 1:	transcript:Solyc01g010460.3.1	Eucgr.B03405.1.v2.0	5e-32
18- 2:	transcript:Solyc01g010660.3.1	Eucgr.B03415.1.v2.0	0
18- 3:	transcript:Solyc01g010810.3.1	Eucgr.B03429.1.v2.0	1e-112
18- 4:	transcript:Solyc01g010820.3.1	Eucgr.B03431.1.v2.0	0
18- 5:	transcript:Solyc01g010830.3.1	Eucgr.B03432.1.v2.0	2e-81
18- 6:	transcript:Solyc01g010860.3.1	Eucgr.B03436.1.v2.0	5e-151
18- 7:	transcript:Solyc01g010880.3.1	Eucgr.B03447.1.v2.0	1e-105
18- 8:	transcript:Solyc01g010890.3.1	Eucgr.B03214.1.v2.0	7e-140
18- 9:	transcript:Solyc01g010900.3.1	Eucgr.B03209.1.v2.0	0
18- 10:	transcript:Solyc01g010940.3.1	Eucgr.B03200.1.v2.0	2e-90
18- 11:	transcript:Solyc01g010950.3.1	Eucgr.B03199.1.v2.0	0
18- 12:	transcript:Solyc01g010990.2.1	Eucgr.B03191.1.v2.0	5e-115
18- 13:	transcript:Solyc01g011030.3.1	Eucgr.B03176.1.v2.0	9e-43
18- 14:	transcript:Solyc01g011040.3.1	Eucgr.B03173.1.v2.0	0
## Alignment 19: score=482.0 e_value=6.9e-20 N=10 1&Chr02 minus
19- 0:	transcript:Solyc01g009715.1.1	Eucgr.B03547.1.v2.0	2e-53
19- 1:	transcript:Solyc01g009780.3.1	Eucgr.B03544.1.v2.0	1e-74
19- 2:	transcript:Solyc01g009820.3.1	Eucgr.B03540.1.v2.0	0
19- 3:	transcript:Solyc01g009845.1.1	Eucgr.B03538.1.v2.0	4e-35
19- 4:	transcript:Solyc01g009860.3.1	Eucgr.B03537.1.v2.0	1e-89
19- 5:	transcript:Solyc01g009870.3.1	Eucgr.B03536.1.v2.0	1e-140
19- 6:	transcript:Solyc01g009880.2.1	Eucgr.B03534.1.v2.0	0
19- 7:	transcript:Solyc01g009920.2.1	Eucgr.B03533.1.v2.0	0
19- 8:	transcript:Solyc01g009935.1.1	Eucgr.B03532.1.v2.0	4e-41
19- 9:	transcript:Solyc01g009970.3.1	Eucgr.B03530.1.v2.0	5e-171
## Alignment 20: score=312.0 e_value=9.1e-13 N=7 1&Chr02 minus
20- 0:	transcript:Solyc01g067630.3.1	Eucgr.B01266.1.v2.0	9e-171
20- 1:	transcript:Solyc01g067700.3.1	Eucgr.B01264.1.v2.0	1e-48
20- 2:	transcript:Solyc01g067710.3.1	Eucgr.B01263.1.v2.0	0
20- 3:	transcript:Solyc01g067730.3.1	Eucgr.B01262.1.v2.0	1e-46
20- 4:	transcript:Solyc01g067790.3.1	Eucgr.B01260.1.v2.0	1e-99
20- 5:	transcript:Solyc01g067860.3.1	Eucgr.B01255.1.v2.0	3e-95
20- 6:	transcript:Solyc01g068100.3.1	Eucgr.B01228.1.v2.0	3e-27
## Alignment 21: score=272.0 e_value=2.4e-09 N=6 1&Chr02 minus
21- 0:	transcript:Solyc01g057900.3.1	Eucgr.B03986.1.v2.0	0
21- 1:	transcript:Solyc01g057910.3.1	Eucgr.B03985.1.v2.0	3e-96
21- 2:	transcript:Solyc01g058010.3.1	Eucgr.B03984.1.v2.0	0
21- 3:	transcript:Solyc01g058030.2.1	Eucgr.B03983.1.v2.0	3e-124
21- 4:	transcript:Solyc01g058190.3.1	Eucgr.B03980.1.v2.0	7e-74
21- 5:	transcript:Solyc01g058270.3.1	Eucgr.B03976.1.v2.0	0
## Alignment 22: score=267.0 e_value=4.3e-09 N=6 1&Chr02 minus
22- 0:	transcript:Solyc01g006100.3.1	Eucgr.B02615.1.v2.0	0
22- 1:	transcript:Solyc01g006180.3.1	Eucgr.B02614.1.v2.0	0
22- 2:	transcript:Solyc01g006190.3.1	Eucgr.B02613.1.v2.0	5e-81
22- 3:	transcript:Solyc01g006280.3.1	Eucgr.B02610.1.v2.0	0
22- 4:	transcript:Solyc01g006340.3.1	Eucgr.B02608.1.v2.0	1e-162
22- 5:	transcript:Solyc01g006490.3.1	Eucgr.B02600.1.v2.0	0
## Alignment 23: score=3315.0 e_value=1.7e-271 N=69 1&Chr04 plus
23- 0:	transcript:Solyc01g094200.3.1	Eucgr.D02251.1.v2.0	0
23- 1:	transcript:Solyc01g094220.3.1	Eucgr.D02252.1.v2.0	6e-133
23- 2:	transcript:Solyc01g094315.1.1	Eucgr.D02268.1.v2.0	1e-69
23- 3:	transcript:Solyc01g094350.3.1	Eucgr.D02269.1.v2.0	0
23- 4:	transcript:Solyc01g094360.3.1	Eucgr.D02271.1.v2.0	3e-137
23- 5:	transcript:Solyc01g094370.3.1	Eucgr.D02272.1.v2.0	3e-33
23- 6:	transcript:Solyc01g094380.2.1	Eucgr.D02274.1.v2.0	0
23- 7:	transcript:Solyc01g094400.3.1	Eucgr.D02275.1.v2.0	2e-76
23- 8:	transcript:Solyc01g094410.3.1	Eucgr.D02276.1.v2.0	0
23- 9:	transcript:Solyc01g094430.1.1	Eucgr.D02279.1.v2.0	2e-63
23- 10:	transcript:Solyc01g094500.3.1	Eucgr.D02284.1.v2.0	4e-158
23- 11:	transcript:Solyc01g094590.3.1	Eucgr.D02288.1.v2.0	8e-132
23- 12:	transcript:Solyc01g094610.3.1	Eucgr.D02290.1.v2.0	0
23- 13:	transcript:Solyc01g094640.3.1	Eucgr.D02291.1.v2.0	1e-158
23- 14:	transcript:Solyc01g094655.1.1	Eucgr.D02293.1.v2.0	8e-27
23- 15:	transcript:Solyc01g094660.3.1	Eucgr.D02295.1.v2.0	2e-29
23- 16:	transcript:Solyc01g094680.3.1	Eucgr.D02301.1.v2.0	0
23- 17:	transcript:Solyc01g094720.3.1	Eucgr.D02302.1.v2.0	0
23- 18:	transcript:Solyc01g094750.3.1	Eucgr.D02303.1.v2.0	0
23- 19:	transcript:Solyc01g094770.3.1	Eucgr.D02304.1.v2.0	1e-90
23- 20:	transcript:Solyc01g094800.3.1	Eucgr.D02305.1.v2.0	0
23- 21:	transcript:Solyc01g094810.3.1	Eucgr.D02306.1.v2.0	5e-80
23- 22:	transcript:Solyc01g094835.1.1	Eucgr.D02307.1.v2.0	0
23- 23:	transcript:Solyc01g094850.2.1	Eucgr.D02308.1.v2.0	1e-178
23- 24:	transcript:Solyc01g094870.2.1	Eucgr.D02309.1.v2.0	4e-17
23- 25:	transcript:Solyc01g094920.3.1	Eucgr.D02312.1.v2.0	1e-154
23- 26:	transcript:Solyc01g094950.3.1	Eucgr.D02314.1.v2.0	3e-126
23- 27:	transcript:Solyc01g095010.3.1	Eucgr.D02318.1.v2.0	3e-159
23- 28:	transcript:Solyc01g095030.3.1	Eucgr.D02320.1.v2.0	1e-106
23- 29:	transcript:Solyc01g095040.3.1	Eucgr.D02321.1.v2.0	0
23- 30:	transcript:Solyc01g095090.3.1	Eucgr.D02323.1.v2.0	2e-169
23- 31:	transcript:Solyc01g095100.3.1	Eucgr.D02324.1.v2.0	3e-70
23- 32:	transcript:Solyc01g095120.3.1	Eucgr.D02325.1.v2.0	0
23- 33:	transcript:Solyc01g095140.3.1	Eucgr.D02327.1.v2.0	6e-60
23- 34:	transcript:Solyc01g095190.2.1	Eucgr.D02328.1.v2.0	0
23- 35:	transcript:Solyc01g095210.3.1	Eucgr.D02329.1.v2.0	0
23- 36:	transcript:Solyc01g095280.3.1	Eucgr.D02333.1.v2.0	2e-151
23- 37:	transcript:Solyc01g095320.3.1	Eucgr.D02334.1.v2.0	1e-68
23- 38:	transcript:Solyc01g095370.3.1	Eucgr.D02335.1.v2.0	0
23- 39:	transcript:Solyc01g095390.3.1	Eucgr.D02336.1.v2.0	4e-100
23- 40:	transcript:Solyc01g095400.3.1	Eucgr.D02337.1.v2.0	0
23- 41:	transcript:Solyc01g095430.3.1	Eucgr.D02339.1.v2.0	2e-34
23- 42:	transcript:Solyc01g095440.2.1	Eucgr.D02340.1.v2.0	8e-55
23- 43:	transcript:Solyc01g095450.3.1	Eucgr.D02341.1.v2.0	0
23- 44:	transcript:Solyc01g095500.3.1	Eucgr.D02344.1.v2.0	4e-27
23- 45:	transcript:Solyc01g095510.3.1	Eucgr.D02346.1.v2.0	0
23- 46:	transcript:Solyc01g095550.2.1	Eucgr.D02347.1.v2.0	0
23- 47:	transcript:Solyc01g095570.3.1	Eucgr.D02348.1.v2.0	0
23- 48:	transcript:Solyc01g095580.3.1	Eucgr.D02349.1.v2.0	0
23- 49:	transcript:Solyc01g095620.3.1	Eucgr.D02351.1.v2.0	0
23- 50:	transcript:Solyc01g095630.3.1	Eucgr.D02359.1.v2.0	3e-61
23- 51:	transcript:Solyc01g095640.2.1	Eucgr.D02360.1.v2.0	4e-35
23- 52:	transcript:Solyc01g095690.2.1	Eucgr.D02363.1.v2.0	0
23- 53:	transcript:Solyc01g095700.3.1	Eucgr.D02364.1.v2.0	7e-101
23- 54:	transcript:Solyc01g095720.3.1	Eucgr.D02365.1.v2.0	0
23- 55:	transcript:Solyc01g095730.3.1	Eucgr.D02366.1.v2.0	0
23- 56:	transcript:Solyc01g095790.3.1	Eucgr.D02370.1.v2.0	4e-21
23- 57:	transcript:Solyc01g095870.2.1	Eucgr.D02371.1.v2.0	1e-127
23- 58:	transcript:Solyc01g095890.3.1	Eucgr.D02372.1.v2.0	0
23- 59:	transcript:Solyc01g095900.3.1	Eucgr.D02374.1.v2.0	0
23- 60:	transcript:Solyc01g095920.3.1	Eucgr.D02375.1.v2.0	3e-86
23- 61:	transcript:Solyc01g095930.3.1	Eucgr.D02376.1.v2.0	2e-150
23- 62:	transcript:Solyc01g095980.3.1	Eucgr.D02377.1.v2.0	3e-102
23- 63:	transcript:Solyc01g095990.3.1	Eucgr.D02378.1.v2.0	0
23- 64:	transcript:Solyc01g096010.3.1	Eucgr.D02379.1.v2.0	0
23- 65:	transcript:Solyc01g096040.3.1	Eucgr.D02381.1.v2.0	0
23- 66:	transcript:Solyc01g096060.3.1	Eucgr.D02383.1.v2.0	0
23- 67:	transcript:Solyc01g096090.3.1	Eucgr.D02384.1.v2.0	1e-71
23- 68:	transcript:Solyc01g096170.3.1	Eucgr.D02391.1.v2.0	0
## Alignment 24: score=1143.0 e_value=1.2e-80 N=25 1&Chr04 plus
24- 0:	transcript:Solyc01g088350.3.1	Eucgr.D01136.1.v2.0	3e-89
24- 1:	transcript:Solyc01g088380.2.1	Eucgr.D01139.1.v2.0	0
24- 2:	transcript:Solyc01g088400.3.1	Eucgr.D01143.1.v2.0	3e-90
24- 3:	transcript:Solyc01g088480.3.1	Eucgr.D01165.1.v2.0	8e-101
24- 4:	transcript:Solyc01g088505.1.1	Eucgr.D01169.1.v2.0	0
24- 5:	transcript:Solyc01g088530.2.1	Eucgr.D01170.1.v2.0	2e-63
24- 6:	transcript:Solyc01g088560.3.1	Eucgr.D01171.1.v2.0	4e-127
24- 7:	transcript:Solyc01g088580.1.1	Eucgr.D01174.1.v2.0	1e-31
24- 8:	transcript:Solyc01g088600.3.1	Eucgr.D01183.1.v2.0	0
24- 9:	transcript:Solyc01g088610.3.1	Eucgr.D01184.1.v2.0	3e-70
24- 10:	transcript:Solyc01g088670.2.1	Eucgr.D01185.1.v2.0	0
24- 11:	transcript:Solyc01g088690.3.1	Eucgr.D01188.1.v2.0	0
24- 12:	transcript:Solyc01g088760.3.1	Eucgr.D01197.1.v2.0	6e-98
24- 13:	transcript:Solyc01g088770.3.1	Eucgr.D01199.1.v2.0	8e-36
24- 14:	transcript:Solyc01g088800.3.1	Eucgr.D01203.1.v2.0	1e-98
24- 15:	transcript:Solyc01g088810.3.1	Eucgr.D01208.1.v2.0	4e-11
24- 16:	transcript:Solyc01g089870.3.1	Eucgr.D01216.1.v2.0	0
24- 17:	transcript:Solyc01g089970.3.1	Eucgr.D01220.1.v2.0	1e-97
24- 18:	transcript:Solyc01g089980.3.1	Eucgr.D01221.1.v2.0	1e-134
24- 19:	transcript:Solyc01g090120.3.1	Eucgr.D01225.1.v2.0	6e-47
24- 20:	transcript:Solyc01g090220.3.1	Eucgr.D01226.1.v2.0	1e-138
24- 21:	transcript:Solyc01g090270.3.1	Eucgr.D01227.1.v2.0	0
24- 22:	transcript:Solyc01g090280.3.1	Eucgr.D01230.1.v2.0	1e-169
24- 23:	transcript:Solyc01g090290.3.1	Eucgr.D01237.1.v2.0	1e-130
24- 24:	transcript:Solyc01g090410.3.1	Eucgr.D01239.1.v2.0	1e-115
## Alignment 25: score=424.0 e_value=4e-18 N=9 1&Chr04 plus
25- 0:	transcript:Solyc01g091900.3.1	Eucgr.D02410.1.v2.0	3e-73
25- 1:	transcript:Solyc01g091920.3.1	Eucgr.D02423.1.v2.0	0
25- 2:	transcript:Solyc01g091950.3.1	Eucgr.D02427.1.v2.0	1e-37
25- 3:	transcript:Solyc01g094000.3.1	Eucgr.D02429.1.v2.0	4e-81
25- 4:	transcript:Solyc01g094010.3.1	Eucgr.D02432.1.v2.0	2e-92
25- 5:	transcript:Solyc01g094030.3.1	Eucgr.D02433.1.v2.0	0
25- 6:	transcript:Solyc01g094040.3.1	Eucgr.D02434.1.v2.0	5e-55
25- 7:	transcript:Solyc01g094080.3.1	Eucgr.D02435.1.v2.0	0
25- 8:	transcript:Solyc01g094150.3.1	Eucgr.D02441.1.v2.0	0
## Alignment 26: score=281.0 e_value=1e-11 N=7 1&Chr04 plus
26- 0:	transcript:Solyc01g081050.3.1	Eucgr.D01046.1.v2.0	0
26- 1:	transcript:Solyc01g081290.3.1	Eucgr.D01055.1.v2.0	0
26- 2:	transcript:Solyc01g081420.2.1	Eucgr.D01069.1.v2.0	0
26- 3:	transcript:Solyc01g081450.3.1	Eucgr.D01077.1.v2.0	2e-14
26- 4:	transcript:Solyc01g081480.3.1	Eucgr.D01080.1.v2.0	2e-156
26- 5:	transcript:Solyc01g081490.3.1	Eucgr.D01094.1.v2.0	0
26- 6:	transcript:Solyc01g081520.3.1	Eucgr.D01117.1.v2.0	0
## Alignment 27: score=257.0 e_value=3.1e-09 N=6 1&Chr04 plus
27- 0:	transcript:Solyc01g095590.3.1	Eucgr.D01710.1.v2.0	3e-77
27- 1:	transcript:Solyc01g095610.3.1	Eucgr.D01711.1.v2.0	1e-162
27- 2:	transcript:Solyc01g095745.1.1	Eucgr.D01734.1.v2.0	0
27- 3:	transcript:Solyc01g095810.3.1	Eucgr.D01736.1.v2.0	3e-22
27- 4:	transcript:Solyc01g095990.3.1	Eucgr.D01752.1.v2.0	0
27- 5:	transcript:Solyc01g096070.3.1	Eucgr.D01764.1.v2.0	0
## Alignment 28: score=1772.0 e_value=1.8e-125 N=37 1&Chr04 minus
28- 0:	transcript:Solyc01g090550.3.1	Eucgr.D02530.1.v2.0	0
28- 1:	transcript:Solyc01g090590.3.1	Eucgr.D02523.1.v2.0	0
28- 2:	transcript:Solyc01g090600.3.1	Eucgr.D02515.1.v2.0	0
28- 3:	transcript:Solyc01g090640.3.1	Eucgr.D02514.1.v2.0	1e-115
28- 4:	transcript:Solyc01g090670.3.1	Eucgr.D02512.1.v2.0	7e-135
28- 5:	transcript:Solyc01g090680.3.1	Eucgr.D02511.1.v2.0	8e-15
28- 6:	transcript:Solyc01g090690.3.1	Eucgr.D02509.1.v2.0	0
28- 7:	transcript:Solyc01g090720.3.1	Eucgr.D02506.1.v2.0	1e-84
28- 8:	transcript:Solyc01g090740.3.1	Eucgr.D02503.1.v2.0	6e-46
28- 9:	transcript:Solyc01g090770.3.1	Eucgr.D02501.1.v2.0	8e-29
28- 10:	transcript:Solyc01g090790.3.1	Eucgr.D02499.1.v2.0	1e-109
28- 11:	transcript:Solyc01g090830.2.1	Eucgr.D02498.1.v2.0	4e-132
28- 12:	transcript:Solyc01g090840.3.1	Eucgr.D02497.1.v2.0	1e-45
28- 13:	transcript:Solyc01g090860.3.1	Eucgr.D02494.1.v2.0	0
28- 14:	transcript:Solyc01g090890.3.1	Eucgr.D02493.1.v2.0	1e-132
28- 15:	transcript:Solyc01g090900.3.1	Eucgr.D02492.1.v2.0	4e-118
28- 16:	transcript:Solyc01g090910.3.1	Eucgr.D02491.1.v2.0	8e-114
28- 17:	transcript:Solyc01g090970.3.1	Eucgr.D02487.1.v2.0	8e-54
28- 18:	transcript:Solyc01g090990.3.1	Eucgr.D02475.1.v2.0	5e-111
28- 19:	transcript:Solyc01g091010.3.1	Eucgr.D02474.1.v2.0	3e-115
28- 20:	transcript:Solyc01g091020.3.1	Eucgr.D02473.1.v2.0	7e-155
28- 21:	transcript:Solyc01g091030.3.1	Eucgr.D02470.1.v2.0	2e-39
28- 22:	transcript:Solyc01g091100.2.1	Eucgr.D02469.1.v2.0	9e-52
28- 23:	transcript:Solyc01g091130.3.1	Eucgr.D02468.1.v2.0	0
28- 24:	transcript:Solyc01g091190.3.1	Eucgr.D02465.1.v2.0	0
28- 25:	transcript:Solyc01g091200.3.1	Eucgr.D02464.1.v2.0	0
28- 26:	transcript:Solyc01g091210.3.1	Eucgr.D02463.1.v2.0	1e-127
28- 27:	transcript:Solyc01g091220.3.1	Eucgr.D02461.1.v2.0	5e-106
28- 28:	transcript:Solyc01g091230.3.1	Eucgr.D02458.1.v2.0	0
28- 29:	transcript:Solyc01g091240.3.1	Eucgr.D02457.1.v2.0	0
28- 30:	transcript:Solyc01g091280.3.1	Eucgr.D02456.1.v2.0	2e-173
28- 31:	transcript:Solyc01g091310.3.1	Eucgr.D02453.1.v2.0	0
28- 32:	transcript:Solyc01g091330.3.1	Eucgr.D02452.1.v2.0	2e-95
28- 33:	transcript:Solyc01g091465.1.1	Eucgr.D02448.1.v2.0	4e-46
28- 34:	transcript:Solyc01g091470.3.1	Eucgr.D02447.1.v2.0	6e-98
28- 35:	transcript:Solyc01g091480.3.1	Eucgr.D02446.1.v2.0	0
28- 36:	transcript:Solyc01g091500.3.1	Eucgr.D02443.1.v2.0	4e-177
## Alignment 29: score=723.0 e_value=5.4e-45 N=17 1&Chr04 minus
29- 0:	transcript:Solyc01g094220.3.1	Eucgr.D01878.1.v2.0	3e-105
29- 1:	transcript:Solyc01g094315.1.1	Eucgr.D01873.1.v2.0	3e-61
29- 2:	transcript:Solyc01g094370.3.1	Eucgr.D01872.1.v2.0	4e-36
29- 3:	transcript:Solyc01g094380.2.1	Eucgr.D01866.1.v2.0	0
29- 4:	transcript:Solyc01g094410.3.1	Eucgr.D01859.1.v2.0	0
29- 5:	transcript:Solyc01g094430.1.1	Eucgr.D01854.1.v2.0	4e-84
29- 6:	transcript:Solyc01g094690.3.1	Eucgr.D01836.1.v2.0	0
29- 7:	transcript:Solyc01g094870.2.1	Eucgr.D01828.1.v2.0	1e-15
29- 8:	transcript:Solyc01g094970.3.1	Eucgr.D01821.1.v2.0	0
29- 9:	transcript:Solyc01g095080.3.1	Eucgr.D01814.1.v2.0	0
29- 10:	transcript:Solyc01g095100.3.1	Eucgr.D01811.1.v2.0	3e-46
29- 11:	transcript:Solyc01g095200.3.1	Eucgr.D01798.1.v2.0	5e-121
29- 12:	transcript:Solyc01g095390.3.1	Eucgr.D01786.1.v2.0	1e-120
29- 13:	transcript:Solyc01g095400.3.1	Eucgr.D01781.1.v2.0	0
29- 14:	transcript:Solyc01g095440.2.1	Eucgr.D01780.1.v2.0	2e-51
29- 15:	transcript:Solyc01g095500.3.1	Eucgr.D01775.1.v2.0	1e-38
29- 16:	transcript:Solyc01g095550.2.1	Eucgr.D01773.1.v2.0	0
## Alignment 30: score=488.0 e_value=5.3e-19 N=10 1&Chr04 minus
30- 0:	transcript:Solyc01g091600.3.1	Eucgr.D02250.1.v2.0	1e-166
30- 1:	transcript:Solyc01g091620.3.1	Eucgr.D02249.1.v2.0	0
30- 2:	transcript:Solyc01g091630.3.1	Eucgr.D02248.1.v2.0	0
30- 3:	transcript:Solyc01g091640.3.1	Eucgr.D02247.1.v2.0	0
30- 4:	transcript:Solyc01g091690.3.1	Eucgr.D02245.1.v2.0	0
30- 5:	transcript:Solyc01g091710.3.1	Eucgr.D02242.1.v2.0	2e-113
30- 6:	transcript:Solyc01g091730.3.1	Eucgr.D02241.1.v2.0	9e-147
30- 7:	transcript:Solyc01g091740.3.1	Eucgr.D02240.1.v2.0	0
30- 8:	transcript:Solyc01g091750.3.1	Eucgr.D02239.1.v2.0	1e-123
30- 9:	transcript:Solyc01g091800.3.1	Eucgr.D02236.1.v2.0	3e-163
## Alignment 31: score=631.0 e_value=7.7e-29 N=13 1&Chr05 plus
31- 0:	transcript:Solyc01g091870.3.1	Eucgr.E01322.1.v2.0	0
31- 1:	transcript:Solyc01g091890.3.1	Eucgr.E01325.1.v2.0	8e-54
31- 2:	transcript:Solyc01g091910.3.1	Eucgr.E01326.1.v2.0	0
31- 3:	transcript:Solyc01g091920.3.1	Eucgr.E01327.1.v2.0	0
31- 4:	transcript:Solyc01g091940.3.1	Eucgr.E01328.1.v2.0	0
31- 5:	transcript:Solyc01g091950.3.1	Eucgr.E01329.1.v2.0	0
31- 6:	transcript:Solyc01g093960.3.1	Eucgr.E01330.1.v2.0	4e-116
31- 7:	transcript:Solyc01g093970.3.1	Eucgr.E01335.1.v2.0	0
31- 8:	transcript:Solyc01g093990.3.1	Eucgr.E01337.1.v2.0	7e-126
31- 9:	transcript:Solyc01g094020.3.1	Eucgr.E01348.1.v2.0	0
31- 10:	transcript:Solyc01g094030.3.1	Eucgr.E01350.1.v2.0	0
31- 11:	transcript:Solyc01g094060.3.1	Eucgr.E01352.1.v2.0	0
31- 12:	transcript:Solyc01g094080.3.1	Eucgr.E01356.1.v2.0	2e-179
## Alignment 32: score=624.0 e_value=0 N=13 1&Chr05 plus
32- 0:	transcript:Solyc01g091550.3.1	Eucgr.E00193.1.v2.0	2e-57
32- 1:	transcript:Solyc01g091580.3.1	Eucgr.E00194.1.v2.0	0
32- 2:	transcript:Solyc01g091590.3.1	Eucgr.E00195.1.v2.0	2e-39
32- 3:	transcript:Solyc01g091640.3.1	Eucgr.E00210.1.v2.0	0
32- 4:	transcript:Solyc01g091650.3.1	Eucgr.E00211.1.v2.0	0
32- 5:	transcript:Solyc01g091690.3.1	Eucgr.E00212.1.v2.0	0
32- 6:	transcript:Solyc01g091730.3.1	Eucgr.E00214.1.v2.0	2e-153
32- 7:	transcript:Solyc01g091740.3.1	Eucgr.E00215.1.v2.0	0
32- 8:	transcript:Solyc01g091770.3.1	Eucgr.E00216.1.v2.0	7e-73
32- 9:	transcript:Solyc01g091780.3.1	Eucgr.E00217.1.v2.0	0
32- 10:	transcript:Solyc01g091840.3.1	Eucgr.E00218.1.v2.0	8e-153
32- 11:	transcript:Solyc01g091850.3.1	Eucgr.E00219.1.v2.0	4e-132
32- 12:	transcript:Solyc01g091860.3.1	Eucgr.E00220.1.v2.0	0
## Alignment 33: score=498.0 e_value=7e-29 N=12 1&Chr05 plus
33- 0:	transcript:Solyc01g095130.3.1	Eucgr.E00782.1.v2.0	2e-50
33- 1:	transcript:Solyc01g095200.3.1	Eucgr.E00805.1.v2.0	1e-125
33- 2:	transcript:Solyc01g095470.3.1	Eucgr.E00830.1.v2.0	8e-165
33- 3:	transcript:Solyc01g095500.3.1	Eucgr.E00834.1.v2.0	3e-40
33- 4:	transcript:Solyc01g095530.2.1	Eucgr.E00837.1.v2.0	9e-25
33- 5:	transcript:Solyc01g095540.3.1	Eucgr.E00839.1.v2.0	0
33- 6:	transcript:Solyc01g095570.3.1	Eucgr.E00845.1.v2.0	0
33- 7:	transcript:Solyc01g095630.3.1	Eucgr.E00850.1.v2.0	2e-52
33- 8:	transcript:Solyc01g095640.2.1	Eucgr.E00851.1.v2.0	2e-32
33- 9:	transcript:Solyc01g095810.3.1	Eucgr.E00861.1.v2.0	7e-48
33- 10:	transcript:Solyc01g095970.3.1	Eucgr.E00873.1.v2.0	0
33- 11:	transcript:Solyc01g096070.3.1	Eucgr.E00888.1.v2.0	0
## Alignment 34: score=376.0 e_value=2.7e-17 N=9 1&Chr05 plus
34- 0:	transcript:Solyc01g090850.3.1	Eucgr.E00424.1.v2.0	6e-20
34- 1:	transcript:Solyc01g090910.3.1	Eucgr.E00432.1.v2.0	5e-111
34- 2:	transcript:Solyc01g091000.3.1	Eucgr.E00457.1.v2.0	3e-47
34- 3:	transcript:Solyc01g091200.3.1	Eucgr.E00471.1.v2.0	0
34- 4:	transcript:Solyc01g091230.3.1	Eucgr.E00473.1.v2.0	0
34- 5:	transcript:Solyc01g091260.3.1	Eucgr.E00477.1.v2.0	1e-42
34- 6:	transcript:Solyc01g091320.3.1	Eucgr.E00478.1.v2.0	1e-132
34- 7:	transcript:Solyc01g091370.3.1	Eucgr.E00486.1.v2.0	1e-79
34- 8:	transcript:Solyc01g091480.3.1	Eucgr.E00490.1.v2.0	0
## Alignment 35: score=314.0 e_value=6.3e-11 N=7 1&Chr05 plus
35- 0:	transcript:Solyc01g094590.3.1	Eucgr.E00625.1.v2.0	3e-134
35- 1:	transcript:Solyc01g094640.3.1	Eucgr.E00627.1.v2.0	1e-18
35- 2:	transcript:Solyc01g094690.3.1	Eucgr.E00628.1.v2.0	7e-179
35- 3:	transcript:Solyc01g094810.3.1	Eucgr.E00632.1.v2.0	2e-37
35- 4:	transcript:Solyc01g094840.3.1	Eucgr.E00633.1.v2.0	5e-45
35- 5:	transcript:Solyc01g094870.2.1	Eucgr.E00640.1.v2.0	1e-11
35- 6:	transcript:Solyc01g094960.3.1	Eucgr.E00652.1.v2.0	0
## Alignment 36: score=259.0 e_value=1.3e-10 N=6 1&Chr05 plus
36- 0:	transcript:Solyc01g090000.1.1	Eucgr.E00365.1.v2.0	4e-32
36- 1:	transcript:Solyc01g090170.3.1	Eucgr.E00370.1.v2.0	2e-125
36- 2:	transcript:Solyc01g090220.3.1	Eucgr.E00372.1.v2.0	4e-84
36- 3:	transcript:Solyc01g090410.3.1	Eucgr.E00394.1.v2.0	6e-106
36- 4:	transcript:Solyc01g090440.2.1	Eucgr.E00399.1.v2.0	7e-19
36- 5:	transcript:Solyc01g090460.3.1	Eucgr.E00400.1.v2.0	2e-83
## Alignment 37: score=3624.0 e_value=1.8e-318 N=76 1&Chr05 minus
37- 0:	transcript:Solyc01g094170.3.1	Eucgr.E00189.1.v2.0	0
37- 1:	transcript:Solyc01g094180.3.1	Eucgr.E00188.1.v2.0	2e-71
37- 2:	transcript:Solyc01g094190.3.1	Eucgr.E00187.1.v2.0	1e-171
37- 3:	transcript:Solyc01g094280.3.1	Eucgr.E00181.1.v2.0	0
37- 4:	transcript:Solyc01g094290.3.1	Eucgr.E00180.1.v2.0	0
37- 5:	transcript:Solyc01g094315.1.1	Eucgr.E00179.1.v2.0	2e-68
37- 6:	transcript:Solyc01g094330.3.1	Eucgr.E00177.1.v2.0	0
37- 7:	transcript:Solyc01g094360.3.1	Eucgr.E00175.1.v2.0	6e-118
37- 8:	transcript:Solyc01g094370.3.1	Eucgr.E00174.1.v2.0	1e-54
37- 9:	transcript:Solyc01g094380.2.1	Eucgr.E00163.1.v2.0	8e-180
37- 10:	transcript:Solyc01g094400.3.1	Eucgr.E00162.1.v2.0	6e-74
37- 11:	transcript:Solyc01g094430.1.1	Eucgr.E00160.1.v2.0	7e-93
37- 12:	transcript:Solyc01g094520.3.1	Eucgr.E00142.1.v2.0	2e-151
37- 13:	transcript:Solyc01g094530.3.1	Eucgr.E00141.1.v2.0	0
37- 14:	transcript:Solyc01g094570.3.1	Eucgr.E00140.1.v2.0	2e-176
37- 15:	transcript:Solyc01g094580.3.1	Eucgr.E00138.1.v2.0	0
37- 16:	transcript:Solyc01g094610.3.1	Eucgr.E00137.1.v2.0	0
37- 17:	transcript:Solyc01g094620.3.1	Eucgr.E00136.1.v2.0	0
37- 18:	transcript:Solyc01g094640.3.1	Eucgr.E00135.1.v2.0	4e-51
37- 19:	transcript:Solyc01g094660.3.1	Eucgr.E00122.1.v2.0	0
37- 20:	transcript:Solyc01g094700.3.1	Eucgr.E00121.1.v2.0	0
37- 21:	transcript:Solyc01g094770.3.1	Eucgr.E00120.1.v2.0	2e-59
37- 22:	transcript:Solyc01g094780.3.1	Eucgr.E00119.1.v2.0	9e-53
37- 23:	transcript:Solyc01g094790.3.1	Eucgr.E00118.1.v2.0	0
37- 24:	transcript:Solyc01g094810.3.1	Eucgr.E00117.1.v2.0	2e-74
37- 25:	transcript:Solyc01g094830.3.1	Eucgr.E00116.1.v2.0	0
37- 26:	transcript:Solyc01g094840.3.1	Eucgr.E00115.1.v2.0	5e-54
37- 27:	transcript:Solyc01g094860.3.1	Eucgr.E00113.1.v2.0	0
37- 28:	transcript:Solyc01g094880.3.1	Eucgr.E00109.1.v2.0	0
37- 29:	transcript:Solyc01g094890.3.1	Eucgr.E00107.1.v2.0	0
37- 30:	transcript:Solyc01g094970.3.1	Eucgr.E00104.1.v2.0	0
37- 31:	transcript:Solyc01g095000.3.1	Eucgr.E00102.1.v2.0	1e-105
37- 32:	transcript:Solyc01g095020.3.1	Eucgr.E00101.1.v2.0	0
37- 33:	transcript:Solyc01g095100.3.1	Eucgr.E00098.1.v2.0	1e-78
37- 34:	transcript:Solyc01g095110.3.1	Eucgr.E00097.1.v2.0	0
37- 35:	transcript:Solyc01g095250.1.1	Eucgr.E00086.1.v2.0	3e-152
37- 36:	transcript:Solyc01g095270.3.1	Eucgr.E00085.1.v2.0	1e-97
37- 37:	transcript:Solyc01g095290.3.1	Eucgr.E00084.1.v2.0	4e-180
37- 38:	transcript:Solyc01g095300.3.1	Eucgr.E00083.1.v2.0	0
37- 39:	transcript:Solyc01g095360.2.1	Eucgr.E00081.1.v2.0	1e-59
37- 40:	transcript:Solyc01g095460.3.1	Eucgr.E00078.1.v2.0	1e-131
37- 41:	transcript:Solyc01g095470.3.1	Eucgr.E00077.1.v2.0	0
37- 42:	transcript:Solyc01g095530.2.1	Eucgr.E00074.1.v2.0	3e-24
37- 43:	transcript:Solyc01g095580.3.1	Eucgr.E00072.1.v2.0	0
37- 44:	transcript:Solyc01g095590.3.1	Eucgr.E00071.1.v2.0	1e-165
37- 45:	transcript:Solyc01g095610.3.1	Eucgr.E00070.1.v2.0	0
37- 46:	transcript:Solyc01g095640.2.1	Eucgr.E00069.1.v2.0	5e-36
37- 47:	transcript:Solyc01g095670.3.1	Eucgr.E00068.1.v2.0	0
37- 48:	transcript:Solyc01g095700.3.1	Eucgr.E00065.1.v2.0	1e-109
37- 49:	transcript:Solyc01g095740.3.1	Eucgr.E00064.1.v2.0	0
37- 50:	transcript:Solyc01g095770.3.1	Eucgr.E00059.1.v2.0	0
37- 51:	transcript:Solyc01g095780.2.1	Eucgr.E00056.1.v2.0	9e-17
37- 52:	transcript:Solyc01g095810.3.1	Eucgr.E00055.1.v2.0	2e-96
37- 53:	transcript:Solyc01g095907.1.1	Eucgr.E00054.1.v2.0	3e-42
37- 54:	transcript:Solyc01g095970.3.1	Eucgr.E00053.1.v2.0	0
37- 55:	transcript:Solyc01g095980.3.1	Eucgr.E00052.1.v2.0	8e-113
37- 56:	transcript:Solyc01g096020.3.1	Eucgr.E00050.1.v2.0	0
37- 57:	transcript:Solyc01g096050.3.1	Eucgr.E00047.1.v2.0	0
37- 58:	transcript:Solyc01g096080.3.1	Eucgr.E00045.1.v2.0	4e-11
37- 59:	transcript:Solyc01g096090.3.1	Eucgr.E00042.1.v2.0	1e-80
37- 60:	transcript:Solyc01g096110.3.1	Eucgr.E00041.1.v2.0	0
37- 61:	transcript:Solyc01g096120.3.1	Eucgr.E00037.1.v2.0	6e-65
37- 62:	transcript:Solyc01g096130.3.1	Eucgr.E00036.1.v2.0	6e-103
37- 63:	transcript:Solyc01g096140.3.1	Eucgr.E00035.1.v2.0	0
37- 64:	transcript:Solyc01g096150.3.1	Eucgr.E00032.1.v2.0	7e-143
37- 65:	transcript:Solyc01g096175.1.1	Eucgr.E00031.1.v2.0	1e-35
37- 66:	transcript:Solyc01g096180.3.1	Eucgr.E00030.1.v2.0	2e-84
37- 67:	transcript:Solyc01g096190.3.1	Eucgr.E00029.1.v2.0	0
37- 68:	transcript:Solyc01g096193.1.1	Eucgr.E00028.1.v2.0	0
37- 69:	transcript:Solyc01g096210.3.1	Eucgr.E00027.1.v2.0	0
37- 70:	transcript:Solyc01g096220.3.1	Eucgr.E00025.1.v2.0	1e-112
37- 71:	transcript:Solyc01g096260.3.1	Eucgr.E00024.1.v2.0	2e-18
37- 72:	transcript:Solyc01g096280.2.1	Eucgr.E00023.1.v2.0	0
37- 73:	transcript:Solyc01g096350.3.1	Eucgr.E00022.1.v2.0	0
37- 74:	transcript:Solyc01g096360.3.1	Eucgr.E00020.1.v2.0	8e-174
37- 75:	transcript:Solyc01g096370.3.1	Eucgr.E00019.1.v2.0	1e-137
## Alignment 38: score=1586.0 e_value=8.8e-125 N=35 1&Chr05 minus
38- 0:	transcript:Solyc01g090220.3.1	Eucgr.E01548.1.v2.0	3e-127
38- 1:	transcript:Solyc01g090230.3.1	Eucgr.E01549.1.v2.0	0
38- 2:	transcript:Solyc01g090260.3.1	Eucgr.E01550.1.v2.0	0
38- 3:	transcript:Solyc01g090370.2.1	Eucgr.E01561.1.v2.0	4e-31
38- 4:	transcript:Solyc01g090410.3.1	Eucgr.E01572.1.v2.0	3e-30
38- 5:	transcript:Solyc01g090450.3.1	Eucgr.E01576.1.v2.0	2e-85
38- 6:	transcript:Solyc01g090460.3.1	Eucgr.E01577.1.v2.0	1e-85
38- 7:	transcript:Solyc01g090480.3.1	Eucgr.E01578.1.v2.0	8e-152
38- 8:	transcript:Solyc01g090530.2.1	Eucgr.E01581.1.v2.0	2e-80
38- 9:	transcript:Solyc01g090560.3.1	Eucgr.E01593.1.v2.0	2e-58
38- 10:	transcript:Solyc01g090730.3.1	Eucgr.E01600.1.v2.0	5e-84
38- 11:	transcript:Solyc01g090740.3.1	Eucgr.E01602.1.v2.0	2e-29
38- 12:	transcript:Solyc01g090780.3.1	Eucgr.E01609.1.v2.0	0
38- 13:	transcript:Solyc01g090800.3.1	Eucgr.E01610.1.v2.0	5e-122
38- 14:	transcript:Solyc01g090810.3.1	Eucgr.E01626.1.v2.0	1e-90
38- 15:	transcript:Solyc01g090920.3.1	Eucgr.E01513.1.v2.0	3e-64
38- 16:	transcript:Solyc01g090940.3.1	Eucgr.E01511.1.v2.0	0
38- 17:	transcript:Solyc01g090950.3.1	Eucgr.E01509.1.v2.0	0
38- 18:	transcript:Solyc01g091000.3.1	Eucgr.E01501.1.v2.0	2e-107
38- 19:	transcript:Solyc01g091010.3.1	Eucgr.E01474.1.v2.0	3e-114
38- 20:	transcript:Solyc01g091040.3.1	Eucgr.E01472.1.v2.0	2e-94
38- 21:	transcript:Solyc01g091050.3.1	Eucgr.E01454.1.v2.0	0
38- 22:	transcript:Solyc01g091070.3.1	Eucgr.E01451.1.v2.0	0
38- 23:	transcript:Solyc01g091080.3.1	Eucgr.E01450.1.v2.0	0
38- 24:	transcript:Solyc01g091160.3.1	Eucgr.E01445.1.v2.0	0
38- 25:	transcript:Solyc01g091230.3.1	Eucgr.E01442.1.v2.0	0
38- 26:	transcript:Solyc01g091260.3.1	Eucgr.E01440.1.v2.0	1e-51
38- 27:	transcript:Solyc01g091280.3.1	Eucgr.E01439.1.v2.0	2e-77
38- 28:	transcript:Solyc01g091290.3.1	Eucgr.E01424.1.v2.0	2e-34
38- 29:	transcript:Solyc01g091340.3.1	Eucgr.E01423.1.v2.0	9e-96
38- 30:	transcript:Solyc01g091350.3.1	Eucgr.E01418.1.v2.0	0
38- 31:	transcript:Solyc01g091360.3.1	Eucgr.E01417.1.v2.0	7e-99
38- 32:	transcript:Solyc01g091400.3.1	Eucgr.E01414.1.v2.0	2e-54
38- 33:	transcript:Solyc01g091460.3.1	Eucgr.E01413.1.v2.0	0
38- 34:	transcript:Solyc01g091500.3.1	Eucgr.E01409.1.v2.0	0
## Alignment 39: score=684.0 e_value=3.6e-46 N=15 1&Chr05 minus
39- 0:	transcript:Solyc01g088530.2.1	Eucgr.E01708.1.v2.0	7e-49
39- 1:	transcript:Solyc01g088550.3.1	Eucgr.E01707.1.v2.0	2e-168
39- 2:	transcript:Solyc01g088570.3.1	Eucgr.E01706.1.v2.0	1e-51
39- 3:	transcript:Solyc01g088620.3.1	Eucgr.E01705.1.v2.0	1e-80
39- 4:	transcript:Solyc01g088630.2.1	Eucgr.E01704.1.v2.0	1e-54
39- 5:	transcript:Solyc01g088650.3.1	Eucgr.E01703.1.v2.0	0
39- 6:	transcript:Solyc01g088660.3.1	Eucgr.E01695.1.v2.0	1e-28
39- 7:	transcript:Solyc01g088700.3.1	Eucgr.E01663.1.v2.0	0
39- 8:	transcript:Solyc01g088710.3.1	Eucgr.E01662.1.v2.0	0
39- 9:	transcript:Solyc01g088740.3.1	Eucgr.E01661.1.v2.0	8e-123
39- 10:	transcript:Solyc01g088800.3.1	Eucgr.E01659.1.v2.0	2e-103
39- 11:	transcript:Solyc01g088820.2.1	Eucgr.E01658.1.v2.0	2e-40
39- 12:	transcript:Solyc01g089850.3.1	Eucgr.E01538.1.v2.0	2e-104
39- 13:	transcript:Solyc01g089880.3.1	Eucgr.E01544.1.v2.0	3e-19
39- 14:	transcript:Solyc01g089900.3.1	Eucgr.E01545.1.v2.0	2e-20
## Alignment 40: score=362.0 e_value=5.8e-16 N=8 1&Chr05 minus
40- 0:	transcript:Solyc01g081040.3.1	Eucgr.E01776.1.v2.0	7e-77
40- 1:	transcript:Solyc01g081200.3.1	Eucgr.E01772.1.v2.0	1e-48
40- 2:	transcript:Solyc01g081350.1.1	Eucgr.E01756.1.v2.0	1e-104
40- 3:	transcript:Solyc01g081380.3.1	Eucgr.E01755.1.v2.0	0
40- 4:	transcript:Solyc01g081390.3.1	Eucgr.E01754.1.v2.0	0
40- 5:	transcript:Solyc01g081400.3.1	Eucgr.E01753.1.v2.0	2e-36
40- 6:	transcript:Solyc01g081440.3.1	Eucgr.E01747.1.v2.0	0
40- 7:	transcript:Solyc01g081500.3.1	Eucgr.E01743.1.v2.0	9e-76
## Alignment 41: score=579.0 e_value=1.8e-30 N=13 1&Chr06 plus
41- 0:	transcript:Solyc01g109570.3.1	Eucgr.F01563.1.v2.0	0
41- 1:	transcript:Solyc01g109610.3.1	Eucgr.F01567.1.v2.0	1e-92
41- 2:	transcript:Solyc01g109655.1.1	Eucgr.F01569.1.v2.0	3e-31
41- 3:	transcript:Solyc01g109740.3.1	Eucgr.F01579.1.v2.0	2e-141
41- 4:	transcript:Solyc01g109770.3.1	Eucgr.F01585.1.v2.0	1e-106
41- 5:	transcript:Solyc01g109790.3.1	Eucgr.F01590.1.v2.0	0
41- 6:	transcript:Solyc01g109830.3.1	Eucgr.F01594.1.v2.0	0
41- 7:	transcript:Solyc01g109860.3.1	Eucgr.F01595.1.v2.0	0
41- 8:	transcript:Solyc01g109880.3.1	Eucgr.F01599.1.v2.0	1e-38
41- 9:	transcript:Solyc01g109940.3.1	Eucgr.F01600.1.v2.0	0
41- 10:	transcript:Solyc01g110110.3.1	Eucgr.F01612.1.v2.0	0
41- 11:	transcript:Solyc01g110180.3.1	Eucgr.F01617.1.v2.0	4e-68
41- 12:	transcript:Solyc01g110300.3.1	Eucgr.F01618.1.v2.0	0
## Alignment 42: score=360.0 e_value=2.1e-17 N=9 1&Chr06 plus
42- 0:	transcript:Solyc01g111650.3.1	Eucgr.F01672.1.v2.0	1e-68
42- 1:	transcript:Solyc01g111840.3.1	Eucgr.F01701.1.v2.0	6e-103
42- 2:	transcript:Solyc01g111880.3.1	Eucgr.F01702.1.v2.0	0
42- 3:	transcript:Solyc01g111970.3.1	Eucgr.F01712.1.v2.0	0
42- 4:	transcript:Solyc01g111980.3.1	Eucgr.F01730.1.v2.0	0
42- 5:	transcript:Solyc01g112070.3.1	Eucgr.F01755.1.v2.0	0
42- 6:	transcript:Solyc01g112100.3.1	Eucgr.F01767.1.v2.0	4e-165
42- 7:	transcript:Solyc01g112190.3.1	Eucgr.F01779.1.v2.0	0
42- 8:	transcript:Solyc01g112220.3.1	Eucgr.F01781.1.v2.0	7e-145
## Alignment 43: score=268.0 e_value=1.7e-11 N=6 1&Chr06 plus
43- 0:	transcript:Solyc01g079180.3.1	Eucgr.H00909.1.v2.0	0
43- 1:	transcript:Solyc01g079220.3.1	Eucgr.H00910.1.v2.0	8e-97
43- 2:	transcript:Solyc01g079230.3.1	Eucgr.H00912.1.v2.0	9e-18
43- 3:	transcript:Solyc01g079240.3.1	Eucgr.H00913.1.v2.0	0
43- 4:	transcript:Solyc01g079250.3.1	Eucgr.H00916.1.v2.0	0
43- 5:	transcript:Solyc01g079500.3.1	Eucgr.H00929.1.v2.0	0
## Alignment 44: score=688.0 e_value=3.9e-43 N=17 1&Chr06 minus
44- 0:	transcript:Solyc01g105140.3.1	Eucgr.F00318.1.v2.0	4e-67
44- 1:	transcript:Solyc01g105280.3.1	Eucgr.F00328.1.v2.0	1e-150
44- 2:	transcript:Solyc01g105350.2.1	Eucgr.F00342.1.v2.0	4e-93
44- 3:	transcript:Solyc01g105360.3.1	Eucgr.F00355.1.v2.0	2e-128
44- 4:	transcript:Solyc01g105410.3.1	Eucgr.F00365.1.v2.0	5e-139
44- 5:	transcript:Solyc01g105620.3.1	Eucgr.F00383.1.v2.0	7e-41
44- 6:	transcript:Solyc01g105670.3.1	Eucgr.F00398.1.v2.0	0
44- 7:	transcript:Solyc01g105720.2.1	Eucgr.F00410.1.v2.0	5e-65
44- 8:	transcript:Solyc01g105770.2.1	Eucgr.F00416.1.v2.0	1e-13
44- 9:	transcript:Solyc01g105780.3.1	Eucgr.F00419.1.v2.0	2e-42
44- 10:	transcript:Solyc01g105810.3.1	Eucgr.F00420.1.v2.0	6e-45
44- 11:	transcript:Solyc01g106030.3.1	Eucgr.F00433.1.v2.0	4e-61
44- 12:	transcript:Solyc01g106177.1.1	Eucgr.F00448.1.v2.0	1e-42
44- 13:	transcript:Solyc01g106200.2.1	Eucgr.F00450.1.v2.0	0
44- 14:	transcript:Solyc01g106320.2.1	Eucgr.F00455.1.v2.0	2e-77
44- 15:	transcript:Solyc01g106390.3.1	Eucgr.F00461.1.v2.0	0
44- 16:	transcript:Solyc01g106500.3.1	Eucgr.F00467.1.v2.0	0
## Alignment 45: score=437.0 e_value=6.1e-20 N=10 1&Chr06 minus
45- 0:	transcript:Solyc01g109340.3.1	Eucgr.A00486.1.v2.0	3e-71
45- 1:	transcript:Solyc01g109430.3.1	Eucgr.A00497.1.v2.0	7e-127
45- 2:	transcript:Solyc01g109650.3.1	Eucgr.F01891.1.v2.0	0
45- 3:	transcript:Solyc01g109690.1.1	Eucgr.F01887.1.v2.0	2e-30
45- 4:	transcript:Solyc01g109860.3.1	Eucgr.F01870.1.v2.0	2e-148
45- 5:	transcript:Solyc01g109880.3.1	Eucgr.F01867.1.v2.0	5e-46
45- 6:	transcript:Solyc01g109910.3.1	Eucgr.F01862.1.v2.0	2e-95
45- 7:	transcript:Solyc01g109980.3.1	Eucgr.F01858.1.v2.0	3e-77
45- 8:	transcript:Solyc01g110000.3.1	Eucgr.F01855.1.v2.0	0
45- 9:	transcript:Solyc01g110050.2.1	Eucgr.F01849.1.v2.0	0
## Alignment 46: score=317.0 e_value=1.2e-14 N=8 1&Chr06 minus
46- 0:	transcript:Solyc01g105810.3.1	Eucgr.F02146.1.v2.0	3e-34
46- 1:	transcript:Solyc01g105827.1.1	Eucgr.F02147.1.v2.0	1e-67
46- 2:	transcript:Solyc01g106030.3.1	Eucgr.F02157.1.v2.0	6e-81
46- 3:	transcript:Solyc01g106170.3.1	Eucgr.F02161.1.v2.0	1e-45
46- 4:	transcript:Solyc01g106177.1.1	Eucgr.F02162.1.v2.0	1e-38
46- 5:	transcript:Solyc01g106390.3.1	Eucgr.F02174.1.v2.0	0
46- 6:	transcript:Solyc01g106500.3.1	Eucgr.F02182.1.v2.0	0
46- 7:	transcript:Solyc01g106690.3.1	Eucgr.F02199.1.v2.0	1e-137
## Alignment 47: score=280.0 e_value=5.6e-08 N=6 1&Chr06 minus
47- 0:	transcript:Solyc01g107140.2.1	Eucgr.F02259.1.v2.0	2e-54
47- 1:	transcript:Solyc01g107170.2.1	Eucgr.F02262.1.v2.0	2e-38
47- 2:	transcript:Solyc01g107200.3.1	Eucgr.F02263.1.v2.0	1e-163
47- 3:	transcript:Solyc01g107240.3.1	Eucgr.F02265.1.v2.0	6e-74
47- 4:	transcript:Solyc01g107350.3.1	Eucgr.F02268.1.v2.0	0
47- 5:	transcript:Solyc01g107370.3.1	Eucgr.F02269.1.v2.0	4e-36
## Alignment 48: score=2031.0 e_value=2.3e-168 N=44 1&Chr07 plus
48- 0:	transcript:Solyc01g109070.2.1	Eucgr.G00508.1.v2.0	3e-45
48- 1:	transcript:Solyc01g109140.3.1	Eucgr.G00507.1.v2.0	9e-162
48- 2:	transcript:Solyc01g109170.3.1	Eucgr.G00492.1.v2.0	6e-104
48- 3:	transcript:Solyc01g109180.3.1	Eucgr.G00490.1.v2.0	0
48- 4:	transcript:Solyc01g109250.2.1	Eucgr.G00489.1.v2.0	7e-29
48- 5:	transcript:Solyc01g109270.3.1	Eucgr.G00479.1.v2.0	9e-104
48- 6:	transcript:Solyc01g109330.3.1	Eucgr.G00476.1.v2.0	2e-98
48- 7:	transcript:Solyc01g109370.3.1	Eucgr.G00474.1.v2.0	1e-159
48- 8:	transcript:Solyc01g109450.3.1	Eucgr.G00468.1.v2.0	5e-37
48- 9:	transcript:Solyc01g109460.3.1	Eucgr.G00453.1.v2.0	0
48- 10:	transcript:Solyc01g109540.3.1	Eucgr.G00444.1.v2.0	0
48- 11:	transcript:Solyc01g109700.3.1	Eucgr.G01683.1.v2.0	5e-78
48- 12:	transcript:Solyc01g109720.3.1	Eucgr.G01679.1.v2.0	2e-83
48- 13:	transcript:Solyc01g109770.3.1	Eucgr.G01613.1.v2.0	9e-38
48- 14:	transcript:Solyc01g109830.3.1	Eucgr.G01640.1.v2.0	0
48- 15:	transcript:Solyc01g109860.3.1	Eucgr.G01643.1.v2.0	2e-176
48- 16:	transcript:Solyc01g109880.3.1	Eucgr.G01645.1.v2.0	1e-50
48- 17:	transcript:Solyc01g109890.3.1	Eucgr.G01646.1.v2.0	3e-153
48- 18:	transcript:Solyc01g109900.3.1	Eucgr.G01694.1.v2.0	2e-15
48- 19:	transcript:Solyc01g109910.3.1	Eucgr.G01695.1.v2.0	3e-129
48- 20:	transcript:Solyc01g109930.3.1	Eucgr.G01697.1.v2.0	2e-153
48- 21:	transcript:Solyc01g109960.3.1	Eucgr.G01699.1.v2.0	0
48- 22:	transcript:Solyc01g109970.3.1	Eucgr.G01701.1.v2.0	0
48- 23:	transcript:Solyc01g109980.3.1	Eucgr.G01703.1.v2.0	0
48- 24:	transcript:Solyc01g110000.3.1	Eucgr.G01704.1.v2.0	0
48- 25:	transcript:Solyc01g110030.3.1	Eucgr.G01705.1.v2.0	0
48- 26:	transcript:Solyc01g110110.3.1	Eucgr.G01706.1.v2.0	0
48- 27:	transcript:Solyc01g110130.3.1	Eucgr.G01707.1.v2.0	0
48- 28:	transcript:Solyc01g110180.3.1	Eucgr.G01710.1.v2.0	1e-76
48- 29:	transcript:Solyc01g110270.3.1	Eucgr.G01718.1.v2.0	2e-57
48- 30:	transcript:Solyc01g110280.3.1	Eucgr.G01719.1.v2.0	0
48- 31:	transcript:Solyc01g110290.3.1	Eucgr.G01720.1.v2.0	0
48- 32:	transcript:Solyc01g110310.3.1	Eucgr.G01722.1.v2.0	5e-59
48- 33:	transcript:Solyc01g110360.3.1	Eucgr.G01726.1.v2.0	0
48- 34:	transcript:Solyc01g110385.1.1	Eucgr.G01730.1.v2.0	1e-33
48- 35:	transcript:Solyc01g110410.3.1	Eucgr.G01731.1.v2.0	2e-167
48- 36:	transcript:Solyc01g110440.3.1	Eucgr.G01735.1.v2.0	0
48- 37:	transcript:Solyc01g110450.3.1	Eucgr.G01737.1.v2.0	7e-118
48- 38:	transcript:Solyc01g110460.3.1	Eucgr.G01738.1.v2.0	7e-159
48- 39:	transcript:Solyc01g110490.3.1	Eucgr.G01740.1.v2.0	0
48- 40:	transcript:Solyc01g110520.3.1	Eucgr.G01741.1.v2.0	0
48- 41:	transcript:Solyc01g110540.3.1	Eucgr.G01742.1.v2.0	1e-17
48- 42:	transcript:Solyc01g110550.3.1	Eucgr.G01743.1.v2.0	7e-92
48- 43:	transcript:Solyc01g110590.3.1	Eucgr.G01746.1.v2.0	8e-48
## Alignment 49: score=1824.0 e_value=1.5e-156 N=41 1&Chr07 plus
49- 0:	transcript:Solyc01g106650.3.1	Eucgr.G01182.1.v2.0	2e-156
49- 1:	transcript:Solyc01g106680.3.1	Eucgr.G01184.1.v2.0	1e-39
49- 2:	transcript:Solyc01g106700.3.1	Eucgr.G01185.1.v2.0	2e-38
49- 3:	transcript:Solyc01g106810.3.1	Eucgr.G01187.1.v2.0	1e-55
49- 4:	transcript:Solyc01g106820.3.1	Eucgr.G01188.1.v2.0	0
49- 5:	transcript:Solyc01g106830.3.1	Eucgr.G01190.1.v2.0	3e-13
49- 6:	transcript:Solyc01g107000.2.1	Eucgr.G01205.1.v2.0	1e-147
49- 7:	transcript:Solyc01g107010.3.1	Eucgr.G01218.1.v2.0	0
49- 8:	transcript:Solyc01g107030.3.1	Eucgr.G01219.1.v2.0	2e-36
49- 9:	transcript:Solyc01g107090.2.1	Eucgr.G01220.1.v2.0	2e-22
49- 10:	transcript:Solyc01g107130.3.1	Eucgr.G01233.1.v2.0	0
49- 11:	transcript:Solyc01g107140.2.1	Eucgr.G01234.1.v2.0	6e-68
49- 12:	transcript:Solyc01g107170.2.1	Eucgr.G01247.1.v2.0	3e-33
49- 13:	transcript:Solyc01g107180.3.1	Eucgr.G01249.1.v2.0	0
49- 14:	transcript:Solyc01g107190.3.1	Eucgr.G01261.1.v2.0	2e-62
49- 15:	transcript:Solyc01g107200.3.1	Eucgr.G01262.1.v2.0	0
49- 16:	transcript:Solyc01g107280.3.1	Eucgr.G01281.1.v2.0	7e-13
49- 17:	transcript:Solyc01g107330.3.1	Eucgr.G01289.1.v2.0	2e-50
49- 18:	transcript:Solyc01g107350.3.1	Eucgr.G01292.1.v2.0	0
49- 19:	transcript:Solyc01g107360.3.1	Eucgr.G01293.1.v2.0	0
49- 20:	transcript:Solyc01g107370.3.1	Eucgr.G01294.1.v2.0	2e-30
49- 21:	transcript:Solyc01g107410.3.1	Eucgr.G01324.1.v2.0	7e-130
49- 22:	transcript:Solyc01g107460.2.1	Eucgr.G01325.1.v2.0	2e-115
49- 23:	transcript:Solyc01g107520.3.1	Eucgr.G01326.1.v2.0	6e-45
49- 24:	transcript:Solyc01g107560.3.1	Eucgr.G01342.1.v2.0	0
49- 25:	transcript:Solyc01g107580.3.1	Eucgr.G01349.1.v2.0	4e-133
49- 26:	transcript:Solyc01g107590.3.1	Eucgr.G01350.1.v2.0	0
49- 27:	transcript:Solyc01g107620.3.1	Eucgr.G01351.1.v2.0	8e-92
49- 28:	transcript:Solyc01g107650.3.1	Eucgr.G01353.1.v2.0	0
49- 29:	transcript:Solyc01g107730.3.1	Eucgr.G01371.1.v2.0	2e-89
49- 30:	transcript:Solyc01g107750.3.1	Eucgr.G01374.1.v2.0	0
49- 31:	transcript:Solyc01g107790.2.1	Eucgr.G01385.1.v2.0	1e-67
49- 32:	transcript:Solyc01g107890.3.1	Eucgr.G01415.1.v2.0	3e-87
49- 33:	transcript:Solyc01g107910.3.1	Eucgr.G01417.1.v2.0	1e-167
49- 34:	transcript:Solyc01g108000.3.1	Eucgr.G01418.1.v2.0	0
49- 35:	transcript:Solyc01g108060.2.1	Eucgr.G01434.1.v2.0	5e-13
49- 36:	transcript:Solyc01g108070.3.1	Eucgr.G01435.1.v2.0	0
49- 37:	transcript:Solyc01g108087.1.1	Eucgr.G01436.1.v2.0	1e-82
49- 38:	transcript:Solyc01g108210.3.1	Eucgr.G01437.1.v2.0	0
49- 39:	transcript:Solyc01g108230.3.1	Eucgr.G01439.1.v2.0	3e-137
49- 40:	transcript:Solyc01g108560.3.1	Eucgr.G01468.1.v2.0	1e-103
## Alignment 50: score=1486.0 e_value=6.2e-103 N=32 1&Chr07 plus
50- 0:	transcript:Solyc01g111060.3.1	Eucgr.G01748.1.v2.0	4e-139
50- 1:	transcript:Solyc01g111100.3.1	Eucgr.G01751.1.v2.0	0
50- 2:	transcript:Solyc01g111110.3.1	Eucgr.G01755.1.v2.0	1e-24
50- 3:	transcript:Solyc01g111130.3.1	Eucgr.G01757.1.v2.0	2e-107
50- 4:	transcript:Solyc01g111220.3.1	Eucgr.G01762.1.v2.0	7e-92
50- 5:	transcript:Solyc01g111240.3.1	Eucgr.G01765.1.v2.0	0
50- 6:	transcript:Solyc01g111250.3.1	Eucgr.G01767.1.v2.0	0
50- 7:	transcript:Solyc01g111310.3.1	Eucgr.G01769.1.v2.0	0
50- 8:	transcript:Solyc01g111330.3.1	Eucgr.G01772.1.v2.0	1e-136
50- 9:	transcript:Solyc01g111340.3.1	Eucgr.G01773.1.v2.0	0
50- 10:	transcript:Solyc01g111500.3.1	Eucgr.G01774.1.v2.0	3e-116
50- 11:	transcript:Solyc01g111560.3.1	Eucgr.G01779.1.v2.0	8e-125
50- 12:	transcript:Solyc01g111610.3.1	Eucgr.G01781.1.v2.0	9e-49
50- 13:	transcript:Solyc01g111670.3.1	Eucgr.G01785.1.v2.0	1e-51
50- 14:	transcript:Solyc01g111730.3.1	Eucgr.G01786.1.v2.0	0
50- 15:	transcript:Solyc01g111750.3.1	Eucgr.G01787.1.v2.0	5e-113
50- 16:	transcript:Solyc01g111760.3.1	Eucgr.G01788.1.v2.0	6e-79
50- 17:	transcript:Solyc01g111765.1.1	Eucgr.G01789.1.v2.0	0
50- 18:	transcript:Solyc01g111790.2.1	Eucgr.G01792.1.v2.0	0
50- 19:	transcript:Solyc01g111860.3.1	Eucgr.G01796.1.v2.0	0
50- 20:	transcript:Solyc01g111880.3.1	Eucgr.G01804.1.v2.0	0
50- 21:	transcript:Solyc01g111900.3.1	Eucgr.G01808.1.v2.0	2e-87
50- 22:	transcript:Solyc01g111910.3.1	Eucgr.G01811.1.v2.0	0
50- 23:	transcript:Solyc01g111980.3.1	Eucgr.G01812.1.v2.0	4e-152
50- 24:	transcript:Solyc01g112060.3.1	Eucgr.G01834.1.v2.0	0
50- 25:	transcript:Solyc01g112070.3.1	Eucgr.G01835.1.v2.0	0
50- 26:	transcript:Solyc01g112100.3.1	Eucgr.G01840.1.v2.0	0
50- 27:	transcript:Solyc01g112130.3.1	Eucgr.G01843.1.v2.0	5e-117
50- 28:	transcript:Solyc01g112150.3.1	Eucgr.G01854.1.v2.0	0
50- 29:	transcript:Solyc01g112190.3.1	Eucgr.G01859.1.v2.0	0
50- 30:	transcript:Solyc01g112220.3.1	Eucgr.G01860.1.v2.0	0
50- 31:	transcript:Solyc01g112230.3.1	Eucgr.G01861.1.v2.0	2e-15
## Alignment 51: score=996.0 e_value=2e-59 N=21 1&Chr07 plus
51- 0:	transcript:Solyc01g102530.3.1	Eucgr.G00033.1.v2.0	5e-135
51- 1:	transcript:Solyc01g102580.3.1	Eucgr.G00035.1.v2.0	0
51- 2:	transcript:Solyc01g102670.3.1	Eucgr.G00036.1.v2.0	5e-126
51- 3:	transcript:Solyc01g102685.1.1	Eucgr.G00038.1.v2.0	4e-135
51- 4:	transcript:Solyc01g102720.3.1	Eucgr.G00050.1.v2.0	1e-137
51- 5:	transcript:Solyc01g102730.3.1	Eucgr.G00052.1.v2.0	3e-175
51- 6:	transcript:Solyc01g102740.3.1	Eucgr.G00054.1.v2.0	8e-124
51- 7:	transcript:Solyc01g102750.3.1	Eucgr.G00055.1.v2.0	4e-18
51- 8:	transcript:Solyc01g102940.3.1	Eucgr.G00059.1.v2.0	2e-38
51- 9:	transcript:Solyc01g102960.3.1	Eucgr.G00061.1.v2.0	5e-68
51- 10:	transcript:Solyc01g102980.3.1	Eucgr.G00066.1.v2.0	1e-96
51- 11:	transcript:Solyc01g102990.3.1	Eucgr.G00073.1.v2.0	0
51- 12:	transcript:Solyc01g103010.3.1	Eucgr.G00074.1.v2.0	0
51- 13:	transcript:Solyc01g103030.3.1	Eucgr.G00075.1.v2.0	0
51- 14:	transcript:Solyc01g103050.3.1	Eucgr.G00076.1.v2.0	0
51- 15:	transcript:Solyc01g103080.3.1	Eucgr.G00079.1.v2.0	0
51- 16:	transcript:Solyc01g103090.3.1	Eucgr.G00080.1.v2.0	6e-163
51- 17:	transcript:Solyc01g103110.3.1	Eucgr.G00081.1.v2.0	0
51- 18:	transcript:Solyc01g103120.3.1	Eucgr.G00082.1.v2.0	0
51- 19:	transcript:Solyc01g103150.3.1	Eucgr.G00083.1.v2.0	0
51- 20:	transcript:Solyc01g103180.3.1	Eucgr.G00085.1.v2.0	0
## Alignment 52: score=931.0 e_value=1.2e-68 N=22 1&Chr07 plus
52- 0:	transcript:Solyc01g103890.3.1	Eucgr.G00531.1.v2.0	1e-39
52- 1:	transcript:Solyc01g103910.2.1	Eucgr.G00554.1.v2.0	0
52- 2:	transcript:Solyc01g103940.3.1	Eucgr.G00557.1.v2.0	0
52- 3:	transcript:Solyc01g103950.3.1	Eucgr.G00559.1.v2.0	3e-167
52- 4:	transcript:Solyc01g104010.2.1	Eucgr.G00561.1.v2.0	4e-117
52- 5:	transcript:Solyc01g104050.3.1	Eucgr.G00568.1.v2.0	1e-74
52- 6:	transcript:Solyc01g104190.2.1	Eucgr.G00579.1.v2.0	2e-57
52- 7:	transcript:Solyc01g104220.3.1	Eucgr.G00581.1.v2.0	7e-106
52- 8:	transcript:Solyc01g104240.3.1	Eucgr.G00603.1.v2.0	5e-107
52- 9:	transcript:Solyc01g104270.3.1	Eucgr.G00606.1.v2.0	3e-131
52- 10:	transcript:Solyc01g104290.2.1	Eucgr.G00607.1.v2.0	2e-105
52- 11:	transcript:Solyc01g104300.3.1	Eucgr.G00608.1.v2.0	0
52- 12:	transcript:Solyc01g104410.3.1	Eucgr.G00612.1.v2.0	8e-152
52- 13:	transcript:Solyc01g104480.3.1	Eucgr.G00620.1.v2.0	1e-18
52- 14:	transcript:Solyc01g104530.3.1	Eucgr.G00622.1.v2.0	2e-170
52- 15:	transcript:Solyc01g104570.3.1	Eucgr.G00629.1.v2.0	3e-100
52- 16:	transcript:Solyc01g104750.3.1	Eucgr.G00635.1.v2.0	5e-100
52- 17:	transcript:Solyc01g104880.3.1	Eucgr.G00656.1.v2.0	0
52- 18:	transcript:Solyc01g104870.3.1	Eucgr.G00657.1.v2.0	0
52- 19:	transcript:Solyc01g105070.3.1	Eucgr.G00658.1.v2.0	4e-97
52- 20:	transcript:Solyc01g105165.1.1	Eucgr.G00664.1.v2.0	3e-18
52- 21:	transcript:Solyc01g105270.3.1	Eucgr.A00118.1.v2.0	8e-111
## Alignment 53: score=807.0 e_value=1.4e-42 N=17 1&Chr07 plus
53- 0:	transcript:Solyc01g005020.3.1	Eucgr.G02062.1.v2.0	0
53- 1:	transcript:Solyc01g005030.3.1	Eucgr.G02063.1.v2.0	0
53- 2:	transcript:Solyc01g005060.3.1	Eucgr.G02066.1.v2.0	7e-137
53- 3:	transcript:Solyc01g005080.3.1	Eucgr.G02071.1.v2.0	0
53- 4:	transcript:Solyc01g005090.3.1	Eucgr.G02072.1.v2.0	4e-148
53- 5:	transcript:Solyc01g005120.3.1	Eucgr.G02075.1.v2.0	2e-174
53- 6:	transcript:Solyc01g005140.3.1	Eucgr.G02076.1.v2.0	2e-55
53- 7:	transcript:Solyc01g005170.2.1	Eucgr.G02077.1.v2.0	2e-130
53- 8:	transcript:Solyc01g005230.3.1	Eucgr.G02086.1.v2.0	8e-22
53- 9:	transcript:Solyc01g005300.3.1	Eucgr.G02098.1.v2.0	0
53- 10:	transcript:Solyc01g005310.3.1	Eucgr.G02102.1.v2.0	0
53- 11:	transcript:Solyc01g005340.3.1	Eucgr.G02108.1.v2.0	0
53- 12:	transcript:Solyc01g005390.3.1	Eucgr.G02109.1.v2.0	2e-73
53- 13:	transcript:Solyc01g005400.3.1	Eucgr.G02110.1.v2.0	5e-82
53- 14:	transcript:Solyc01g005430.3.1	Eucgr.G02114.1.v2.0	2e-180
53- 15:	transcript:Solyc01g005440.3.1	Eucgr.G02115.1.v2.0	4e-66
53- 16:	transcript:Solyc01g005470.3.1	Eucgr.G02119.1.v2.0	3e-65
## Alignment 54: score=700.0 e_value=6.4e-48 N=17 1&Chr07 plus
54- 0:	transcript:Solyc01g105370.3.1	Eucgr.G00847.1.v2.0	1e-161
54- 1:	transcript:Solyc01g105410.3.1	Eucgr.G00849.1.v2.0	1e-93
54- 2:	transcript:Solyc01g105540.3.1	Eucgr.G00873.1.v2.0	0
54- 3:	transcript:Solyc01g105550.1.1	Eucgr.G00900.1.v2.0	6e-57
54- 4:	transcript:Solyc01g105580.1.1	Eucgr.G00928.1.v2.0	3e-47
54- 5:	transcript:Solyc01g105650.3.1	Eucgr.G00952.1.v2.0	3e-127
54- 6:	transcript:Solyc01g105730.1.1	Eucgr.G00973.1.v2.0	9e-26
54- 7:	transcript:Solyc01g105740.1.1	Eucgr.G00980.1.v2.0	2e-47
54- 8:	transcript:Solyc01g105780.3.1	Eucgr.G00982.1.v2.0	7e-42
54- 9:	transcript:Solyc01g105970.3.1	Eucgr.G00988.1.v2.0	1e-104
54- 10:	transcript:Solyc01g105980.3.1	Eucgr.G00989.1.v2.0	1e-83
54- 11:	transcript:Solyc01g105990.3.1	Eucgr.G00990.1.v2.0	0
54- 12:	transcript:Solyc01g106020.3.1	Eucgr.G00993.1.v2.0	0
54- 13:	transcript:Solyc01g106160.2.1	Eucgr.G01002.1.v2.0	6e-28
54- 14:	transcript:Solyc01g106177.1.1	Eucgr.G01037.1.v2.0	4e-30
54- 15:	transcript:Solyc01g106200.2.1	Eucgr.G01042.1.v2.0	0
54- 16:	transcript:Solyc01g106210.3.1	Eucgr.G01045.1.v2.0	0
## Alignment 55: score=569.0 e_value=7.9e-28 N=12 1&Chr07 plus
55- 0:	transcript:Solyc01g010510.3.1	Eucgr.G02512.1.v2.0	0
55- 1:	transcript:Solyc01g010570.3.1	Eucgr.G02513.1.v2.0	9e-124
55- 2:	transcript:Solyc01g010590.2.1	Eucgr.G02518.1.v2.0	2e-124
55- 3:	transcript:Solyc01g010600.3.1	Eucgr.G02520.1.v2.0	3e-77
55- 4:	transcript:Solyc01g010640.3.1	Eucgr.G02521.1.v2.0	3e-78
55- 5:	transcript:Solyc01g010690.1.1	Eucgr.G02524.1.v2.0	8e-75
55- 6:	transcript:Solyc01g010700.3.1	Eucgr.G02534.1.v2.0	0
55- 7:	transcript:Solyc01g010720.3.1	Eucgr.G02536.1.v2.0	0
55- 8:	transcript:Solyc01g010740.3.1	Eucgr.G02541.1.v2.0	0
55- 9:	transcript:Solyc01g010760.3.1	Eucgr.G02544.1.v2.0	0
55- 10:	transcript:Solyc01g010770.3.1	Eucgr.G02545.1.v2.0	5e-155
55- 11:	transcript:Solyc01g010780.3.1	Eucgr.G02551.1.v2.0	0
## Alignment 56: score=521.0 e_value=6e-25 N=11 1&Chr07 plus
56- 0:	transcript:Solyc01g096720.3.1	Eucgr.G02625.1.v2.0	3e-135
56- 1:	transcript:Solyc01g096810.3.1	Eucgr.G02632.1.v2.0	0
56- 2:	transcript:Solyc01g096820.3.1	Eucgr.G02633.1.v2.0	0
56- 3:	transcript:Solyc01g096850.3.1	Eucgr.G02634.1.v2.0	0
56- 4:	transcript:Solyc01g096860.2.1	Eucgr.G02636.1.v2.0	7e-42
56- 5:	transcript:Solyc01g096890.3.1	Eucgr.G02637.1.v2.0	1e-109
56- 6:	transcript:Solyc01g096910.3.1	Eucgr.G02641.1.v2.0	0
56- 7:	transcript:Solyc01g096930.3.1	Eucgr.G02649.1.v2.0	0
56- 8:	transcript:Solyc01g096950.3.1	Eucgr.G02654.1.v2.0	2e-173
56- 9:	transcript:Solyc01g096960.3.1	Eucgr.G02656.1.v2.0	2e-20
56- 10:	transcript:Solyc01g097000.3.1	Eucgr.G02657.1.v2.0	0
## Alignment 57: score=437.0 e_value=1.2e-22 N=10 1&Chr07 plus
57- 0:	transcript:Solyc01g010020.3.1	Eucgr.G02382.1.v2.0	6e-73
57- 1:	transcript:Solyc01g010060.2.1	Eucgr.G02403.1.v2.0	8e-16
57- 2:	transcript:Solyc01g010150.3.1	Eucgr.G02423.1.v2.0	0
57- 3:	transcript:Solyc01g010250.3.1	Eucgr.G02431.1.v2.0	5e-140
57- 4:	transcript:Solyc01g010290.3.1	Eucgr.G02448.1.v2.0	4e-156
57- 5:	transcript:Solyc01g010310.3.1	Eucgr.G02452.1.v2.0	8e-41
57- 6:	transcript:Solyc01g010350.3.1	Eucgr.G02453.1.v2.0	0
57- 7:	transcript:Solyc01g010360.3.1	Eucgr.G02455.1.v2.0	5e-153
57- 8:	transcript:Solyc01g010370.3.1	Eucgr.G02456.1.v2.0	0
57- 9:	transcript:Solyc01g010390.3.1	Eucgr.G02458.1.v2.0	0
## Alignment 58: score=323.0 e_value=5.9e-12 N=7 1&Chr07 plus
58- 0:	transcript:Solyc01g106400.3.1	Eucgr.G01099.1.v2.0	6e-76
58- 1:	transcript:Solyc01g106420.3.1	Eucgr.G01111.1.v2.0	0
58- 2:	transcript:Solyc01g106430.3.1	Eucgr.G01119.1.v2.0	2e-118
58- 3:	transcript:Solyc01g106450.3.1	Eucgr.G01120.1.v2.0	0
58- 4:	transcript:Solyc01g106500.3.1	Eucgr.G01123.1.v2.0	0
58- 5:	transcript:Solyc01g106580.2.1	Eucgr.G01127.1.v2.0	5e-139
58- 6:	transcript:Solyc01g106590.3.1	Eucgr.G01129.1.v2.0	1e-143
## Alignment 59: score=320.0 e_value=5.9e-15 N=7 1&Chr07 plus
59- 0:	transcript:Solyc01g103500.3.1	Eucgr.G00317.1.v2.0	5e-42
59- 1:	transcript:Solyc01g103530.3.1	Eucgr.G00319.1.v2.0	0
59- 2:	transcript:Solyc01g103590.3.1	Eucgr.G00342.1.v2.0	5e-87
59- 3:	transcript:Solyc01g103690.3.1	Eucgr.G00345.1.v2.0	0
59- 4:	transcript:Solyc01g103695.1.1	Eucgr.G00347.1.v2.0	2e-119
59- 5:	transcript:Solyc01g103710.3.1	Eucgr.G00348.1.v2.0	6e-101
59- 6:	transcript:Solyc01g103720.3.1	Eucgr.G00349.1.v2.0	0
## Alignment 60: score=279.0 e_value=3.7e-09 N=6 1&Chr07 plus
60- 0:	transcript:Solyc01g107520.3.1	Eucgr.H03199.1.v2.0	1e-85
60- 1:	transcript:Solyc01g107580.3.1	Eucgr.H03207.1.v2.0	4e-133
60- 2:	transcript:Solyc01g107620.3.1	Eucgr.H03209.1.v2.0	7e-71
60- 3:	transcript:Solyc01g107650.3.1	Eucgr.H03210.1.v2.0	0
60- 4:	transcript:Solyc01g107660.3.1	Eucgr.H03224.1.v2.0	2e-53
60- 5:	transcript:Solyc01g107670.2.1	Eucgr.H03228.1.v2.0	7e-106
## Alignment 61: score=255.0 e_value=1e-09 N=6 1&Chr07 plus
61- 0:	transcript:Solyc01g108920.3.1	Eucgr.G01512.1.v2.0	2e-164
61- 1:	transcript:Solyc01g109040.3.1	Eucgr.G01518.1.v2.0	2e-40
61- 2:	transcript:Solyc01g109070.2.1	Eucgr.G01534.1.v2.0	6e-45
61- 3:	transcript:Solyc01g109140.3.1	Eucgr.G01535.1.v2.0	8e-100
61- 4:	transcript:Solyc01g109170.3.1	Eucgr.G01545.1.v2.0	2e-102
61- 5:	transcript:Solyc01g109250.2.1	Eucgr.G01546.1.v2.0	5e-29
## Alignment 62: score=2351.0 e_value=3.7e-200 N=51 1&Chr07 minus
62- 0:	transcript:Solyc01g081630.3.1	Eucgr.G03420.1.v2.0	9e-25
62- 1:	transcript:Solyc01g073740.3.1	Eucgr.G03412.1.v2.0	0
62- 2:	transcript:Solyc01g073840.1.1	Eucgr.G03410.1.v2.0	7e-33
62- 3:	transcript:Solyc01g073920.3.1	Eucgr.G03409.1.v2.0	1e-39
62- 4:	transcript:Solyc01g073950.3.1	Eucgr.G03408.1.v2.0	8e-49
62- 5:	transcript:Solyc01g073960.3.1	Eucgr.G03407.1.v2.0	0
62- 6:	transcript:Solyc01g086640.2.1	Eucgr.G03403.1.v2.0	0
62- 7:	transcript:Solyc01g086740.3.1	Eucgr.G03399.1.v2.0	0
62- 8:	transcript:Solyc01g086850.3.1	Eucgr.G03398.1.v2.0	2e-139
62- 9:	transcript:Solyc01g086870.3.1	Eucgr.G03396.1.v2.0	3e-74
62- 10:	transcript:Solyc01g086890.3.1	Eucgr.G03395.1.v2.0	5e-175
62- 11:	transcript:Solyc01g086900.3.1	Eucgr.G03394.1.v2.0	7e-105
62- 12:	transcript:Solyc01g086920.3.1	Eucgr.G03393.1.v2.0	6e-177
62- 13:	transcript:Solyc01g086960.3.1	Eucgr.G03392.1.v2.0	2e-67
62- 14:	transcript:Solyc01g087040.2.1	Eucgr.G03390.1.v2.0	4e-110
62- 15:	transcript:Solyc01g087070.3.1	Eucgr.G03387.1.v2.0	1e-179
62- 16:	transcript:Solyc01g087130.3.1	Eucgr.G03385.1.v2.0	3e-75
62- 17:	transcript:Solyc01g087150.3.1	Eucgr.G03382.1.v2.0	2e-169
62- 18:	transcript:Solyc01g087180.3.1	Eucgr.G03381.1.v2.0	3e-38
62- 19:	transcript:Solyc01g087210.3.1	Eucgr.G03380.1.v2.0	0
62- 20:	transcript:Solyc01g087240.3.1	Eucgr.G03377.1.v2.0	2e-41
62- 21:	transcript:Solyc01g087250.3.1	Eucgr.G03374.1.v2.0	0
62- 22:	transcript:Solyc01g087280.1.1	Eucgr.G03373.1.v2.0	2e-148
62- 23:	transcript:Solyc01g087400.3.1	Eucgr.G03370.1.v2.0	2e-83
62- 24:	transcript:Solyc01g087490.3.1	Eucgr.G03367.1.v2.0	0
62- 25:	transcript:Solyc01g087540.3.1	Eucgr.G03366.1.v2.0	0
62- 26:	transcript:Solyc01g087550.3.1	Eucgr.G03365.1.v2.0	9e-97
62- 27:	transcript:Solyc01g087560.3.1	Eucgr.G03363.1.v2.0	1e-138
62- 28:	transcript:Solyc01g087570.2.1	Eucgr.G03361.1.v2.0	2e-22
62- 29:	transcript:Solyc01g087590.3.1	Eucgr.G03359.1.v2.0	0
62- 30:	transcript:Solyc01g087610.3.1	Eucgr.G03358.1.v2.0	0
62- 31:	transcript:Solyc01g087640.3.1	Eucgr.G03341.1.v2.0	4e-133
62- 32:	transcript:Solyc01g087680.3.1	Eucgr.G03335.1.v2.0	5e-128
62- 33:	transcript:Solyc01g087720.3.1	Eucgr.G03334.1.v2.0	0
62- 34:	transcript:Solyc01g087730.3.1	Eucgr.G03333.1.v2.0	3e-169
62- 35:	transcript:Solyc01g087750.3.1	Eucgr.G03331.1.v2.0	8e-167
62- 36:	transcript:Solyc01g087880.3.1	Eucgr.G03322.1.v2.0	1e-33
62- 37:	transcript:Solyc01g087890.3.1	Eucgr.G03321.1.v2.0	0
62- 38:	transcript:Solyc01g087910.3.1	Eucgr.G03301.1.v2.0	3e-151
62- 39:	transcript:Solyc01g087970.3.1	Eucgr.G03286.1.v2.0	0
62- 40:	transcript:Solyc01g087980.3.1	Eucgr.G03285.1.v2.0	3e-42
62- 41:	transcript:Solyc01g087990.3.1	Eucgr.G03284.1.v2.0	2e-81
62- 42:	transcript:Solyc01g088000.3.1	Eucgr.G03283.1.v2.0	2e-39
62- 43:	transcript:Solyc01g088010.1.1	Eucgr.G03282.1.v2.0	6e-82
62- 44:	transcript:Solyc01g088020.3.1	Eucgr.G03281.1.v2.0	0
62- 45:	transcript:Solyc01g088030.3.1	Eucgr.G03277.1.v2.0	1e-34
62- 46:	transcript:Solyc01g088090.3.1	Eucgr.G03276.1.v2.0	0
62- 47:	transcript:Solyc01g088100.3.1	Eucgr.G03273.1.v2.0	0
62- 48:	transcript:Solyc01g088140.3.1	Eucgr.G03272.1.v2.0	4e-38
62- 49:	transcript:Solyc01g088150.3.1	Eucgr.G03271.1.v2.0	0
62- 50:	transcript:Solyc01g088160.3.1	Eucgr.G03270.1.v2.0	5e-112
## Alignment 63: score=704.0 e_value=4.6e-41 N=15 1&Chr07 minus
63- 0:	transcript:Solyc01g096200.3.1	Eucgr.G03250.1.v2.0	8e-115
63- 1:	transcript:Solyc01g096400.3.1	Eucgr.G03234.1.v2.0	5e-162
63- 2:	transcript:Solyc01g096410.3.1	Eucgr.G03231.1.v2.0	0
63- 3:	transcript:Solyc01g096450.3.1	Eucgr.G03227.1.v2.0	0
63- 4:	transcript:Solyc01g096460.2.1	Eucgr.G03226.1.v2.0	3e-136
63- 5:	transcript:Solyc01g096470.3.1	Eucgr.G03225.1.v2.0	1e-108
63- 6:	transcript:Solyc01g096475.1.1	Eucgr.G03224.1.v2.0	1e-81
63- 7:	transcript:Solyc01g096490.3.1	Eucgr.G03219.1.v2.0	0
63- 8:	transcript:Solyc01g096510.2.1	Eucgr.G03218.1.v2.0	3e-15
63- 9:	transcript:Solyc01g096520.3.1	Eucgr.G03215.1.v2.0	4e-120
63- 10:	transcript:Solyc01g096550.3.1	Eucgr.G03212.1.v2.0	8e-142
63- 11:	transcript:Solyc01g096610.3.1	Eucgr.G03210.1.v2.0	1e-134
63- 12:	transcript:Solyc01g096660.3.1	Eucgr.G03205.1.v2.0	2e-81
63- 13:	transcript:Solyc01g096670.3.1	Eucgr.G03199.1.v2.0	0
63- 14:	transcript:Solyc01g096710.3.1	Eucgr.G03198.1.v2.0	1e-61
## Alignment 64: score=525.0 e_value=2.3e-25 N=11 1&Chr07 minus
64- 0:	transcript:Solyc01g068170.3.1	Eucgr.G03269.1.v2.0	1e-37
64- 1:	transcript:Solyc01g068190.3.1	Eucgr.G03266.1.v2.0	4e-27
64- 2:	transcript:Solyc01g068200.3.1	Eucgr.G03264.1.v2.0	0
64- 3:	transcript:Solyc01g068240.3.1	Eucgr.G03263.1.v2.0	0
64- 4:	transcript:Solyc01g068250.2.1	Eucgr.G03262.1.v2.0	0
64- 5:	transcript:Solyc01g068340.3.1	Eucgr.G03259.1.v2.0	0
64- 6:	transcript:Solyc01g068450.3.1	Eucgr.G03257.1.v2.0	2e-50
64- 7:	transcript:Solyc01g068460.3.1	Eucgr.G03256.1.v2.0	2e-53
64- 8:	transcript:Solyc01g068480.3.1	Eucgr.G03254.1.v2.0	0
64- 9:	transcript:Solyc01g068490.3.1	Eucgr.G03250.1.v2.0	0
64- 10:	transcript:Solyc01g068500.3.1	Eucgr.G03247.1.v2.0	0
## Alignment 65: score=375.0 e_value=1.1e-14 N=8 1&Chr07 minus
65- 0:	transcript:Solyc01g108300.3.1	Eucgr.G01502.1.v2.0	4e-110
65- 1:	transcript:Solyc01g108350.3.1	Eucgr.G01500.1.v2.0	5e-48
65- 2:	transcript:Solyc01g108400.3.1	Eucgr.G01496.1.v2.0	0
65- 3:	transcript:Solyc01g108440.2.1	Eucgr.G01494.1.v2.0	4e-22
65- 4:	transcript:Solyc01g108500.3.1	Eucgr.G01492.1.v2.0	5e-179
65- 5:	transcript:Solyc01g108600.3.1	Eucgr.G01465.1.v2.0	0
65- 6:	transcript:Solyc01g108610.3.1	Eucgr.G01461.1.v2.0	5e-16
65- 7:	transcript:Solyc01g108620.3.1	Eucgr.G01459.1.v2.0	1e-151
## Alignment 66: score=337.0 e_value=3.4e-11 N=7 1&Chr07 minus
66- 0:	transcript:Solyc01g105030.3.1	Eucgr.G00777.1.v2.0	9e-152
66- 1:	transcript:Solyc01g105080.2.1	Eucgr.G00775.1.v2.0	0
66- 2:	transcript:Solyc01g105100.3.1	Eucgr.G00772.1.v2.0	0
66- 3:	transcript:Solyc01g105120.3.1	Eucgr.G00771.1.v2.0	6e-131
66- 4:	transcript:Solyc01g105140.3.1	Eucgr.G00770.1.v2.0	1e-64
66- 5:	transcript:Solyc01g105160.3.1	Eucgr.G00769.1.v2.0	0
66- 6:	transcript:Solyc01g105165.1.1	Eucgr.G00759.1.v2.0	8e-19
## Alignment 67: score=319.0 e_value=2.3e-15 N=8 1&Chr07 minus
67- 0:	transcript:Solyc01g010480.3.1	Eucgr.G02552.1.v2.0	9e-130
67- 1:	transcript:Solyc01g010690.1.1	Eucgr.G02524.1.v2.0	8e-75
67- 2:	transcript:Solyc01g010870.3.1	Eucgr.G02508.1.v2.0	0
67- 3:	transcript:Solyc01g010890.3.1	Eucgr.G02490.1.v2.0	8e-146
67- 4:	transcript:Solyc01g010930.3.1	Eucgr.G02478.1.v2.0	0
67- 5:	transcript:Solyc01g010940.3.1	Eucgr.G02477.1.v2.0	4e-95
67- 6:	transcript:Solyc01g010970.3.1	Eucgr.G02476.1.v2.0	0
67- 7:	transcript:Solyc01g011000.3.1	Eucgr.G02468.1.v2.0	2e-104
## Alignment 68: score=282.0 e_value=4.6e-09 N=6 1&Chr07 minus
68- 0:	transcript:Solyc01g104490.3.1	Eucgr.G00634.1.v2.0	0
68- 1:	transcript:Solyc01g104520.2.1	Eucgr.G00629.1.v2.0	2e-19
68- 2:	transcript:Solyc01g104540.3.1	Eucgr.G00620.1.v2.0	5e-24
68- 3:	transcript:Solyc01g104550.3.1	Eucgr.G00619.1.v2.0	4e-99
68- 4:	transcript:Solyc01g104560.3.1	Eucgr.G00618.1.v2.0	4e-177
68- 5:	transcript:Solyc01g104650.3.1	Eucgr.G00615.1.v2.0	8e-54
## Alignment 69: score=268.0 e_value=6.5e-11 N=6 1&Chr07 minus
69- 0:	transcript:Solyc01g109520.3.1	Eucgr.G01650.1.v2.0	6e-101
69- 1:	transcript:Solyc01g109680.3.1	Eucgr.G01659.1.v2.0	4e-39
69- 2:	transcript:Solyc01g109710.3.1	Eucgr.G01684.1.v2.0	2e-92
69- 3:	transcript:Solyc01g109740.3.1	Eucgr.G01685.1.v2.0	7e-140
69- 4:	transcript:Solyc01g109770.3.1	Eucgr.G01688.1.v2.0	3e-103
69- 5:	transcript:Solyc01g109780.3.1	Eucgr.G01689.1.v2.0	8e-59
## Alignment 70: score=4326.0 e_value=0 N=92 1&Chr08 plus
70- 0:	transcript:Solyc01g097810.3.1	Eucgr.H04384.1.v2.0	0
70- 1:	transcript:Solyc01g097840.3.1	Eucgr.H04385.1.v2.0	0
70- 2:	transcript:Solyc01g097860.3.1	Eucgr.H04386.1.v2.0	2e-159
70- 3:	transcript:Solyc01g097870.3.1	Eucgr.H04387.1.v2.0	1e-85
70- 4:	transcript:Solyc01g097890.2.1	Eucgr.H04388.1.v2.0	2e-34
70- 5:	transcript:Solyc01g097950.3.1	Eucgr.H04391.1.v2.0	2e-134
70- 6:	transcript:Solyc01g098010.3.1	Eucgr.H04392.1.v2.0	3e-77
70- 7:	transcript:Solyc01g098040.3.1	Eucgr.H04401.1.v2.0	7e-162
70- 8:	transcript:Solyc01g098090.3.1	Eucgr.H04403.1.v2.0	0
70- 9:	transcript:Solyc01g098110.3.1	Eucgr.H04404.1.v2.0	3e-152
70- 10:	transcript:Solyc01g098160.3.1	Eucgr.H04417.1.v2.0	0
70- 11:	transcript:Solyc01g098170.3.1	Eucgr.H04418.1.v2.0	0
70- 12:	transcript:Solyc01g098180.3.1	Eucgr.H04421.1.v2.0	0
70- 13:	transcript:Solyc01g098200.3.1	Eucgr.H04422.1.v2.0	5e-65
70- 14:	transcript:Solyc01g098350.3.1	Eucgr.H04430.1.v2.0	0
70- 15:	transcript:Solyc01g098400.3.1	Eucgr.H04435.1.v2.0	3e-82
70- 16:	transcript:Solyc01g098440.2.1	Eucgr.H04436.1.v2.0	0
70- 17:	transcript:Solyc01g098490.3.1	Eucgr.H04438.1.v2.0	6e-161
70- 18:	transcript:Solyc01g098570.2.1	Eucgr.H04442.1.v2.0	5e-43
70- 19:	transcript:Solyc01g098580.3.1	Eucgr.H04451.1.v2.0	1e-149
70- 20:	transcript:Solyc01g098610.3.1	Eucgr.H04452.1.v2.0	0
70- 21:	transcript:Solyc01g098640.3.1	Eucgr.H04456.1.v2.0	3e-157
70- 22:	transcript:Solyc01g098645.1.1	Eucgr.H04457.1.v2.0	0
70- 23:	transcript:Solyc01g098720.3.1	Eucgr.H04468.1.v2.0	1e-77
70- 24:	transcript:Solyc01g098725.1.1	Eucgr.H04469.1.v2.0	1e-61
70- 25:	transcript:Solyc01g098740.3.1	Eucgr.H04471.1.v2.0	0
70- 26:	transcript:Solyc01g098760.3.1	Eucgr.H04473.1.v2.0	4e-101
70- 27:	transcript:Solyc01g098780.3.1	Eucgr.H04475.1.v2.0	6e-105
70- 28:	transcript:Solyc01g098790.2.1	Eucgr.H04477.1.v2.0	4e-53
70- 29:	transcript:Solyc01g098820.3.1	Eucgr.H04478.1.v2.0	0
70- 30:	transcript:Solyc01g098830.3.1	Eucgr.H04479.1.v2.0	1e-100
70- 31:	transcript:Solyc01g098850.3.1	Eucgr.H04480.1.v2.0	0
70- 32:	transcript:Solyc01g098870.3.1	Eucgr.H04481.1.v2.0	1e-75
70- 33:	transcript:Solyc01g098900.3.1	Eucgr.H04483.1.v2.0	1e-153
70- 34:	transcript:Solyc01g098910.3.1	Eucgr.H04484.1.v2.0	6e-82
70- 35:	transcript:Solyc01g098980.3.1	Eucgr.H04486.1.v2.0	0
70- 36:	transcript:Solyc01g099000.1.1	Eucgr.H04487.1.v2.0	0
70- 37:	transcript:Solyc01g099090.3.1	Eucgr.H04490.1.v2.0	0
70- 38:	transcript:Solyc01g099100.3.1	Eucgr.H04493.1.v2.0	0
70- 39:	transcript:Solyc01g099110.3.1	Eucgr.H04494.1.v2.0	0
70- 40:	transcript:Solyc01g099160.3.1	Eucgr.H04495.1.v2.0	0
70- 41:	transcript:Solyc01g099190.3.1	Eucgr.H04496.1.v2.0	0
70- 42:	transcript:Solyc01g099200.3.1	Eucgr.H04500.1.v2.0	0
70- 43:	transcript:Solyc01g099320.3.1	Eucgr.H04502.1.v2.0	7e-59
70- 44:	transcript:Solyc01g099360.3.1	Eucgr.H04503.1.v2.0	6e-100
70- 45:	transcript:Solyc01g099410.3.1	Eucgr.H04505.1.v2.0	7e-73
70- 46:	transcript:Solyc01g099460.2.1	Eucgr.H04508.1.v2.0	0
70- 47:	transcript:Solyc01g099600.3.1	Eucgr.H04515.1.v2.0	7e-45
70- 48:	transcript:Solyc01g099690.3.1	Eucgr.H04533.1.v2.0	7e-101
70- 49:	transcript:Solyc01g099715.1.1	Eucgr.H04534.1.v2.0	2e-142
70- 50:	transcript:Solyc01g099745.1.1	Eucgr.H04535.1.v2.0	0
70- 51:	transcript:Solyc01g099770.3.1	Eucgr.H04536.1.v2.0	2e-98
70- 52:	transcript:Solyc01g099810.3.1	Eucgr.H04537.1.v2.0	1e-103
70- 53:	transcript:Solyc01g099820.3.1	Eucgr.H04538.1.v2.0	9e-30
70- 54:	transcript:Solyc01g099830.3.1	Eucgr.H04540.1.v2.0	1e-53
70- 55:	transcript:Solyc01g099840.3.1	Eucgr.H04545.1.v2.0	2e-34
70- 56:	transcript:Solyc01g099850.3.1	Eucgr.H04546.1.v2.0	5e-110
70- 57:	transcript:Solyc01g099860.3.1	Eucgr.H04547.1.v2.0	0
70- 58:	transcript:Solyc01g099880.3.1	Eucgr.H04549.1.v2.0	5e-71
70- 59:	transcript:Solyc01g099900.3.1	Eucgr.H03239.1.v2.0	2e-37
70- 60:	transcript:Solyc01g099920.3.1	Eucgr.H03256.1.v2.0	5e-27
70- 61:	transcript:Solyc01g099980.3.1	Eucgr.H03259.1.v2.0	0
70- 62:	transcript:Solyc01g100010.3.1	Eucgr.H03260.1.v2.0	5e-79
70- 63:	transcript:Solyc01g100020.3.1	Eucgr.H03262.1.v2.0	0
70- 64:	transcript:Solyc01g100040.3.1	Eucgr.H03267.1.v2.0	0
70- 65:	transcript:Solyc01g100050.3.1	Eucgr.H03269.1.v2.0	0
70- 66:	transcript:Solyc01g100060.3.1	Eucgr.H03270.1.v2.0	3e-111
70- 67:	transcript:Solyc01g100080.3.1	Eucgr.H03273.1.v2.0	2e-92
70- 68:	transcript:Solyc01g100090.1.1	Eucgr.H03274.1.v2.0	3e-84
70- 69:	transcript:Solyc01g100110.3.1	Eucgr.H03276.1.v2.0	0
70- 70:	transcript:Solyc01g100120.3.1	Eucgr.H03277.1.v2.0	0
70- 71:	transcript:Solyc01g100130.3.1	Eucgr.H03278.1.v2.0	1e-115
70- 72:	transcript:Solyc01g100160.3.1	Eucgr.H03279.1.v2.0	7e-57
70- 73:	transcript:Solyc01g100180.3.1	Eucgr.H03280.1.v2.0	6e-122
70- 74:	transcript:Solyc01g100330.3.1	Eucgr.H03282.1.v2.0	5e-103
70- 75:	transcript:Solyc01g100380.3.1	Eucgr.H03284.1.v2.0	0
70- 76:	transcript:Solyc01g100390.3.1	Eucgr.H03285.1.v2.0	0
70- 77:	transcript:Solyc01g100420.3.1	Eucgr.H03286.1.v2.0	0
70- 78:	transcript:Solyc01g100440.2.1	Eucgr.H03288.1.v2.0	2e-41
70- 79:	transcript:Solyc01g100480.3.1	Eucgr.H03290.1.v2.0	1e-100
70- 80:	transcript:Solyc01g100490.3.1	Eucgr.H03291.1.v2.0	1e-119
70- 81:	transcript:Solyc01g100510.3.1	Eucgr.H03292.1.v2.0	4e-115
70- 82:	transcript:Solyc01g100530.3.1	Eucgr.H03293.1.v2.0	0
70- 83:	transcript:Solyc01g100600.3.1	Eucgr.H03294.1.v2.0	0
70- 84:	transcript:Solyc01g100660.3.1	Eucgr.H03301.1.v2.0	1e-43
70- 85:	transcript:Solyc01g100720.3.1	Eucgr.H03303.1.v2.0	0
70- 86:	transcript:Solyc01g100730.3.1	Eucgr.H03304.1.v2.0	0
70- 87:	transcript:Solyc01g100750.2.1	Eucgr.H03305.1.v2.0	7e-27
70- 88:	transcript:Solyc01g100790.1.1	Eucgr.H03306.1.v2.0	0
70- 89:	transcript:Solyc01g100800.2.1	Eucgr.H03307.1.v2.0	0
70- 90:	transcript:Solyc01g100810.3.1	Eucgr.H03308.1.v2.0	0
70- 91:	transcript:Solyc01g100830.2.1	Eucgr.H03312.1.v2.0	5e-131
## Alignment 71: score=1704.0 e_value=2.8e-124 N=36 1&Chr08 plus
71- 0:	transcript:Solyc01g079680.3.1	Eucgr.H03559.1.v2.0	0
71- 1:	transcript:Solyc01g079710.3.1	Eucgr.H03560.1.v2.0	1e-165
71- 2:	transcript:Solyc01g079720.3.1	Eucgr.H03562.1.v2.0	0
71- 3:	transcript:Solyc01g079740.3.1	Eucgr.H03564.1.v2.0	6e-15
71- 4:	transcript:Solyc01g079800.3.1	Eucgr.H03565.1.v2.0	4e-52
71- 5:	transcript:Solyc01g079840.3.1	Eucgr.H03570.1.v2.0	3e-169
71- 6:	transcript:Solyc01g079850.3.1	Eucgr.H03574.1.v2.0	0
71- 7:	transcript:Solyc01g079920.3.1	Eucgr.H03578.1.v2.0	1e-62
71- 8:	transcript:Solyc01g080020.2.1	Eucgr.H03581.1.v2.0	3e-65
71- 9:	transcript:Solyc01g080040.3.1	Eucgr.H03589.1.v2.0	3e-48
71- 10:	transcript:Solyc01g080050.3.1	Eucgr.H03591.1.v2.0	4e-96
71- 11:	transcript:Solyc01g080070.3.1	Eucgr.H03592.1.v2.0	5e-32
71- 12:	transcript:Solyc01g080080.3.1	Eucgr.H03593.1.v2.0	2e-107
71- 13:	transcript:Solyc01g080100.3.1	Eucgr.H03598.1.v2.0	1e-70
71- 14:	transcript:Solyc01g080110.3.1	Eucgr.H03599.1.v2.0	2e-128
71- 15:	transcript:Solyc01g080120.2.1	Eucgr.H03601.1.v2.0	0
71- 16:	transcript:Solyc01g080150.3.1	Eucgr.H03602.1.v2.0	5e-109
71- 17:	transcript:Solyc01g080200.3.1	Eucgr.H03604.1.v2.0	0
71- 18:	transcript:Solyc01g080220.3.1	Eucgr.H03605.1.v2.0	3e-103
71- 19:	transcript:Solyc01g080260.3.1	Eucgr.H03615.1.v2.0	0
71- 20:	transcript:Solyc01g080290.3.1	Eucgr.H03634.1.v2.0	2e-62
71- 21:	transcript:Solyc01g080330.3.1	Eucgr.H03636.1.v2.0	2e-95
71- 22:	transcript:Solyc01g080340.3.1	Eucgr.H03637.1.v2.0	4e-122
71- 23:	transcript:Solyc01g080380.3.1	Eucgr.H03638.1.v2.0	6e-137
71- 24:	transcript:Solyc01g080400.3.1	Eucgr.H03639.1.v2.0	0
71- 25:	transcript:Solyc01g080430.3.1	Eucgr.H03641.1.v2.0	0
71- 26:	transcript:Solyc01g080460.3.1	Eucgr.H03642.1.v2.0	0
71- 27:	transcript:Solyc01g080480.3.1	Eucgr.H03643.1.v2.0	1e-113
71- 28:	transcript:Solyc01g080490.2.1	Eucgr.H03644.1.v2.0	3e-77
71- 29:	transcript:Solyc01g080500.2.1	Eucgr.H03650.1.v2.0	8e-13
71- 30:	transcript:Solyc01g080520.3.1	Eucgr.H03651.1.v2.0	8e-83
71- 31:	transcript:Solyc01g080530.3.1	Eucgr.H03653.1.v2.0	4e-168
71- 32:	transcript:Solyc01g080540.3.1	Eucgr.H03655.1.v2.0	1e-50
71- 33:	transcript:Solyc01g080550.2.1	Eucgr.H03659.1.v2.0	0
71- 34:	transcript:Solyc01g080590.3.1	Eucgr.H03661.1.v2.0	9e-35
71- 35:	transcript:Solyc01g080680.3.1	Eucgr.H03662.1.v2.0	0
## Alignment 72: score=1235.0 e_value=4.9e-80 N=26 1&Chr08 plus
72- 0:	transcript:Solyc01g079130.2.1	Eucgr.H00895.1.v2.0	2e-101
72- 1:	transcript:Solyc01g079150.3.1	Eucgr.H00896.1.v2.0	0
72- 2:	transcript:Solyc01g079170.3.1	Eucgr.H00902.1.v2.0	4e-142
72- 3:	transcript:Solyc01g079260.3.1	Eucgr.H00996.1.v2.0	7e-64
72- 4:	transcript:Solyc01g079300.3.1	Eucgr.H00997.1.v2.0	0
72- 5:	transcript:Solyc01g079310.3.1	Eucgr.H01000.1.v2.0	1e-178
72- 6:	transcript:Solyc01g079320.3.1	Eucgr.H01002.1.v2.0	2e-163
72- 7:	transcript:Solyc01g079330.3.1	Eucgr.H01004.1.v2.0	0
72- 8:	transcript:Solyc01g079360.3.1	Eucgr.H01007.1.v2.0	3e-51
72- 9:	transcript:Solyc01g079370.3.1	Eucgr.H01008.1.v2.0	3e-57
72- 10:	transcript:Solyc01g079380.1.1	Eucgr.H01009.1.v2.0	5e-131
72- 11:	transcript:Solyc01g079385.1.1	Eucgr.H01011.1.v2.0	5e-40
72- 12:	transcript:Solyc01g079410.3.1	Eucgr.H01012.1.v2.0	8e-143
72- 13:	transcript:Solyc01g079450.3.1	Eucgr.H01014.1.v2.0	0
72- 14:	transcript:Solyc01g079470.3.1	Eucgr.H01016.1.v2.0	4e-36
72- 15:	transcript:Solyc01g079480.3.1	Eucgr.H01022.1.v2.0	1e-45
72- 16:	transcript:Solyc01g079507.1.1	Eucgr.H01043.1.v2.0	0
72- 17:	transcript:Solyc01g079520.3.1	Eucgr.H01047.1.v2.0	0
72- 18:	transcript:Solyc01g079530.3.1	Eucgr.H01050.1.v2.0	2e-68
72- 19:	transcript:Solyc01g079540.3.1	Eucgr.H01051.1.v2.0	4e-123
72- 20:	transcript:Solyc01g079550.2.1	Eucgr.H01054.1.v2.0	6e-59
72- 21:	transcript:Solyc01g079570.3.1	Eucgr.H01055.1.v2.0	0
72- 22:	transcript:Solyc01g079580.3.1	Eucgr.H01056.1.v2.0	0
72- 23:	transcript:Solyc01g079600.3.1	Eucgr.H01057.1.v2.0	0
72- 24:	transcript:Solyc01g079620.3.1	Eucgr.H01058.1.v2.0	7e-74
72- 25:	transcript:Solyc01g079660.2.1	Eucgr.H01059.1.v2.0	4e-42
## Alignment 73: score=689.0 e_value=6.6e-42 N=15 1&Chr08 plus
73- 0:	transcript:Solyc01g097000.3.1	Eucgr.H04314.1.v2.0	0
73- 1:	transcript:Solyc01g097050.3.1	Eucgr.H04315.1.v2.0	1e-37
73- 2:	transcript:Solyc01g097120.3.1	Eucgr.H04316.1.v2.0	1e-86
73- 3:	transcript:Solyc01g097160.3.1	Eucgr.H04317.1.v2.0	0
73- 4:	transcript:Solyc01g097180.2.1	Eucgr.H04320.1.v2.0	1e-72
73- 5:	transcript:Solyc01g097190.3.1	Eucgr.H04321.1.v2.0	0
73- 6:	transcript:Solyc01g097240.3.1	Eucgr.H04325.1.v2.0	9e-61
73- 7:	transcript:Solyc01g097330.3.1	Eucgr.H04338.1.v2.0	3e-138
73- 8:	transcript:Solyc01g097340.3.1	Eucgr.H04339.1.v2.0	0
73- 9:	transcript:Solyc01g097350.3.1	Eucgr.H04340.1.v2.0	8e-111
73- 10:	transcript:Solyc01g097370.1.1	Eucgr.H04341.1.v2.0	0
73- 11:	transcript:Solyc01g097380.2.1	Eucgr.H04363.1.v2.0	5e-93
73- 12:	transcript:Solyc01g097440.3.1	Eucgr.H04377.1.v2.0	0
73- 13:	transcript:Solyc01g097460.3.1	Eucgr.H04380.1.v2.0	2e-89
73- 14:	transcript:Solyc01g097490.1.1	Eucgr.H04381.1.v2.0	1e-28
## Alignment 74: score=571.0 e_value=2.8e-28 N=12 1&Chr08 plus
74- 0:	transcript:Solyc01g067380.3.1	Eucgr.H03849.1.v2.0	8e-70
74- 1:	transcript:Solyc01g067390.3.1	Eucgr.H03855.1.v2.0	0
74- 2:	transcript:Solyc01g067400.3.1	Eucgr.H03856.1.v2.0	0
74- 3:	transcript:Solyc01g067440.3.1	Eucgr.H03860.1.v2.0	2e-39
74- 4:	transcript:Solyc01g067480.3.1	Eucgr.H03862.1.v2.0	0
74- 5:	transcript:Solyc01g067500.3.1	Eucgr.H03866.1.v2.0	0
74- 6:	transcript:Solyc01g067530.3.1	Eucgr.H03869.1.v2.0	0
74- 7:	transcript:Solyc01g067540.1.1	Eucgr.H03870.1.v2.0	1e-55
74- 8:	transcript:Solyc01g067550.3.1	Eucgr.H03871.1.v2.0	4e-148
74- 9:	transcript:Solyc01g067590.3.1	Eucgr.H03882.1.v2.0	0
74- 10:	transcript:Solyc01g067600.3.1	Eucgr.H03883.1.v2.0	1e-91
74- 11:	transcript:Solyc01g067620.3.1	Eucgr.H03885.1.v2.0	0
## Alignment 75: score=429.0 e_value=4.1e-22 N=10 1&Chr08 plus
75- 0:	transcript:Solyc01g100690.3.1	Eucgr.H04066.1.v2.0	4e-11
75- 1:	transcript:Solyc01g100750.2.1	Eucgr.H04075.1.v2.0	2e-41
75- 2:	transcript:Solyc01g100780.3.1	Eucgr.H04076.1.v2.0	8e-65
75- 3:	transcript:Solyc01g100980.3.1	Eucgr.H04092.1.v2.0	0
75- 4:	transcript:Solyc01g101060.3.1	Eucgr.H04112.1.v2.0	0
75- 5:	transcript:Solyc01g101070.3.1	Eucgr.H04113.1.v2.0	0
75- 6:	transcript:Solyc01g101100.3.1	Eucgr.H04118.1.v2.0	0
75- 7:	transcript:Solyc01g101225.1.1	Eucgr.H04127.1.v2.0	0
75- 8:	transcript:Solyc01g101240.3.1	Eucgr.H04133.1.v2.0	1e-41
75- 9:	transcript:Solyc01g102360.2.1	Eucgr.H04144.1.v2.0	0
## Alignment 76: score=392.0 e_value=9.3e-19 N=9 1&Chr08 plus
76- 0:	transcript:Solyc01g009530.1.1	Eucgr.H03371.1.v2.0	4e-24
76- 1:	transcript:Solyc01g009760.3.1	Eucgr.H03375.1.v2.0	2e-108
76- 2:	transcript:Solyc01g009770.3.1	Eucgr.H03380.1.v2.0	7e-51
76- 3:	transcript:Solyc01g009810.3.1	Eucgr.H03382.1.v2.0	9e-83
76- 4:	transcript:Solyc01g009860.3.1	Eucgr.H03387.1.v2.0	5e-88
76- 5:	transcript:Solyc01g009890.1.1	Eucgr.H04601.1.v2.0	6e-56
76- 6:	transcript:Solyc01g009940.1.1	Eucgr.H04604.1.v2.0	2e-154
76- 7:	transcript:Solyc01g009990.3.1	Eucgr.H04606.1.v2.0	3e-127
76- 8:	transcript:Solyc01g010000.3.1	Eucgr.H04608.1.v2.0	0
## Alignment 77: score=324.0 e_value=1.8e-11 N=7 1&Chr08 plus
77- 0:	transcript:Solyc01g098390.3.1	Eucgr.H01611.1.v2.0	1e-179
77- 1:	transcript:Solyc01g098400.3.1	Eucgr.H01607.1.v2.0	5e-63
77- 2:	transcript:Solyc01g098430.3.1	Eucgr.H01605.1.v2.0	0
77- 3:	transcript:Solyc01g098440.2.1	Eucgr.H01604.1.v2.0	1e-139
77- 4:	transcript:Solyc01g098490.3.1	Eucgr.H01593.1.v2.0	6e-77
77- 5:	transcript:Solyc01g098500.3.1	Eucgr.H01584.1.v2.0	3e-75
77- 6:	transcript:Solyc01g098560.3.1	Eucgr.H01571.1.v2.0	2e-180
## Alignment 78: score=1237.0 e_value=6e-100 N=29 1&Chr08 minus
78- 0:	transcript:Solyc01g057210.3.1	Eucgr.H04122.1.v2.0	0
78- 1:	transcript:Solyc01g057320.2.1	Eucgr.H04108.1.v2.0	0
78- 2:	transcript:Solyc01g057520.3.1	Eucgr.H04107.1.v2.0	0
78- 3:	transcript:Solyc01g057770.3.1	Eucgr.H04094.1.v2.0	0
78- 4:	transcript:Solyc01g057830.3.1	Eucgr.H04084.1.v2.0	0
78- 5:	transcript:Solyc01g057850.3.1	Eucgr.H04083.1.v2.0	0
78- 6:	transcript:Solyc01g057910.3.1	Eucgr.H04082.1.v2.0	4e-90
78- 7:	transcript:Solyc01g058140.3.1	Eucgr.H04080.1.v2.0	0
78- 8:	transcript:Solyc01g058160.3.1	Eucgr.H04076.1.v2.0	2e-56
78- 9:	transcript:Solyc01g058320.3.1	Eucgr.H04066.1.v2.0	7e-30
78- 10:	transcript:Solyc01g058390.3.1	Eucgr.H04065.1.v2.0	0
78- 11:	transcript:Solyc01g058450.3.1	Eucgr.H04064.1.v2.0	4e-78
78- 12:	transcript:Solyc01g058520.3.1	Eucgr.H04063.1.v2.0	6e-140
78- 13:	transcript:Solyc01g058540.3.1	Eucgr.H04061.1.v2.0	9e-49
78- 14:	transcript:Solyc01g058720.3.1	Eucgr.H04056.1.v2.0	3e-45
78- 15:	transcript:Solyc01g058730.3.1	Eucgr.H04055.1.v2.0	0
78- 16:	transcript:Solyc01g059860.3.1	Eucgr.H04046.1.v2.0	0
78- 17:	transcript:Solyc01g059880.3.1	Eucgr.H04045.1.v2.0	0
78- 18:	transcript:Solyc01g059900.3.1	Eucgr.H04044.1.v2.0	8e-78
78- 19:	transcript:Solyc01g059920.3.1	Eucgr.H04041.1.v2.0	0
78- 20:	transcript:Solyc01g060040.3.1	Eucgr.H04037.1.v2.0	0
78- 21:	transcript:Solyc01g060130.3.1	Eucgr.H04036.1.v2.0	7e-127
78- 22:	transcript:Solyc01g060140.3.1	Eucgr.H04035.1.v2.0	0
78- 23:	transcript:Solyc01g060245.1.1	Eucgr.H04031.1.v2.0	4e-175
78- 24:	transcript:Solyc01g060260.3.1	Eucgr.H04030.1.v2.0	5e-39
78- 25:	transcript:Solyc01g060280.3.1	Eucgr.H04029.1.v2.0	0
78- 26:	transcript:Solyc01g060470.3.1	Eucgr.H04025.1.v2.0	0
78- 27:	transcript:Solyc01g060490.3.1	Eucgr.H04023.1.v2.0	6e-23
78- 28:	transcript:Solyc01g065530.3.1	Eucgr.H04021.1.v2.0	0
## Alignment 79: score=1143.0 e_value=4.1e-73 N=24 1&Chr08 minus
79- 0:	transcript:Solyc01g100800.2.1	Eucgr.H01286.1.v2.0	9e-63
79- 1:	transcript:Solyc01g100850.3.1	Eucgr.H01294.1.v2.0	0
79- 2:	transcript:Solyc01g100880.3.1	Eucgr.H01303.1.v2.0	2e-141
79- 3:	transcript:Solyc01g100930.3.1	Eucgr.H01304.1.v2.0	3e-172
79- 4:	transcript:Solyc01g100960.3.1	Eucgr.H01306.1.v2.0	0
79- 5:	transcript:Solyc01g100970.3.1	Eucgr.H01307.1.v2.0	5e-131
79- 6:	transcript:Solyc01g100980.3.1	Eucgr.H01308.1.v2.0	9e-136
79- 7:	transcript:Solyc01g101000.3.1	Eucgr.H01313.1.v2.0	0
79- 8:	transcript:Solyc01g101100.3.1	Eucgr.H01314.1.v2.0	0
79- 9:	transcript:Solyc01g101120.3.1	Eucgr.H01316.1.v2.0	6e-64
79- 10:	transcript:Solyc01g101130.3.1	Eucgr.H01317.1.v2.0	1e-165
79- 11:	transcript:Solyc01g101140.3.1	Eucgr.H01318.1.v2.0	0
79- 12:	transcript:Solyc01g101150.2.1	Eucgr.H01319.1.v2.0	0
79- 13:	transcript:Solyc01g101225.1.1	Eucgr.H01320.1.v2.0	0
79- 14:	transcript:Solyc01g101260.2.1	Eucgr.H01325.1.v2.0	1e-10
79- 15:	transcript:Solyc01g102290.3.1	Eucgr.H01335.1.v2.0	2e-20
79- 16:	transcript:Solyc01g102300.3.1	Eucgr.H01336.1.v2.0	3e-38
79- 17:	transcript:Solyc01g102340.3.1	Eucgr.H01337.1.v2.0	2e-85
79- 18:	transcript:Solyc01g102350.3.1	Eucgr.H01338.1.v2.0	0
79- 19:	transcript:Solyc01g102370.3.1	Eucgr.H01340.1.v2.0	0
79- 20:	transcript:Solyc01g102380.3.1	Eucgr.H01344.1.v2.0	3e-100
79- 21:	transcript:Solyc01g102410.3.1	Eucgr.H01345.1.v2.0	0
79- 22:	transcript:Solyc01g102420.1.1	Eucgr.H01348.1.v2.0	2e-25
79- 23:	transcript:Solyc01g102460.3.1	Eucgr.H01351.1.v2.0	3e-62
## Alignment 80: score=977.0 e_value=6.5e-63 N=21 1&Chr08 minus
80- 0:	transcript:Solyc01g066430.3.1	Eucgr.H03960.1.v2.0	2e-49
80- 1:	transcript:Solyc01g066440.3.1	Eucgr.H03959.1.v2.0	6e-64
80- 2:	transcript:Solyc01g066450.3.1	Eucgr.H03957.1.v2.0	7e-145
80- 3:	transcript:Solyc01g066510.2.1	Eucgr.H03956.1.v2.0	8e-145
80- 4:	transcript:Solyc01g066520.3.1	Eucgr.H03953.1.v2.0	0
80- 5:	transcript:Solyc01g066560.3.1	Eucgr.H03952.1.v2.0	0
80- 6:	transcript:Solyc01g066570.3.1	Eucgr.H03950.1.v2.0	4e-34
80- 7:	transcript:Solyc01g066620.3.1	Eucgr.H03943.1.v2.0	0
80- 8:	transcript:Solyc01g066640.2.1	Eucgr.H03942.1.v2.0	6e-45
80- 9:	transcript:Solyc01g066680.3.1	Eucgr.H03941.1.v2.0	6e-27
80- 10:	transcript:Solyc01g066690.3.1	Eucgr.H03938.1.v2.0	0
80- 11:	transcript:Solyc01g066820.3.1	Eucgr.H03918.1.v2.0	0
80- 12:	transcript:Solyc01g066940.3.1	Eucgr.H03904.1.v2.0	4e-116
80- 13:	transcript:Solyc01g066950.1.1	Eucgr.H03903.1.v2.0	1e-51
80- 14:	transcript:Solyc01g067000.3.1	Eucgr.H03902.1.v2.0	6e-62
80- 15:	transcript:Solyc01g067070.3.1	Eucgr.H03898.1.v2.0	0
80- 16:	transcript:Solyc01g067080.3.1	Eucgr.H03897.1.v2.0	6e-71
80- 17:	transcript:Solyc01g067090.3.1	Eucgr.H03895.1.v2.0	1e-145
80- 18:	transcript:Solyc01g067103.1.1	Eucgr.H03894.1.v2.0	8e-128
80- 19:	transcript:Solyc01g067130.3.1	Eucgr.H03892.1.v2.0	5e-66
80- 20:	transcript:Solyc01g067210.3.1	Eucgr.H03886.1.v2.0	0
## Alignment 81: score=484.0 e_value=1.5e-27 N=11 1&Chr08 minus
81- 0:	transcript:Solyc01g067640.3.1	Eucgr.H03769.1.v2.0	0
81- 1:	transcript:Solyc01g067660.3.1	Eucgr.H03767.1.v2.0	0
81- 2:	transcript:Solyc01g067680.3.1	Eucgr.H03766.1.v2.0	0
81- 3:	transcript:Solyc01g067710.3.1	Eucgr.H03765.1.v2.0	0
81- 4:	transcript:Solyc01g067720.3.1	Eucgr.H03764.1.v2.0	3e-65
81- 5:	transcript:Solyc01g067730.3.1	Eucgr.H03739.1.v2.0	2e-42
81- 6:	transcript:Solyc01g067780.1.1	Eucgr.H03712.1.v2.0	0
81- 7:	transcript:Solyc01g067800.3.1	Eucgr.H03711.1.v2.0	7e-163
81- 8:	transcript:Solyc01g067820.3.1	Eucgr.H03674.1.v2.0	7e-12
81- 9:	transcript:Solyc01g067860.3.1	Eucgr.H03666.1.v2.0	3e-150
81- 10:	transcript:Solyc01g067890.3.1	Eucgr.H03664.1.v2.0	0
## Alignment 82: score=445.0 e_value=2.6e-24 N=11 1&Chr08 minus
82- 0:	transcript:Solyc01g100120.3.1	Eucgr.H01079.1.v2.0	0
82- 1:	transcript:Solyc01g100160.3.1	Eucgr.H01076.1.v2.0	3e-24
82- 2:	transcript:Solyc01g100220.3.1	Eucgr.H01071.1.v2.0	2e-20
82- 3:	transcript:Solyc01g100350.3.1	Eucgr.H01051.1.v2.0	4e-123
82- 4:	transcript:Solyc01g100460.3.1	Eucgr.H01022.1.v2.0	2e-34
82- 5:	transcript:Solyc01g100520.3.1	Eucgr.H01006.1.v2.0	5e-165
82- 6:	transcript:Solyc01g100580.3.1	Eucgr.H01002.1.v2.0	9e-94
82- 7:	transcript:Solyc01g100590.3.1	Eucgr.H01000.1.v2.0	3e-180
82- 8:	transcript:Solyc01g100830.2.1	Eucgr.H00902.1.v2.0	2e-99
82- 9:	transcript:Solyc01g100980.3.1	Eucgr.H00895.1.v2.0	2e-105
82- 10:	transcript:Solyc01g101050.3.1	Eucgr.H00887.1.v2.0	8e-141
## Alignment 83: score=395.0 e_value=1.8e-21 N=10 1&Chr08 minus
83- 0:	transcript:Solyc01g106460.3.1	Eucgr.H02385.1.v2.0	2e-60
83- 1:	transcript:Solyc01g106480.3.1	Eucgr.H02358.1.v2.0	0
83- 2:	transcript:Solyc01g106580.2.1	Eucgr.H02338.1.v2.0	2e-131
83- 3:	transcript:Solyc01g106830.3.1	Eucgr.H02324.1.v2.0	4e-16
83- 4:	transcript:Solyc01g106940.3.1	Eucgr.H02312.1.v2.0	5e-62
83- 5:	transcript:Solyc01g107180.3.1	Eucgr.H02298.1.v2.0	0
83- 6:	transcript:Solyc01g107190.3.1	Eucgr.H02293.1.v2.0	1e-71
83- 7:	transcript:Solyc01g107360.3.1	Eucgr.H02268.1.v2.0	0
83- 8:	transcript:Solyc01g107390.3.1	Eucgr.H02264.1.v2.0	0
83- 9:	transcript:Solyc01g107450.3.1	Eucgr.H02262.1.v2.0	2e-20
## Alignment 84: score=336.0 e_value=4e-17 N=9 1&Chr08 minus
84- 0:	transcript:Solyc01g079680.3.1	Eucgr.H01478.1.v2.0	0
84- 1:	transcript:Solyc01g079740.3.1	Eucgr.H01485.1.v2.0	1e-27
84- 2:	transcript:Solyc01g079850.3.1	Eucgr.H01509.1.v2.0	0
84- 3:	transcript:Solyc01g079970.2.1	Eucgr.H01513.1.v2.0	3e-101
84- 4:	transcript:Solyc01g080200.3.1	Eucgr.H01520.1.v2.0	0
84- 5:	transcript:Solyc01g080340.3.1	Eucgr.H01532.1.v2.0	3e-53
84- 6:	transcript:Solyc01g080367.1.1	Eucgr.H01534.1.v2.0	3e-170
84- 7:	transcript:Solyc01g080480.3.1	Eucgr.H01562.1.v2.0	2e-135
84- 8:	transcript:Solyc01g080680.3.1	Eucgr.H01584.1.v2.0	8e-106
## Alignment 85: score=335.0 e_value=3e-15 N=8 1&Chr08 minus
85- 0:	transcript:Solyc01g079130.2.1	Eucgr.H04092.1.v2.0	0
85- 1:	transcript:Solyc01g079230.3.1	Eucgr.H04076.1.v2.0	5e-33
85- 2:	transcript:Solyc01g079260.3.1	Eucgr.H04061.1.v2.0	1e-51
85- 3:	transcript:Solyc01g079370.3.1	Eucgr.H04039.1.v2.0	3e-144
85- 4:	transcript:Solyc01g079480.3.1	Eucgr.H04038.1.v2.0	4e-21
85- 5:	transcript:Solyc01g079520.3.1	Eucgr.H04037.1.v2.0	0
85- 6:	transcript:Solyc01g079540.3.1	Eucgr.H04036.1.v2.0	3e-133
85- 7:	transcript:Solyc01g079570.3.1	Eucgr.H04033.1.v2.0	0
## Alignment 86: score=8415.0 e_value=0 N=178 1&Chr09 plus
86- 0:	transcript:Solyc01g106900.3.1	Eucgr.I01045.1.v2.0	1e-151
86- 1:	transcript:Solyc01g106910.3.1	Eucgr.I01046.1.v2.0	3e-12
86- 2:	transcript:Solyc01g106940.3.1	Eucgr.I01053.1.v2.0	3e-95
86- 3:	transcript:Solyc01g107000.2.1	Eucgr.I01059.1.v2.0	0
86- 4:	transcript:Solyc01g107030.3.1	Eucgr.I01062.1.v2.0	9e-87
86- 5:	transcript:Solyc01g107040.3.1	Eucgr.I01063.1.v2.0	0
86- 6:	transcript:Solyc01g107140.2.1	Eucgr.I01069.1.v2.0	3e-62
86- 7:	transcript:Solyc01g107150.3.1	Eucgr.I01070.1.v2.0	2e-166
86- 8:	transcript:Solyc01g107160.3.1	Eucgr.I01072.1.v2.0	0
86- 9:	transcript:Solyc01g107200.3.1	Eucgr.I01075.1.v2.0	0
86- 10:	transcript:Solyc01g107210.3.1	Eucgr.I01076.1.v2.0	7e-117
86- 11:	transcript:Solyc01g107240.3.1	Eucgr.I01077.1.v2.0	9e-96
86- 12:	transcript:Solyc01g107250.3.1	Eucgr.I01078.1.v2.0	8e-115
86- 13:	transcript:Solyc01g107260.3.1	Eucgr.I01079.1.v2.0	2e-104
86- 14:	transcript:Solyc01g107290.3.1	Eucgr.I01080.1.v2.0	4e-54
86- 15:	transcript:Solyc01g107320.3.1	Eucgr.I01083.1.v2.0	0
86- 16:	transcript:Solyc01g107350.3.1	Eucgr.I01085.1.v2.0	0
86- 17:	transcript:Solyc01g107370.3.1	Eucgr.I01086.1.v2.0	9e-33
86- 18:	transcript:Solyc01g107390.3.1	Eucgr.I01087.1.v2.0	0
86- 19:	transcript:Solyc01g107415.1.1	Eucgr.I01088.1.v2.0	9e-22
86- 20:	transcript:Solyc01g107450.3.1	Eucgr.I01090.1.v2.0	2e-22
86- 21:	transcript:Solyc01g107490.2.1	Eucgr.I01094.1.v2.0	2e-40
86- 22:	transcript:Solyc01g107510.3.1	Eucgr.I01096.1.v2.0	0
86- 23:	transcript:Solyc01g107520.3.1	Eucgr.I01097.1.v2.0	6e-66
86- 24:	transcript:Solyc01g107550.3.1	Eucgr.I01098.1.v2.0	0
86- 25:	transcript:Solyc01g107560.3.1	Eucgr.I01103.1.v2.0	0
86- 26:	transcript:Solyc01g107780.3.1	Eucgr.I01111.1.v2.0	7e-103
86- 27:	transcript:Solyc01g107800.3.1	Eucgr.I01114.1.v2.0	2e-101
86- 28:	transcript:Solyc01g107860.3.1	Eucgr.I01128.1.v2.0	8e-98
86- 29:	transcript:Solyc01g107870.3.1	Eucgr.I01129.1.v2.0	0
86- 30:	transcript:Solyc01g107880.3.1	Eucgr.I01130.1.v2.0	0
86- 31:	transcript:Solyc01g107910.3.1	Eucgr.I01134.1.v2.0	3e-162
86- 32:	transcript:Solyc01g107930.3.1	Eucgr.I01135.1.v2.0	1e-64
86- 33:	transcript:Solyc01g107990.3.1	Eucgr.I01136.1.v2.0	0
86- 34:	transcript:Solyc01g108010.3.1	Eucgr.I01138.1.v2.0	0
86- 35:	transcript:Solyc01g108087.1.1	Eucgr.I01145.1.v2.0	9e-67
86- 36:	transcript:Solyc01g108090.2.1	Eucgr.I01146.1.v2.0	1e-23
86- 37:	transcript:Solyc01g108110.3.1	Eucgr.I01147.1.v2.0	0
86- 38:	transcript:Solyc01g108230.3.1	Eucgr.I01150.1.v2.0	2e-139
86- 39:	transcript:Solyc01g108240.3.1	Eucgr.I01153.1.v2.0	1e-48
86- 40:	transcript:Solyc01g108250.3.1	Eucgr.I01154.1.v2.0	0
86- 41:	transcript:Solyc01g108270.3.1	Eucgr.I01156.1.v2.0	0
86- 42:	transcript:Solyc01g108440.2.1	Eucgr.I01168.1.v2.0	1e-65
86- 43:	transcript:Solyc01g108650.2.1	Eucgr.I01181.1.v2.0	4e-45
86- 44:	transcript:Solyc01g108660.3.1	Eucgr.I01182.1.v2.0	0
86- 45:	transcript:Solyc01g108670.3.1	Eucgr.I01183.1.v2.0	0
86- 46:	transcript:Solyc01g108740.3.1	Eucgr.I01184.1.v2.0	3e-104
86- 47:	transcript:Solyc01g108810.3.1	Eucgr.I01196.1.v2.0	2e-103
86- 48:	transcript:Solyc01g108900.3.1	Eucgr.I01207.1.v2.0	0
86- 49:	transcript:Solyc01g108910.3.1	Eucgr.I01209.1.v2.0	5e-74
86- 50:	transcript:Solyc01g108930.3.1	Eucgr.I01210.1.v2.0	9e-45
86- 51:	transcript:Solyc01g108935.1.1	Eucgr.I01213.1.v2.0	2e-32
86- 52:	transcript:Solyc01g109040.3.1	Eucgr.I01216.1.v2.0	8e-28
86- 53:	transcript:Solyc01g109080.3.1	Eucgr.I01219.1.v2.0	0
86- 54:	transcript:Solyc01g109110.3.1	Eucgr.I01220.1.v2.0	0
86- 55:	transcript:Solyc01g109120.3.1	Eucgr.I01228.1.v2.0	2e-179
86- 56:	transcript:Solyc01g109130.3.1	Eucgr.I01229.1.v2.0	3e-140
86- 57:	transcript:Solyc01g109170.3.1	Eucgr.I01231.1.v2.0	7e-31
86- 58:	transcript:Solyc01g109230.3.1	Eucgr.I01234.1.v2.0	3e-138
86- 59:	transcript:Solyc01g109250.2.1	Eucgr.I01235.1.v2.0	8e-19
86- 60:	transcript:Solyc01g109260.3.1	Eucgr.I01238.1.v2.0	1e-72
86- 61:	transcript:Solyc01g109280.3.1	Eucgr.I01239.1.v2.0	0
86- 62:	transcript:Solyc01g109290.3.1	Eucgr.I01240.1.v2.0	2e-139
86- 63:	transcript:Solyc01g109300.3.1	Eucgr.I01241.1.v2.0	0
86- 64:	transcript:Solyc01g109310.3.1	Eucgr.I01242.1.v2.0	0
86- 65:	transcript:Solyc01g109350.3.1	Eucgr.I01243.1.v2.0	0
86- 66:	transcript:Solyc01g109390.3.1	Eucgr.I01246.1.v2.0	3e-16
86- 67:	transcript:Solyc01g109400.3.1	Eucgr.I01248.1.v2.0	1e-122
86- 68:	transcript:Solyc01g109460.3.1	Eucgr.I01255.1.v2.0	0
86- 69:	transcript:Solyc01g109470.3.1	Eucgr.I01260.1.v2.0	8e-99
86- 70:	transcript:Solyc01g109510.3.1	Eucgr.I01261.1.v2.0	0
86- 71:	transcript:Solyc01g109540.3.1	Eucgr.I01262.1.v2.0	4e-139
86- 72:	transcript:Solyc01g109570.3.1	Eucgr.I01264.1.v2.0	0
86- 73:	transcript:Solyc01g109580.3.1	Eucgr.I01265.1.v2.0	0
86- 74:	transcript:Solyc01g109590.3.1	Eucgr.I01266.1.v2.0	0
86- 75:	transcript:Solyc01g109600.3.1	Eucgr.I01267.1.v2.0	1e-179
86- 76:	transcript:Solyc01g109610.3.1	Eucgr.I01268.1.v2.0	1e-112
86- 77:	transcript:Solyc01g109630.3.1	Eucgr.I01271.1.v2.0	0
86- 78:	transcript:Solyc01g109650.3.1	Eucgr.I01272.1.v2.0	0
86- 79:	transcript:Solyc01g109655.1.1	Eucgr.I01273.1.v2.0	1e-33
86- 80:	transcript:Solyc01g109680.3.1	Eucgr.I01274.1.v2.0	8e-36
86- 81:	transcript:Solyc01g109700.3.1	Eucgr.I01279.1.v2.0	5e-112
86- 82:	transcript:Solyc01g109790.3.1	Eucgr.I01281.1.v2.0	0
86- 83:	transcript:Solyc01g109800.2.1	Eucgr.I01283.1.v2.0	4e-25
86- 84:	transcript:Solyc01g109860.3.1	Eucgr.I01285.1.v2.0	0
86- 85:	transcript:Solyc01g109880.3.1	Eucgr.I01289.1.v2.0	1e-33
86- 86:	transcript:Solyc01g109900.3.1	Eucgr.I01291.1.v2.0	2e-27
86- 87:	transcript:Solyc01g109920.2.1	Eucgr.I01292.1.v2.0	7e-17
86- 88:	transcript:Solyc01g109980.3.1	Eucgr.I01293.1.v2.0	0
86- 89:	transcript:Solyc01g109990.3.1	Eucgr.I01295.1.v2.0	0
86- 90:	transcript:Solyc01g110020.3.1	Eucgr.I01296.1.v2.0	6e-89
86- 91:	transcript:Solyc01g110050.2.1	Eucgr.I01297.1.v2.0	0
86- 92:	transcript:Solyc01g110110.3.1	Eucgr.I01305.1.v2.0	0
86- 93:	transcript:Solyc01g110150.2.1	Eucgr.I01309.1.v2.0	2e-19
86- 94:	transcript:Solyc01g110190.3.1	Eucgr.I01311.1.v2.0	0
86- 95:	transcript:Solyc01g110280.3.1	Eucgr.I01313.1.v2.0	4e-114
86- 96:	transcript:Solyc01g110300.3.1	Eucgr.I01316.1.v2.0	3e-137
86- 97:	transcript:Solyc01g110320.3.1	Eucgr.I01323.1.v2.0	8e-96
86- 98:	transcript:Solyc01g110340.3.1	Eucgr.I01325.1.v2.0	0
86- 99:	transcript:Solyc01g110360.3.1	Eucgr.I01326.1.v2.0	2e-177
86-100:	transcript:Solyc01g110370.3.1	Eucgr.I01328.1.v2.0	6e-100
86-101:	transcript:Solyc01g110380.3.1	Eucgr.I01329.1.v2.0	0
86-102:	transcript:Solyc01g110450.3.1	Eucgr.I01332.1.v2.0	0
86-103:	transcript:Solyc01g110470.3.1	Eucgr.I01334.1.v2.0	3e-112
86-104:	transcript:Solyc01g110480.3.1	Eucgr.I01335.1.v2.0	0
86-105:	transcript:Solyc01g110540.3.1	Eucgr.I01336.1.v2.0	4e-19
86-106:	transcript:Solyc01g110560.3.1	Eucgr.I01337.1.v2.0	1e-48
86-107:	transcript:Solyc01g110590.3.1	Eucgr.I01338.1.v2.0	7e-47
86-108:	transcript:Solyc01g110630.3.1	Eucgr.I01340.1.v2.0	2e-27
86-109:	transcript:Solyc01g110730.3.1	Eucgr.I01344.1.v2.0	1e-33
86-110:	transcript:Solyc01g110880.1.1	Eucgr.I01355.1.v2.0	1e-13
86-111:	transcript:Solyc01g110930.1.1	Eucgr.I01361.1.v2.0	1e-31
86-112:	transcript:Solyc01g111020.3.1	Eucgr.I01366.1.v2.0	0
86-113:	transcript:Solyc01g111040.3.1	Eucgr.I01368.1.v2.0	0
86-114:	transcript:Solyc01g111050.3.1	Eucgr.I01370.1.v2.0	0
86-115:	transcript:Solyc01g111070.3.1	Eucgr.I01371.1.v2.0	0
86-116:	transcript:Solyc01g111090.3.1	Eucgr.I01372.1.v2.0	2e-180
86-117:	transcript:Solyc01g111110.3.1	Eucgr.I01373.1.v2.0	3e-25
86-118:	transcript:Solyc01g111120.3.1	Eucgr.I01374.1.v2.0	3e-177
86-119:	transcript:Solyc01g111140.3.1	Eucgr.I01375.1.v2.0	4e-153
86-120:	transcript:Solyc01g111145.1.1	Eucgr.I01377.1.v2.0	8e-46
86-121:	transcript:Solyc01g111200.3.1	Eucgr.I01379.1.v2.0	7e-62
86-122:	transcript:Solyc01g111220.3.1	Eucgr.I01380.1.v2.0	0
86-123:	transcript:Solyc01g111250.3.1	Eucgr.I01392.1.v2.0	3e-171
86-124:	transcript:Solyc01g111270.3.1	Eucgr.I01394.1.v2.0	0
86-125:	transcript:Solyc01g111330.3.1	Eucgr.I01396.1.v2.0	9e-106
86-126:	transcript:Solyc01g111350.3.1	Eucgr.I01397.1.v2.0	0
86-127:	transcript:Solyc01g111360.3.1	Eucgr.I01399.1.v2.0	3e-113
86-128:	transcript:Solyc01g111370.3.1	Eucgr.I01400.1.v2.0	0
86-129:	transcript:Solyc01g111380.3.1	Eucgr.I01401.1.v2.0	3e-92
86-130:	transcript:Solyc01g111400.3.1	Eucgr.I01402.1.v2.0	0
86-131:	transcript:Solyc01g111440.3.1	Eucgr.I01404.1.v2.0	0
86-132:	transcript:Solyc01g111500.3.1	Eucgr.I01406.1.v2.0	6e-125
86-133:	transcript:Solyc01g111510.3.1	Eucgr.I01408.1.v2.0	2e-175
86-134:	transcript:Solyc01g111520.3.1	Eucgr.I01409.1.v2.0	0
86-135:	transcript:Solyc01g111530.3.1	Eucgr.I01410.1.v2.0	0
86-136:	transcript:Solyc01g111550.3.1	Eucgr.I01413.1.v2.0	1e-161
86-137:	transcript:Solyc01g111560.3.1	Eucgr.I01414.1.v2.0	6e-127
86-138:	transcript:Solyc01g111570.3.1	Eucgr.I01415.1.v2.0	0
86-139:	transcript:Solyc01g111580.3.1	Eucgr.I01416.1.v2.0	2e-123
86-140:	transcript:Solyc01g111590.3.1	Eucgr.I01417.1.v2.0	0
86-141:	transcript:Solyc01g111600.3.1	Eucgr.I01418.1.v2.0	2e-83
86-142:	transcript:Solyc01g111610.3.1	Eucgr.I01419.1.v2.0	4e-45
86-143:	transcript:Solyc01g111620.3.1	Eucgr.I01422.1.v2.0	2e-156
86-144:	transcript:Solyc01g111630.3.1	Eucgr.I01423.1.v2.0	0
86-145:	transcript:Solyc01g111650.3.1	Eucgr.I01424.1.v2.0	6e-53
86-146:	transcript:Solyc01g111660.3.1	Eucgr.I01429.1.v2.0	5e-179
86-147:	transcript:Solyc01g111680.3.1	Eucgr.I01434.1.v2.0	0
86-148:	transcript:Solyc01g111690.3.1	Eucgr.I01435.1.v2.0	9e-100
86-149:	transcript:Solyc01g111720.3.1	Eucgr.I01451.1.v2.0	5e-92
86-150:	transcript:Solyc01g111730.3.1	Eucgr.I01452.1.v2.0	0
86-151:	transcript:Solyc01g111740.3.1	Eucgr.I01453.1.v2.0	0
86-152:	transcript:Solyc01g111800.3.1	Eucgr.I01455.1.v2.0	0
86-153:	transcript:Solyc01g111840.3.1	Eucgr.I01458.1.v2.0	7e-105
86-154:	transcript:Solyc01g111860.3.1	Eucgr.I01460.1.v2.0	0
86-155:	transcript:Solyc01g111870.2.1	Eucgr.I01462.1.v2.0	0
86-156:	transcript:Solyc01g111880.3.1	Eucgr.I01464.1.v2.0	0
86-157:	transcript:Solyc01g111890.3.1	Eucgr.I01466.1.v2.0	0
86-158:	transcript:Solyc01g111920.3.1	Eucgr.I01467.1.v2.0	9e-75
86-159:	transcript:Solyc01g111937.1.1	Eucgr.I01471.1.v2.0	1e-17
86-160:	transcript:Solyc01g111940.3.1	Eucgr.I01476.1.v2.0	5e-47
86-161:	transcript:Solyc01g111960.3.1	Eucgr.I01477.1.v2.0	8e-132
86-162:	transcript:Solyc01g111970.3.1	Eucgr.I01478.1.v2.0	0
86-163:	transcript:Solyc01g111990.3.1	Eucgr.I01492.1.v2.0	0
86-164:	transcript:Solyc01g112000.3.1	Eucgr.I01493.1.v2.0	5e-129
86-165:	transcript:Solyc01g112080.3.1	Eucgr.I01508.1.v2.0	1e-105
86-166:	transcript:Solyc01g112090.3.1	Eucgr.I01509.1.v2.0	0
86-167:	transcript:Solyc01g112160.3.1	Eucgr.I01511.1.v2.0	2e-105
86-168:	transcript:Solyc01g112170.3.1	Eucgr.I01514.1.v2.0	1e-103
86-169:	transcript:Solyc01g112180.3.1	Eucgr.I01517.1.v2.0	2e-37
86-170:	transcript:Solyc01g112190.3.1	Eucgr.I01519.1.v2.0	0
86-171:	transcript:Solyc01g112200.3.1	Eucgr.I01522.1.v2.0	0
86-172:	transcript:Solyc01g112220.3.1	Eucgr.I01524.1.v2.0	3e-177
86-173:	transcript:Solyc01g112230.3.1	Eucgr.I01530.1.v2.0	5e-19
86-174:	transcript:Solyc01g112250.3.1	Eucgr.I01536.1.v2.0	0
86-175:	transcript:Solyc01g112260.3.1	Eucgr.I01537.1.v2.0	5e-40
86-176:	transcript:Solyc01g112280.3.1	Eucgr.I01541.1.v2.0	0
86-177:	transcript:Solyc01g112320.3.1	Eucgr.I01547.1.v2.0	0
## Alignment 87: score=287.0 e_value=5.8e-14 N=8 1&Chr09 plus
87- 0:	transcript:Solyc01g105810.3.1	Eucgr.I00556.1.v2.0	6e-47
87- 1:	transcript:Solyc01g106000.3.1	Eucgr.I00561.1.v2.0	9e-131
87- 2:	transcript:Solyc01g106160.2.1	Eucgr.I00577.1.v2.0	0
87- 3:	transcript:Solyc01g106280.3.1	Eucgr.I00604.1.v2.0	7e-112
87- 4:	transcript:Solyc01g106420.3.1	Eucgr.I00633.1.v2.0	0
87- 5:	transcript:Solyc01g106460.3.1	Eucgr.I00634.1.v2.0	4e-85
87- 6:	transcript:Solyc01g106680.3.1	Eucgr.I00650.1.v2.0	1e-21
87- 7:	transcript:Solyc01g106830.3.1	Eucgr.I00676.1.v2.0	1e-15
## Alignment 88: score=285.0 e_value=6.8e-09 N=6 1&Chr09 plus
88- 0:	transcript:Solyc01g107600.3.1	Eucgr.E02959.1.v2.0	3e-159
88- 1:	transcript:Solyc01g107610.3.1	Eucgr.E02957.1.v2.0	3e-36
88- 2:	transcript:Solyc01g107620.3.1	Eucgr.E02956.1.v2.0	1e-90
88- 3:	transcript:Solyc01g107640.3.1	Eucgr.E02954.1.v2.0	3e-100
88- 4:	transcript:Solyc01g107695.1.1	Eucgr.E02953.1.v2.0	4e-50
88- 5:	transcript:Solyc01g107780.3.1	Eucgr.E02951.1.v2.0	7e-166
## Alignment 89: score=2969.0 e_value=1.3e-262 N=64 1&Chr09 minus
89- 0:	transcript:Solyc01g104460.3.1	Eucgr.I02711.1.v2.0	1e-87
89- 1:	transcript:Solyc01g104470.3.1	Eucgr.I02710.1.v2.0	1e-129
89- 2:	transcript:Solyc01g104500.2.1	Eucgr.I02709.1.v2.0	2e-64
89- 3:	transcript:Solyc01g104580.3.1	Eucgr.I02708.1.v2.0	5e-87
89- 4:	transcript:Solyc01g104600.3.1	Eucgr.I02706.1.v2.0	3e-84
89- 5:	transcript:Solyc01g104750.3.1	Eucgr.I02705.1.v2.0	7e-47
89- 6:	transcript:Solyc01g104775.1.1	Eucgr.I02702.1.v2.0	0
89- 7:	transcript:Solyc01g104780.3.1	Eucgr.I02698.1.v2.0	2e-71
89- 8:	transcript:Solyc01g104790.3.1	Eucgr.I02697.1.v2.0	2e-43
89- 9:	transcript:Solyc01g104870.3.1	Eucgr.I02696.1.v2.0	0
89- 10:	transcript:Solyc01g104900.3.1	Eucgr.I02695.1.v2.0	1e-83
89- 11:	transcript:Solyc01g104910.3.1	Eucgr.I02691.1.v2.0	0
89- 12:	transcript:Solyc01g104970.3.1	Eucgr.I02690.1.v2.0	0
89- 13:	transcript:Solyc01g105000.3.1	Eucgr.I02688.1.v2.0	1e-37
89- 14:	transcript:Solyc01g105020.3.1	Eucgr.I02678.1.v2.0	1e-89
89- 15:	transcript:Solyc01g105030.3.1	Eucgr.I02677.1.v2.0	2e-147
89- 16:	transcript:Solyc01g105060.3.1	Eucgr.I02676.1.v2.0	8e-113
89- 17:	transcript:Solyc01g105070.3.1	Eucgr.I02673.1.v2.0	5e-169
89- 18:	transcript:Solyc01g105090.3.1	Eucgr.I02671.1.v2.0	4e-137
89- 19:	transcript:Solyc01g105130.3.1	Eucgr.I02667.1.v2.0	2e-84
89- 20:	transcript:Solyc01g105150.3.1	Eucgr.I02664.1.v2.0	0
89- 21:	transcript:Solyc01g105220.3.1	Eucgr.I02663.1.v2.0	4e-171
89- 22:	transcript:Solyc01g105230.3.1	Eucgr.I02662.1.v2.0	0
89- 23:	transcript:Solyc01g105290.3.1	Eucgr.I02660.1.v2.0	1e-153
89- 24:	transcript:Solyc01g105310.3.1	Eucgr.I02658.1.v2.0	2e-79
89- 25:	transcript:Solyc01g105330.3.1	Eucgr.I02657.1.v2.0	4e-128
89- 26:	transcript:Solyc01g105350.2.1	Eucgr.I02651.1.v2.0	2e-85
89- 27:	transcript:Solyc01g105360.3.1	Eucgr.I02643.1.v2.0	2e-176
89- 28:	transcript:Solyc01g105435.1.1	Eucgr.I02638.1.v2.0	0
89- 29:	transcript:Solyc01g105520.3.1	Eucgr.I02634.1.v2.0	0
89- 30:	transcript:Solyc01g105530.3.1	Eucgr.I02633.1.v2.0	1e-25
89- 31:	transcript:Solyc01g105600.3.1	Eucgr.I02631.1.v2.0	5e-24
89- 32:	transcript:Solyc01g105710.3.1	Eucgr.I02629.1.v2.0	9e-71
89- 33:	transcript:Solyc01g105720.2.1	Eucgr.I02628.1.v2.0	1e-116
89- 34:	transcript:Solyc01g105760.1.1	Eucgr.I02624.1.v2.0	1e-11
89- 35:	transcript:Solyc01g105810.3.1	Eucgr.I02620.1.v2.0	0
89- 36:	transcript:Solyc01g106000.3.1	Eucgr.I02618.1.v2.0	4e-141
89- 37:	transcript:Solyc01g106010.3.1	Eucgr.I02616.1.v2.0	0
89- 38:	transcript:Solyc01g106050.3.1	Eucgr.I02611.1.v2.0	0
89- 39:	transcript:Solyc01g106060.3.1	Eucgr.I02608.1.v2.0	1e-112
89- 40:	transcript:Solyc01g106080.3.1	Eucgr.I02605.1.v2.0	0
89- 41:	transcript:Solyc01g106170.3.1	Eucgr.I02596.1.v2.0	3e-33
89- 42:	transcript:Solyc01g106190.3.1	Eucgr.I02590.1.v2.0	6e-35
89- 43:	transcript:Solyc01g106200.2.1	Eucgr.I02585.1.v2.0	0
89- 44:	transcript:Solyc01g106210.3.1	Eucgr.I02583.1.v2.0	0
89- 45:	transcript:Solyc01g106220.3.1	Eucgr.I02582.1.v2.0	0
89- 46:	transcript:Solyc01g106320.2.1	Eucgr.I02580.1.v2.0	1e-121
89- 47:	transcript:Solyc01g106330.3.1	Eucgr.I02568.1.v2.0	0
89- 48:	transcript:Solyc01g106370.3.1	Eucgr.I02565.1.v2.0	0
89- 49:	transcript:Solyc01g106375.1.1	Eucgr.I02552.1.v2.0	4e-20
89- 50:	transcript:Solyc01g106440.3.1	Eucgr.I02519.1.v2.0	0
89- 51:	transcript:Solyc01g106460.3.1	Eucgr.I02518.1.v2.0	6e-120
89- 52:	transcript:Solyc01g106470.3.1	Eucgr.I02516.1.v2.0	0
89- 53:	transcript:Solyc01g106540.3.1	Eucgr.I02514.1.v2.0	7e-85
89- 54:	transcript:Solyc01g106560.3.1	Eucgr.I02512.1.v2.0	1e-71
89- 55:	transcript:Solyc01g106570.3.1	Eucgr.I02511.1.v2.0	0
89- 56:	transcript:Solyc01g106690.3.1	Eucgr.I02507.1.v2.0	1e-126
89- 57:	transcript:Solyc01g106710.1.1	Eucgr.I02506.1.v2.0	3e-66
89- 58:	transcript:Solyc01g106740.3.1	Eucgr.I02505.1.v2.0	0
89- 59:	transcript:Solyc01g106770.3.1	Eucgr.I02503.1.v2.0	0
89- 60:	transcript:Solyc01g106780.3.1	Eucgr.I02501.1.v2.0	0
89- 61:	transcript:Solyc01g106790.3.1	Eucgr.I02500.1.v2.0	3e-76
89- 62:	transcript:Solyc01g106830.3.1	Eucgr.I02494.1.v2.0	4e-14
89- 63:	transcript:Solyc01g106880.3.1	Eucgr.I02493.1.v2.0	2e-133
## Alignment 90: score=2182.0 e_value=1.1e-170 N=46 1&Chr09 minus
90- 0:	transcript:Solyc01g102820.3.1	Eucgr.I02806.1.v2.0	4e-142
90- 1:	transcript:Solyc01g102970.3.1	Eucgr.I02798.1.v2.0	0
90- 2:	transcript:Solyc01g103020.3.1	Eucgr.I02797.1.v2.0	1e-148
90- 3:	transcript:Solyc01g103040.3.1	Eucgr.I02796.1.v2.0	0
90- 4:	transcript:Solyc01g103100.3.1	Eucgr.I02792.1.v2.0	3e-124
90- 5:	transcript:Solyc01g103120.3.1	Eucgr.I02790.1.v2.0	0
90- 6:	transcript:Solyc01g103160.3.1	Eucgr.I02789.1.v2.0	0
90- 7:	transcript:Solyc01g103170.3.1	Eucgr.I02788.1.v2.0	1e-166
90- 8:	transcript:Solyc01g103230.3.1	Eucgr.I02786.1.v2.0	0
90- 9:	transcript:Solyc01g103360.3.1	Eucgr.I02785.1.v2.0	2e-121
90- 10:	transcript:Solyc01g103380.3.1	Eucgr.I02784.1.v2.0	9e-148
90- 11:	transcript:Solyc01g103390.3.1	Eucgr.I02783.1.v2.0	1e-146
90- 12:	transcript:Solyc01g103400.3.1	Eucgr.I02780.1.v2.0	6e-17
90- 13:	transcript:Solyc01g103410.3.1	Eucgr.I02779.1.v2.0	8e-148
90- 14:	transcript:Solyc01g103420.3.1	Eucgr.I02778.1.v2.0	3e-152
90- 15:	transcript:Solyc01g103430.3.1	Eucgr.I02776.1.v2.0	0
90- 16:	transcript:Solyc01g103450.3.1	Eucgr.I02771.1.v2.0	0
90- 17:	transcript:Solyc01g103470.2.1	Eucgr.I02770.1.v2.0	6e-17
90- 18:	transcript:Solyc01g103490.3.1	Eucgr.I02769.1.v2.0	0
90- 19:	transcript:Solyc01g103500.3.1	Eucgr.I02768.1.v2.0	7e-54
90- 20:	transcript:Solyc01g103510.3.1	Eucgr.I02767.1.v2.0	0
90- 21:	transcript:Solyc01g103530.3.1	Eucgr.I02765.1.v2.0	0
90- 22:	transcript:Solyc01g103560.3.1	Eucgr.I02764.1.v2.0	4e-147
90- 23:	transcript:Solyc01g103570.3.1	Eucgr.I02762.1.v2.0	5e-122
90- 24:	transcript:Solyc01g103580.3.1	Eucgr.I02761.1.v2.0	1e-86
90- 25:	transcript:Solyc01g103680.3.1	Eucgr.I02754.1.v2.0	0
90- 26:	transcript:Solyc01g103700.3.1	Eucgr.I02753.1.v2.0	1e-47
90- 27:	transcript:Solyc01g103785.1.1	Eucgr.I02751.1.v2.0	7e-109
90- 28:	transcript:Solyc01g103862.1.1	Eucgr.I02749.1.v2.0	2e-124
90- 29:	transcript:Solyc01g103890.3.1	Eucgr.I02748.1.v2.0	0
90- 30:	transcript:Solyc01g103920.3.1	Eucgr.I02744.1.v2.0	4e-55
90- 31:	transcript:Solyc01g103930.3.1	Eucgr.I02743.1.v2.0	0
90- 32:	transcript:Solyc01g103940.3.1	Eucgr.I02742.1.v2.0	0
90- 33:	transcript:Solyc01g104000.3.1	Eucgr.I02741.1.v2.0	0
90- 34:	transcript:Solyc01g104040.3.1	Eucgr.I02739.1.v2.0	0
90- 35:	transcript:Solyc01g104050.3.1	Eucgr.I02731.1.v2.0	0
90- 36:	transcript:Solyc01g104070.3.1	Eucgr.I02730.1.v2.0	0
90- 37:	transcript:Solyc01g104080.3.1	Eucgr.I02729.1.v2.0	3e-160
90- 38:	transcript:Solyc01g104090.3.1	Eucgr.I02728.1.v2.0	0
90- 39:	transcript:Solyc01g104140.3.1	Eucgr.I02724.1.v2.0	0
90- 40:	transcript:Solyc01g104220.3.1	Eucgr.I02723.1.v2.0	2e-79
90- 41:	transcript:Solyc01g104230.3.1	Eucgr.I02722.1.v2.0	0
90- 42:	transcript:Solyc01g104250.3.1	Eucgr.I02721.1.v2.0	2e-96
90- 43:	transcript:Solyc01g104260.3.1	Eucgr.I02719.1.v2.0	2e-65
90- 44:	transcript:Solyc01g104280.2.1	Eucgr.I02717.1.v2.0	6e-107
90- 45:	transcript:Solyc01g104320.3.1	Eucgr.I02715.1.v2.0	5e-63
## Alignment 91: score=568.0 e_value=6.8e-30 N=13 1&Chr09 minus
91- 0:	transcript:Solyc01g111075.1.1	Eucgr.I02348.1.v2.0	5e-29
91- 1:	transcript:Solyc01g111130.3.1	Eucgr.I02346.1.v2.0	1e-107
91- 2:	transcript:Solyc01g111270.3.1	Eucgr.I02341.1.v2.0	0
91- 3:	transcript:Solyc01g111330.3.1	Eucgr.I02339.1.v2.0	2e-112
91- 4:	transcript:Solyc01g111440.3.1	Eucgr.I02336.1.v2.0	6e-174
91- 5:	transcript:Solyc01g111450.3.1	Eucgr.I02334.1.v2.0	3e-163
91- 6:	transcript:Solyc01g111560.3.1	Eucgr.I02331.1.v2.0	1e-125
91- 7:	transcript:Solyc01g111600.3.1	Eucgr.I02327.1.v2.0	1e-74
91- 8:	transcript:Solyc01g111650.3.1	Eucgr.I02321.1.v2.0	2e-61
91- 9:	transcript:Solyc01g111730.3.1	Eucgr.I02310.1.v2.0	0
91- 10:	transcript:Solyc01g111880.3.1	Eucgr.I02291.1.v2.0	0
91- 11:	transcript:Solyc01g111960.3.1	Eucgr.I02285.1.v2.0	8e-24
91- 12:	transcript:Solyc01g111980.3.1	Eucgr.I02282.1.v2.0	0
## Alignment 92: score=526.0 e_value=2.5e-23 N=11 1&Chr09 minus
92- 0:	transcript:Solyc01g108280.3.1	Eucgr.I01180.1.v2.0	0
92- 1:	transcript:Solyc01g108290.3.1	Eucgr.I01179.1.v2.0	9e-90
92- 2:	transcript:Solyc01g108300.3.1	Eucgr.I01178.1.v2.0	5e-61
92- 3:	transcript:Solyc01g108320.3.1	Eucgr.I01176.1.v2.0	6e-161
92- 4:	transcript:Solyc01g108330.2.1	Eucgr.I01175.1.v2.0	3e-37
92- 5:	transcript:Solyc01g108340.3.1	Eucgr.I01174.1.v2.0	0
92- 6:	transcript:Solyc01g108410.2.1	Eucgr.I01171.1.v2.0	0
92- 7:	transcript:Solyc01g108430.3.1	Eucgr.I01169.1.v2.0	1e-106
92- 8:	transcript:Solyc01g108510.3.1	Eucgr.I01167.1.v2.0	0
92- 9:	transcript:Solyc01g108560.3.1	Eucgr.I01161.1.v2.0	7e-102
92- 10:	transcript:Solyc01g108630.3.1	Eucgr.I01148.1.v2.0	0
## Alignment 93: score=326.0 e_value=4.2e-15 N=8 1&Chr09 minus
93- 0:	transcript:Solyc01g109080.3.1	Eucgr.I02503.1.v2.0	3e-67
93- 1:	transcript:Solyc01g109270.3.1	Eucgr.I02490.1.v2.0	2e-136
93- 2:	transcript:Solyc01g109340.3.1	Eucgr.I02477.1.v2.0	1e-70
93- 3:	transcript:Solyc01g109380.3.1	Eucgr.I02475.1.v2.0	5e-166
93- 4:	transcript:Solyc01g109400.3.1	Eucgr.I02466.1.v2.0	3e-47
93- 5:	transcript:Solyc01g109640.3.1	Eucgr.I02443.1.v2.0	9e-76
93- 6:	transcript:Solyc01g109655.1.1	Eucgr.I02442.1.v2.0	6e-24
93- 7:	transcript:Solyc01g109750.2.1	Eucgr.I02426.1.v2.0	8e-104
## Alignment 94: score=339.0 e_value=3.3e-11 N=7 1&Chr10 plus
94- 0:	transcript:Solyc01g009050.3.1	Eucgr.J00614.1.v2.0	0
94- 1:	transcript:Solyc01g009060.3.1	Eucgr.J00615.1.v2.0	0
94- 2:	transcript:Solyc01g009080.3.1	Eucgr.J00617.1.v2.0	1e-47
94- 3:	transcript:Solyc01g009090.3.1	Eucgr.J00624.1.v2.0	0
94- 4:	transcript:Solyc01g009100.3.1	Eucgr.J00625.1.v2.0	1e-75
94- 5:	transcript:Solyc01g009160.2.1	Eucgr.J00628.1.v2.0	9e-78
94- 6:	transcript:Solyc01g009170.3.1	Eucgr.J00631.1.v2.0	0
## Alignment 95: score=321.0 e_value=4.8e-13 N=7 1&Chr10 plus
95- 0:	transcript:Solyc01g008830.2.1	Eucgr.J00632.1.v2.0	0
95- 1:	transcript:Solyc01g008840.3.1	Eucgr.J00641.1.v2.0	0
95- 2:	transcript:Solyc01g008870.2.1	Eucgr.J00644.1.v2.0	4e-173
95- 3:	transcript:Solyc01g009000.3.1	Eucgr.J00661.1.v2.0	1e-61
95- 4:	transcript:Solyc01g009010.3.1	Eucgr.J00662.1.v2.0	0
95- 5:	transcript:Solyc01g009020.3.1	Eucgr.J00666.1.v2.0	5e-33
95- 6:	transcript:Solyc01g009040.3.1	Eucgr.J00667.1.v2.0	2e-177
## Alignment 96: score=317.0 e_value=2.5e-13 N=7 1&Chr10 plus
96- 0:	transcript:Solyc01g005360.3.1	Eucgr.J01721.1.v2.0	5e-51
96- 1:	transcript:Solyc01g005520.3.1	Eucgr.J01758.1.v2.0	9e-151
96- 2:	transcript:Solyc01g005530.3.1	Eucgr.J01763.1.v2.0	7e-27
96- 3:	transcript:Solyc01g005540.3.1	Eucgr.J01764.1.v2.0	0
96- 4:	transcript:Solyc01g005550.3.1	Eucgr.J01765.1.v2.0	0
96- 5:	transcript:Solyc01g005570.3.1	Eucgr.J01767.1.v2.0	9e-45
96- 6:	transcript:Solyc01g005620.3.1	Eucgr.J01770.1.v2.0	0
## Alignment 97: score=283.0 e_value=5.4e-09 N=6 1&Chr10 plus
97- 0:	transcript:Solyc01g028930.3.1	Eucgr.J01752.1.v2.0	1e-145
97- 1:	transcript:Solyc01g028900.3.1	Eucgr.J01753.1.v2.0	0
97- 2:	transcript:Solyc01g028830.3.1	Eucgr.J01755.1.v2.0	0
97- 3:	transcript:Solyc01g028800.2.1	Eucgr.J01757.1.v2.0	0
97- 4:	transcript:Solyc01g028805.1.1	Eucgr.J01759.1.v2.0	4e-144
97- 5:	transcript:Solyc01g044360.3.1	Eucgr.J01771.1.v2.0	0
## Alignment 98: score=670.0 e_value=8.6e-41 N=15 1&Chr10 minus
98- 0:	transcript:Solyc01g086690.2.1	Eucgr.J01249.1.v2.0	8e-136
98- 1:	transcript:Solyc01g086720.3.1	Eucgr.J01251.1.v2.0	0
98- 2:	transcript:Solyc01g086750.3.1	Eucgr.J01252.1.v2.0	0
98- 3:	transcript:Solyc01g086840.2.1	Eucgr.J01258.1.v2.0	3e-44
98- 4:	transcript:Solyc01g086890.3.1	Eucgr.J01259.1.v2.0	1e-124
98- 5:	transcript:Solyc01g086930.3.1	Eucgr.J01260.1.v2.0	3e-96
98- 6:	transcript:Solyc01g086980.3.1	Eucgr.J01261.1.v2.0	0
98- 7:	transcript:Solyc01g087030.3.1	Eucgr.J01264.1.v2.0	1e-176
98- 8:	transcript:Solyc01g087050.3.1	Eucgr.J01266.1.v2.0	2e-94
98- 9:	transcript:Solyc01g087080.3.1	Eucgr.J01269.1.v2.0	6e-101
98- 10:	transcript:Solyc01g087140.3.1	Eucgr.J01277.1.v2.0	1e-80
98- 11:	transcript:Solyc01g087210.3.1	Eucgr.J01278.1.v2.0	0
98- 12:	transcript:Solyc01g087280.1.1	Eucgr.J01279.1.v2.0	8e-136
98- 13:	transcript:Solyc01g087290.3.1	Eucgr.J01212.1.v2.0	0
98- 14:	transcript:Solyc01g087490.3.1	Eucgr.J01209.1.v2.0	0
## Alignment 99: score=520.0 e_value=2e-25 N=11 1&Chr10 minus
99- 0:	transcript:Solyc01g005690.3.1	Eucgr.J01821.1.v2.0	0
99- 1:	transcript:Solyc01g005800.3.1	Eucgr.J01819.1.v2.0	0
99- 2:	transcript:Solyc01g005820.3.1	Eucgr.J01817.1.v2.0	6e-18
99- 3:	transcript:Solyc01g005930.3.1	Eucgr.J01803.1.v2.0	1e-91
99- 4:	transcript:Solyc01g005950.3.1	Eucgr.J01802.1.v2.0	0
99- 5:	transcript:Solyc01g005970.3.1	Eucgr.J01801.1.v2.0	0
99- 6:	transcript:Solyc01g005980.3.1	Eucgr.J01799.1.v2.0	1e-64
99- 7:	transcript:Solyc01g006010.3.1	Eucgr.J01792.1.v2.0	4e-120
99- 8:	transcript:Solyc01g006040.3.1	Eucgr.J01791.1.v2.0	3e-138
99- 9:	transcript:Solyc01g006050.2.1	Eucgr.J01790.1.v2.0	2e-141
99- 10:	transcript:Solyc01g006060.3.1	Eucgr.J01789.1.v2.0	6e-61
## Alignment 100: score=488.0 e_value=3.3e-26 N=11 1&Chr10 minus
100- 0:	transcript:Solyc01g006810.3.1	Eucgr.J00594.1.v2.0	2e-83
100- 1:	transcript:Solyc01g006900.3.1	Eucgr.J00584.1.v2.0	1e-42
100- 2:	transcript:Solyc01g007050.2.1	Eucgr.J00575.1.v2.0	1e-120
100- 3:	transcript:Solyc01g007070.3.1	Eucgr.J00574.1.v2.0	4e-130
100- 4:	transcript:Solyc01g007090.1.1	Eucgr.J00561.1.v2.0	6e-55
100- 5:	transcript:Solyc01g007130.3.1	Eucgr.J00559.1.v2.0	0
100- 6:	transcript:Solyc01g007220.3.1	Eucgr.J00542.1.v2.0	3e-56
100- 7:	transcript:Solyc01g007760.3.1	Eucgr.J00539.1.v2.0	0
100- 8:	transcript:Solyc01g007800.3.1	Eucgr.J00537.1.v2.0	9e-38
100- 9:	transcript:Solyc01g007840.3.1	Eucgr.J00535.1.v2.0	2e-115
100- 10:	transcript:Solyc01g007870.3.1	Eucgr.J00534.1.v2.0	8e-26
## Alignment 101: score=347.0 e_value=1.3e-14 N=8 1&Chr10 minus
101- 0:	transcript:Solyc01g086820.3.1	Eucgr.J00806.1.v2.0	1e-95
101- 1:	transcript:Solyc01g086870.3.1	Eucgr.J00796.1.v2.0	2e-61
101- 2:	transcript:Solyc01g086920.3.1	Eucgr.J00794.1.v2.0	2e-169
101- 3:	transcript:Solyc01g086970.3.1	Eucgr.J00790.1.v2.0	3e-75
101- 4:	transcript:Solyc01g087050.3.1	Eucgr.J00788.1.v2.0	1e-122
101- 5:	transcript:Solyc01g087150.3.1	Eucgr.J00768.1.v2.0	0
101- 6:	transcript:Solyc01g087190.3.1	Eucgr.J00766.1.v2.0	4e-56
101- 7:	transcript:Solyc01g087240.3.1	Eucgr.J00764.1.v2.0	1e-45
## Alignment 102: score=290.0 e_value=5.3e-14 N=7 1&Chr10 minus
102- 0:	transcript:Solyc01g008960.3.1	Eucgr.J00634.1.v2.0	0
102- 1:	transcript:Solyc01g009180.3.1	Eucgr.J00612.1.v2.0	0
102- 2:	transcript:Solyc01g009200.3.1	Eucgr.J00611.1.v2.0	1e-26
102- 3:	transcript:Solyc01g009235.1.1	Eucgr.J00610.1.v2.0	0
102- 4:	transcript:Solyc01g009245.1.1	Eucgr.J00600.1.v2.0	3e-40
102- 5:	transcript:Solyc01g009280.3.1	Eucgr.J00578.1.v2.0	0
102- 6:	transcript:Solyc01g009320.2.1	Eucgr.J00575.1.v2.0	6e-146
## Alignment 103: score=273.0 e_value=4.1e-09 N=6 1&Chr10 minus
103- 0:	transcript:Solyc01g006380.2.1	Eucgr.J00838.1.v2.0	8e-101
[truncated: 14,116 more rows]

## Sheet: Eg-Pt
############### Parameters ###############
# MATCH_SCORE: 50
# MATCH_SIZE: 5
# GAP_PENALTY: -1
# OVERLAP_WINDOW: 5
# E_VALUE: 1e-05
# MAX GAPS: 25
############### Statistics ###############
# Number of collinear genes: 34214, Percentage: 46.46
# Number of all genes: 73635
##########################################
## Alignment 0: score=558.0 e_value=4e-31 N=13 1&Chr01 plus
0- 0:	transcript:PNT53832	Eucgr.A02791.1.v2.0	4e-133
0- 1:	transcript:PNT53853	Eucgr.A02804.1.v2.0	7e-96
0- 2:	transcript:PNT53862	Eucgr.A02806.1.v2.0	7e-146
0- 3:	transcript:PNT53865	Eucgr.A02807.1.v2.0	9e-50
0- 4:	transcript:PNT53881	Eucgr.A02810.1.v2.0	9e-118
0- 5:	transcript:PNT53889	Eucgr.A02817.1.v2.0	4e-47
0- 6:	transcript:PNT53891	Eucgr.A02818.1.v2.0	6e-75
0- 7:	transcript:PNT53912	Eucgr.A02842.1.v2.0	0
0- 8:	transcript:PNT53918	Eucgr.A02843.1.v2.0	2e-64
0- 9:	transcript:PNT53928	Eucgr.A02846.1.v2.0	1e-78
0- 10:	transcript:PNT53944	Eucgr.A02857.1.v2.0	5e-30
0- 11:	transcript:PNT53977	Eucgr.A02874.1.v2.0	1e-72
0- 12:	transcript:PNT53980	Eucgr.A02876.1.v2.0	1e-82
## Alignment 1: score=464.0 e_value=2.6e-24 N=11 1&Chr01 plus
1- 0:	transcript:PNT56770	Eucgr.A02351.1.v2.0	5e-20
1- 1:	transcript:PNT56775	Eucgr.A02362.1.v2.0	8e-174
1- 2:	transcript:PNT56817	Eucgr.A02381.1.v2.0	4e-42
1- 3:	transcript:PNT56830	Eucgr.A02384.1.v2.0	0
1- 4:	transcript:PNT56832	Eucgr.A02386.1.v2.0	0
1- 5:	transcript:PNT56842	Eucgr.A02389.1.v2.0	5e-25
1- 6:	transcript:PNT56851	Eucgr.A02400.1.v2.0	5e-126
1- 7:	transcript:PNT56863	Eucgr.A02403.1.v2.0	1e-14
1- 8:	transcript:PNT56888	Eucgr.A02417.1.v2.0	3e-78
1- 9:	transcript:PNT56890	Eucgr.A02418.1.v2.0	5e-131
1- 10:	transcript:PNT56908	Eucgr.A02435.1.v2.0	0
## Alignment 2: score=431.0 e_value=2.4e-16 N=9 1&Chr01 plus
2- 0:	transcript:PNT54162	Eucgr.A02892.1.v2.0	0
2- 1:	transcript:PNT54174	Eucgr.A02894.1.v2.0	0
2- 2:	transcript:PNT54176	Eucgr.A02895.1.v2.0	0
2- 3:	transcript:PNT54181	Eucgr.A02898.1.v2.0	5e-160
2- 4:	transcript:PNT54185	Eucgr.A02899.1.v2.0	0
2- 5:	transcript:PNT54186	Eucgr.A02901.1.v2.0	2e-49
2- 6:	transcript:PNT54188	Eucgr.A02902.1.v2.0	0
2- 7:	transcript:PNT54190	Eucgr.A02904.1.v2.0	8e-79
2- 8:	transcript:PNT54196	Eucgr.A02906.1.v2.0	7e-130
## Alignment 3: score=296.0 e_value=2e-11 N=7 1&Chr01 plus
3- 0:	transcript:PNT60022	Eucgr.A01417.1.v2.0	4e-41
3- 1:	transcript:PNT60061	Eucgr.A01409.1.v2.0	3e-15
3- 2:	transcript:PNT60077	Eucgr.A01401.1.v2.0	3e-22
3- 3:	transcript:PNT60082	Eucgr.A01394.1.v2.0	2e-22
3- 4:	transcript:PNT60096	Eucgr.A00967.1.v2.0	2e-12
3- 5:	transcript:PNT60103	Eucgr.A00969.1.v2.0	1e-90
3- 6:	transcript:PNT60128	Eucgr.A00971.1.v2.0	7e-127
## Alignment 4: score=261.0 e_value=7e-09 N=6 1&Chr01 plus
4- 0:	transcript:PNT55873	Eucgr.A02560.1.v2.0	0
4- 1:	transcript:PNT55897	Eucgr.A02579.1.v2.0	3e-131
4- 2:	transcript:PNT55899	Eucgr.A02583.1.v2.0	2e-107
4- 3:	transcript:PNT55906	Eucgr.A02588.1.v2.0	0
4- 4:	transcript:PNT55919	Eucgr.A02593.1.v2.0	0
4- 5:	transcript:PNT55929	Eucgr.A02595.1.v2.0	4e-23
## Alignment 5: score=521.0 e_value=1.5e-26 N=12 1&Chr01 minus
5- 0:	transcript:PNT56231	Eucgr.A01222.1.v2.0	7e-36
5- 1:	transcript:PNT56253	Eucgr.A01233.1.v2.0	1e-27
5- 2:	transcript:PNT56262	Eucgr.A01236.1.v2.0	4e-129
5- 3:	transcript:PNT56272	Eucgr.A01245.1.v2.0	1e-60
5- 4:	transcript:PNT56298	Eucgr.A01258.1.v2.0	7e-52
5- 5:	transcript:PNT56304	Eucgr.A01260.1.v2.0	2e-13
5- 6:	transcript:PNT56336	Eucgr.A01268.1.v2.0	0
5- 7:	transcript:PNT56344	Eucgr.A01269.1.v2.0	3e-141
5- 8:	transcript:PNT56348	Eucgr.A01271.1.v2.0	0
5- 9:	transcript:PNT56354	Eucgr.A01279.1.v2.0	0
5- 10:	transcript:PNT56364	Eucgr.A01281.1.v2.0	3e-116
5- 11:	transcript:PNT56386	Eucgr.A01286.1.v2.0	7e-90
## Alignment 6: score=363.0 e_value=2.3e-17 N=9 1&Chr01 minus
6- 0:	transcript:PNT52075	Eucgr.A02463.1.v2.0	6e-180
6- 1:	transcript:PNT52081	Eucgr.A02457.1.v2.0	1e-134
6- 2:	transcript:PNT52105	Eucgr.A02449.1.v2.0	0
6- 3:	transcript:PNT52120	Eucgr.A02448.1.v2.0	0
6- 4:	transcript:PNT52154	Eucgr.A02437.1.v2.0	0
6- 5:	transcript:PNT52180	Eucgr.A02426.1.v2.0	1e-35
6- 6:	transcript:PNT52204	Eucgr.A02408.1.v2.0	2e-54
6- 7:	transcript:PNT52209	Eucgr.A02404.1.v2.0	7e-175
6- 8:	transcript:PNT52212	Eucgr.A02400.1.v2.0	2e-121
## Alignment 7: score=312.0 e_value=8.3e-11 N=7 1&Chr01 minus
7- 0:	transcript:PNT53383	Eucgr.A01418.1.v2.0	3e-53
7- 1:	transcript:PNT53402	Eucgr.A01421.1.v2.0	9e-40
7- 2:	transcript:PNT53412	Eucgr.A01427.1.v2.0	0
7- 3:	transcript:PNT53415	Eucgr.A01430.1.v2.0	0
7- 4:	transcript:PNT53428	Eucgr.A01432.1.v2.0	3e-117
7- 5:	transcript:PNT53435	Eucgr.A01438.1.v2.0	4e-58
7- 6:	transcript:PNT53455	Eucgr.A01444.1.v2.0	0
## Alignment 8: score=2522.0 e_value=8.5e-198 N=53 1&Chr02 plus
8- 0:	transcript:PNT51877	Eucgr.B03580.1.v2.0	0
8- 1:	transcript:PNT51881	Eucgr.B03582.1.v2.0	0
8- 2:	transcript:PNT51896	Eucgr.B03584.1.v2.0	2e-95
8- 3:	transcript:PNT51899	Eucgr.B03585.1.v2.0	2e-152
8- 4:	transcript:PNT51901	Eucgr.B03586.1.v2.0	0
8- 5:	transcript:PNT51902	Eucgr.B03587.1.v2.0	0
8- 6:	transcript:PNT51908	Eucgr.B03590.1.v2.0	0
8- 7:	transcript:PNT51911	Eucgr.B03592.1.v2.0	0
8- 8:	transcript:PNT51922	Eucgr.B03593.1.v2.0	0
8- 9:	transcript:PNT51924	Eucgr.B03594.1.v2.0	0
8- 10:	transcript:PNT51926	Eucgr.B03595.1.v2.0	7e-162
8- 11:	transcript:PNT51937	Eucgr.B03601.1.v2.0	4e-28
8- 12:	transcript:PNT51942	Eucgr.B03602.1.v2.0	0
8- 13:	transcript:PNT51956	Eucgr.B03603.1.v2.0	0
8- 14:	transcript:PNT51958	Eucgr.B03604.1.v2.0	0
8- 15:	transcript:PNT51959	Eucgr.B03605.1.v2.0	7e-87
8- 16:	transcript:PNT51971	Eucgr.B03606.1.v2.0	3e-118
8- 17:	transcript:PNT51976	Eucgr.B03608.1.v2.0	0
8- 18:	transcript:PNT51978	Eucgr.B03609.1.v2.0	4e-155
8- 19:	transcript:PNT51993	Eucgr.B03612.1.v2.0	4e-72
8- 20:	transcript:PNT52001	Eucgr.B03614.1.v2.0	0
8- 21:	transcript:PNT52008	Eucgr.B03615.1.v2.0	8e-151
8- 22:	transcript:PNT52010	Eucgr.B03617.1.v2.0	0
8- 23:	transcript:PNT52015	Eucgr.B03619.1.v2.0	0
8- 24:	transcript:PNT52016	Eucgr.B03620.1.v2.0	0
8- 25:	transcript:PNT52020	Eucgr.B03621.1.v2.0	0
8- 26:	transcript:PNT52022	Eucgr.B03622.1.v2.0	3e-16
8- 27:	transcript:PNT52028	Eucgr.B03623.1.v2.0	9e-68
8- 28:	transcript:PNT52035	Eucgr.B03626.1.v2.0	1e-141
8- 29:	transcript:PNT52038	Eucgr.B03628.1.v2.0	1e-31
8- 30:	transcript:PNT52043	Eucgr.B03631.1.v2.0	0
8- 31:	transcript:PNT52045	Eucgr.B03632.1.v2.0	1e-80
8- 32:	transcript:PNT52058	Eucgr.B03634.1.v2.0	5e-168
8- 33:	transcript:PNT52069	Eucgr.B03635.1.v2.0	1e-20
8- 34:	transcript:PNT52075	Eucgr.B03636.1.v2.0	0
8- 35:	transcript:PNT52093	Eucgr.B03639.1.v2.0	1e-89
8- 36:	transcript:PNT52095	Eucgr.B03640.1.v2.0	0
8- 37:	transcript:PNT52105	Eucgr.B03641.1.v2.0	0
8- 38:	transcript:PNT52110	Eucgr.B03642.1.v2.0	0
8- 39:	transcript:PNT52117	Eucgr.B03643.1.v2.0	0
8- 40:	transcript:PNT52122	Eucgr.B03647.1.v2.0	6e-125
8- 41:	transcript:PNT52127	Eucgr.B03648.1.v2.0	4e-167
8- 42:	transcript:PNT52134	Eucgr.B03649.1.v2.0	0
8- 43:	transcript:PNT52140	Eucgr.B03650.1.v2.0	0
8- 44:	transcript:PNT52142	Eucgr.B03651.1.v2.0	0
8- 45:	transcript:PNT52144	Eucgr.B03652.1.v2.0	6e-50
8- 46:	transcript:PNT52145	Eucgr.B03653.1.v2.0	0
8- 47:	transcript:PNT52154	Eucgr.B03663.1.v2.0	0
8- 48:	transcript:PNT52156	Eucgr.B03664.1.v2.0	0
8- 49:	transcript:PNT52171	Eucgr.B03665.1.v2.0	4e-96
8- 50:	transcript:PNT52173	Eucgr.B03667.1.v2.0	5e-148
8- 51:	transcript:PNT52180	Eucgr.B03671.1.v2.0	0
8- 52:	transcript:PNT52199	Eucgr.B03672.1.v2.0	0
## Alignment 9: score=1500.0 e_value=1.8e-95 N=31 1&Chr02 plus
9- 0:	transcript:PNT52850	Eucgr.B03489.1.v2.0	0
9- 1:	transcript:PNT52857	Eucgr.B03491.1.v2.0	6e-57
9- 2:	transcript:PNT52879	Eucgr.B03496.1.v2.0	2e-87
9- 3:	transcript:PNT52903	Eucgr.B03504.1.v2.0	2e-26
9- 4:	transcript:PNT52905	Eucgr.B03506.1.v2.0	0
9- 5:	transcript:PNT52909	Eucgr.B03507.1.v2.0	2e-78
9- 6:	transcript:PNT52911	Eucgr.B03508.1.v2.0	6e-32
9- 7:	transcript:PNT52914	Eucgr.B03509.1.v2.0	8e-37
9- 8:	transcript:PNT52915	Eucgr.B03510.1.v2.0	4e-33
9- 9:	transcript:PNT52919	Eucgr.B03511.1.v2.0	8e-21
9- 10:	transcript:PNT52921	Eucgr.B03515.1.v2.0	2e-73
9- 11:	transcript:PNT52923	Eucgr.B03518.1.v2.0	2e-105
9- 12:	transcript:PNT52924	Eucgr.B03519.1.v2.0	5e-96
9- 13:	transcript:PNT52926	Eucgr.B03520.1.v2.0	1e-65
9- 14:	transcript:PNT52928	Eucgr.B03521.1.v2.0	5e-71
9- 15:	transcript:PNT52929	Eucgr.B03522.1.v2.0	1e-15
9- 16:	transcript:PNT52933	Eucgr.B03524.1.v2.0	5e-139
9- 17:	transcript:PNT52939	Eucgr.B03525.1.v2.0	2e-154
9- 18:	transcript:PNT52941	Eucgr.B03528.1.v2.0	0
9- 19:	transcript:PNT52946	Eucgr.B03529.1.v2.0	8e-109
9- 20:	transcript:PNT52962	Eucgr.B03532.1.v2.0	8e-54
9- 21:	transcript:PNT52966	Eucgr.B03534.1.v2.0	0
9- 22:	transcript:PNT52967	Eucgr.B03535.1.v2.0	0
9- 23:	transcript:PNT52973	Eucgr.B03536.1.v2.0	0
9- 24:	transcript:PNT52974	Eucgr.B03537.1.v2.0	4e-119
9- 25:	transcript:PNT52986	Eucgr.B03540.1.v2.0	0
9- 26:	transcript:PNT52989	Eucgr.B03541.1.v2.0	2e-119
9- 27:	transcript:PNT52992	Eucgr.B03543.1.v2.0	4e-148
9- 28:	transcript:PNT52995	Eucgr.B03544.1.v2.0	9e-82
9- 29:	transcript:PNT53003	Eucgr.B03545.1.v2.0	8e-29
9- 30:	transcript:PNT53005	Eucgr.B03547.1.v2.0	2e-88
## Alignment 10: score=1105.0 e_value=2e-63 N=23 1&Chr02 plus
10- 0:	transcript:PNT53058	Eucgr.B03549.1.v2.0	0
10- 1:	transcript:PNT53059	Eucgr.B03550.1.v2.0	7e-126
10- 2:	transcript:PNT53061	Eucgr.B03551.1.v2.0	0
10- 3:	transcript:PNT53075	Eucgr.B03552.1.v2.0	0
10- 4:	transcript:PNT53077	Eucgr.B03553.1.v2.0	2e-144
10- 5:	transcript:PNT53078	Eucgr.B03554.1.v2.0	7e-85
10- 6:	transcript:PNT53081	Eucgr.B03556.1.v2.0	0
10- 7:	transcript:PNT53085	Eucgr.B03557.1.v2.0	6e-64
10- 8:	transcript:PNT53087	Eucgr.B03559.1.v2.0	7e-61
10- 9:	transcript:PNT53088	Eucgr.B03561.1.v2.0	0
10- 10:	transcript:PNT53091	Eucgr.B03562.1.v2.0	4e-165
10- 11:	transcript:PNT53106	Eucgr.B03563.1.v2.0	0
10- 12:	transcript:PNT53110	Eucgr.B03564.1.v2.0	1e-103
10- 13:	transcript:PNT53120	Eucgr.B03565.1.v2.0	4e-82
10- 14:	transcript:PNT53127	Eucgr.B03566.1.v2.0	4e-172
10- 15:	transcript:PNT53129	Eucgr.B03567.1.v2.0	0
10- 16:	transcript:PNT53134	Eucgr.B03569.1.v2.0	0
10- 17:	transcript:PNT53135	Eucgr.B03570.1.v2.0	0
10- 18:	transcript:PNT53141	Eucgr.B03573.1.v2.0	4e-106
10- 19:	transcript:PNT53161	Eucgr.B03575.1.v2.0	0
10- 20:	transcript:PNT53163	Eucgr.B03576.1.v2.0	2e-78
10- 21:	transcript:PNT53166	Eucgr.B03577.1.v2.0	0
10- 22:	transcript:PNT53169	Eucgr.B03578.1.v2.0	1e-137
## Alignment 11: score=409.0 e_value=2.5e-17 N=9 1&Chr02 plus
11- 0:	transcript:PNT55864	Eucgr.B03802.1.v2.0	0
11- 1:	transcript:PNT55876	Eucgr.B03810.1.v2.0	6e-128
11- 2:	transcript:PNT55882	Eucgr.B03811.1.v2.0	1e-143
11- 3:	transcript:PNT55889	Eucgr.B03812.1.v2.0	0
11- 4:	transcript:PNT55897	Eucgr.B03814.1.v2.0	0
11- 5:	transcript:PNT55901	Eucgr.B03815.1.v2.0	3e-116
11- 6:	transcript:PNT55910	Eucgr.B03816.1.v2.0	0
11- 7:	transcript:PNT55927	Eucgr.B03821.1.v2.0	0
11- 8:	transcript:PNT55942	Eucgr.B03833.1.v2.0	3e-156
## Alignment 12: score=385.0 e_value=2.1e-18 N=9 1&Chr02 plus
12- 0:	transcript:PNT57922	Eucgr.B00099.1.v2.0	6e-33
12- 1:	transcript:PNT57924	Eucgr.B00102.1.v2.0	0
12- 2:	transcript:PNT57966	Eucgr.B00113.1.v2.0	0
12- 3:	transcript:PNT57991	Eucgr.B00122.1.v2.0	1e-13
12- 4:	transcript:PNT57995	Eucgr.B00123.1.v2.0	2e-44
12- 5:	transcript:PNT58002	Eucgr.B00130.1.v2.0	0
12- 6:	transcript:PNT58026	Eucgr.B00140.1.v2.0	3e-46
12- 7:	transcript:PNT58033	Eucgr.B00141.1.v2.0	0
12- 8:	transcript:PNT58053	Eucgr.B00144.1.v2.0	0
## Alignment 13: score=292.0 e_value=1e-08 N=6 1&Chr02 plus
13- 0:	transcript:PNT57105	Eucgr.B03990.1.v2.0	9e-62
13- 1:	transcript:PNT57106	Eucgr.B03991.1.v2.0	4e-82
13- 2:	transcript:PNT57110	Eucgr.B03993.1.v2.0	0
13- 3:	transcript:PNT57116	Eucgr.B03998.1.v2.0	6e-156
13- 4:	transcript:PNT57127	Eucgr.B04000.1.v2.0	1e-31
13- 5:	transcript:PNT57128	Eucgr.B04001.1.v2.0	0
## Alignment 14: score=292.0 e_value=1.6e-08 N=6 1&Chr02 plus
14- 0:	transcript:PNT52117	Eucgr.B02590.1.v2.0	0
14- 1:	transcript:PNT52120	Eucgr.B02592.1.v2.0	0
14- 2:	transcript:PNT52127	Eucgr.B02599.1.v2.0	0
14- 3:	transcript:PNT52129	Eucgr.B02600.1.v2.0	0
14- 4:	transcript:PNT52133	Eucgr.B02601.1.v2.0	9e-112
14- 5:	transcript:PNT52134	Eucgr.B02603.1.v2.0	0
## Alignment 15: score=3460.0 e_value=1.2e-306 N=73 1&Chr02 minus
15- 0:	transcript:PNT56198	Eucgr.B02443.1.v2.0	1e-69
15- 1:	transcript:PNT56215	Eucgr.B02434.1.v2.0	0
15- 2:	transcript:PNT56222	Eucgr.B02417.1.v2.0	5e-134
15- 3:	transcript:PNT56229	Eucgr.B02412.1.v2.0	0
15- 4:	transcript:PNT56230	Eucgr.B02411.1.v2.0	0
15- 5:	transcript:PNT56231	Eucgr.B02409.1.v2.0	1e-60
15- 6:	transcript:PNT56242	Eucgr.B02404.1.v2.0	3e-107
15- 7:	transcript:PNT56243	Eucgr.B02403.1.v2.0	2e-149
15- 8:	transcript:PNT56246	Eucgr.B02402.1.v2.0	3e-102
15- 9:	transcript:PNT56250	Eucgr.B02401.1.v2.0	5e-74
15- 10:	transcript:PNT56252	Eucgr.B02400.1.v2.0	1e-133
15- 11:	transcript:PNT56253	Eucgr.B02390.1.v2.0	5e-46
15- 12:	transcript:PNT56276	Eucgr.B02389.1.v2.0	4e-89
15- 13:	transcript:PNT56277	Eucgr.B02388.1.v2.0	0
15- 14:	transcript:PNT56280	Eucgr.B02387.1.v2.0	0
15- 15:	transcript:PNT56284	Eucgr.B02385.1.v2.0	0
15- 16:	transcript:PNT56285	Eucgr.B02383.1.v2.0	2e-158
15- 17:	transcript:PNT56286	Eucgr.B02382.1.v2.0	3e-74
15- 18:	transcript:PNT56290	Eucgr.B02380.1.v2.0	0
15- 19:	transcript:PNT56292	Eucgr.B02379.1.v2.0	4e-66
15- 20:	transcript:PNT56299	Eucgr.B02378.1.v2.0	0
15- 21:	transcript:PNT56301	Eucgr.B02376.1.v2.0	2e-88
15- 22:	transcript:PNT56302	Eucgr.B02375.1.v2.0	0
15- 23:	transcript:PNT56304	Eucgr.B02374.1.v2.0	5e-15
15- 24:	transcript:PNT56305	Eucgr.B02373.1.v2.0	0
15- 25:	transcript:PNT56307	Eucgr.B02372.1.v2.0	4e-109
15- 26:	transcript:PNT56308	Eucgr.B02371.1.v2.0	0
15- 27:	transcript:PNT56313	Eucgr.B02369.1.v2.0	4e-178
15- 28:	transcript:PNT56320	Eucgr.B02364.1.v2.0	1e-175
15- 29:	transcript:PNT56336	Eucgr.B02363.1.v2.0	0
15- 30:	transcript:PNT56339	Eucgr.B02362.1.v2.0	0
15- 31:	transcript:PNT56342	Eucgr.B02356.1.v2.0	1e-64
15- 32:	transcript:PNT56344	Eucgr.B02355.1.v2.0	4e-170
15- 33:	transcript:PNT56350	Eucgr.B02353.1.v2.0	6e-138
15- 34:	transcript:PNT56353	Eucgr.B02351.1.v2.0	0
15- 35:	transcript:PNT56359	Eucgr.B02347.1.v2.0	7e-68
15- 36:	transcript:PNT56364	Eucgr.B02326.1.v2.0	2e-136
15- 37:	transcript:PNT56368	Eucgr.B02322.1.v2.0	0
15- 38:	transcript:PNT56373	Eucgr.B02321.1.v2.0	0
15- 39:	transcript:PNT56379	Eucgr.B02318.1.v2.0	2e-17
15- 40:	transcript:PNT56387	Eucgr.B02314.1.v2.0	0
15- 41:	transcript:PNT56389	Eucgr.B02313.1.v2.0	2e-80
15- 42:	transcript:PNT56393	Eucgr.B02311.1.v2.0	2e-98
15- 43:	transcript:PNT56395	Eucgr.B02309.1.v2.0	0
15- 44:	transcript:PNT56407	Eucgr.B02307.1.v2.0	6e-33
15- 45:	transcript:PNT56411	Eucgr.B02306.1.v2.0	0
15- 46:	transcript:PNT56412	Eucgr.B02304.1.v2.0	3e-149
15- 47:	transcript:PNT56428	Eucgr.B02303.1.v2.0	0
15- 48:	transcript:PNT56434	Eucgr.B02302.1.v2.0	0
15- 49:	transcript:PNT56435	Eucgr.B02299.1.v2.0	3e-17
15- 50:	transcript:PNT56436	Eucgr.B02291.1.v2.0	3e-170
15- 51:	transcript:PNT56446	Eucgr.B02289.1.v2.0	8e-42
15- 52:	transcript:PNT56452	Eucgr.B02285.1.v2.0	0
15- 53:	transcript:PNT56455	Eucgr.B02283.1.v2.0	6e-114
15- 54:	transcript:PNT56468	Eucgr.B02282.1.v2.0	3e-158
15- 55:	transcript:PNT56470	Eucgr.B02281.1.v2.0	6e-57
15- 56:	transcript:PNT56478	Eucgr.B02277.1.v2.0	6e-93
15- 57:	transcript:PNT56485	Eucgr.B02275.1.v2.0	0
15- 58:	transcript:PNT56487	Eucgr.B02274.1.v2.0	0
15- 59:	transcript:PNT56496	Eucgr.B02273.1.v2.0	0
15- 60:	transcript:PNT56500	Eucgr.B02272.1.v2.0	9e-60
15- 61:	transcript:PNT56505	Eucgr.B02269.1.v2.0	0
15- 62:	transcript:PNT56518	Eucgr.B02268.1.v2.0	0
15- 63:	transcript:PNT56519	Eucgr.B02267.1.v2.0	4e-14
15- 64:	transcript:PNT56521	Eucgr.B02259.1.v2.0	0
15- 65:	transcript:PNT56529	Eucgr.B02258.1.v2.0	0
15- 66:	transcript:PNT56537	Eucgr.B02256.1.v2.0	0
15- 67:	transcript:PNT56539	Eucgr.B02255.1.v2.0	9e-47
15- 68:	transcript:PNT56541	Eucgr.B02253.1.v2.0	8e-155
15- 69:	transcript:PNT56545	Eucgr.B02252.1.v2.0	4e-125
15- 70:	transcript:PNT56556	Eucgr.B02250.1.v2.0	0
15- 71:	transcript:PNT56559	Eucgr.B02249.1.v2.0	0
15- 72:	transcript:PNT56567	Eucgr.B02246.1.v2.0	4e-95
## Alignment 16: score=1056.0 e_value=3e-64 N=22 1&Chr02 minus
16- 0:	transcript:PNT56568	Eucgr.B03722.1.v2.0	0
16- 1:	transcript:PNT56583	Eucgr.B03720.1.v2.0	0
16- 2:	transcript:PNT56600	Eucgr.B03717.1.v2.0	2e-160
16- 3:	transcript:PNT56604	Eucgr.B03715.1.v2.0	9e-47
16- 4:	transcript:PNT56605	Eucgr.B03714.1.v2.0	8e-43
16- 5:	transcript:PNT56611	Eucgr.B03712.1.v2.0	7e-164
16- 6:	transcript:PNT56616	Eucgr.B03711.1.v2.0	0
16- 7:	transcript:PNT56630	Eucgr.B03709.1.v2.0	0
16- 8:	transcript:PNT56634	Eucgr.B03708.1.v2.0	9e-159
16- 9:	transcript:PNT56639	Eucgr.B03707.1.v2.0	0
16- 10:	transcript:PNT56641	Eucgr.B03706.1.v2.0	2e-169
16- 11:	transcript:PNT56643	Eucgr.B03694.1.v2.0	0
16- 12:	transcript:PNT56651	Eucgr.B03692.1.v2.0	1e-32
16- 13:	transcript:PNT56652	Eucgr.B03691.1.v2.0	0
16- 14:	transcript:PNT56659	Eucgr.B03690.1.v2.0	1e-36
16- 15:	transcript:PNT56666	Eucgr.B03689.1.v2.0	6e-31
16- 16:	transcript:PNT56669	Eucgr.B03688.1.v2.0	6e-148
16- 17:	transcript:PNT56671	Eucgr.B03687.1.v2.0	5e-99
16- 18:	transcript:PNT56677	Eucgr.B03685.1.v2.0	4e-170
16- 19:	transcript:PNT56683	Eucgr.B03684.1.v2.0	4e-116
16- 20:	transcript:PNT56687	Eucgr.B03681.1.v2.0	0
16- 21:	transcript:PNT56689	Eucgr.B03680.1.v2.0	0
## Alignment 17: score=757.0 e_value=3.4e-40 N=16 1&Chr02 minus
17- 0:	transcript:PNT56918	Eucgr.B03758.1.v2.0	0
17- 1:	transcript:PNT56925	Eucgr.B03757.1.v2.0	0
17- 2:	transcript:PNT56934	Eucgr.B03755.1.v2.0	3e-88
17- 3:	transcript:PNT56957	Eucgr.B03749.1.v2.0	2e-162
17- 4:	transcript:PNT56971	Eucgr.B03742.1.v2.0	0
17- 5:	transcript:PNT56972	Eucgr.B03741.1.v2.0	3e-114
17- 6:	transcript:PNT56979	Eucgr.B03737.1.v2.0	2e-128
17- 7:	transcript:PNT56981	Eucgr.B03736.1.v2.0	0
17- 8:	transcript:PNT56989	Eucgr.B03735.1.v2.0	5e-114
17- 9:	transcript:PNT56999	Eucgr.B03734.1.v2.0	2e-57
17- 10:	transcript:PNT57001	Eucgr.B03732.1.v2.0	3e-167
17- 11:	transcript:PNT57006	Eucgr.B03731.1.v2.0	1e-78
17- 12:	transcript:PNT57008	Eucgr.B03730.1.v2.0	1e-63
17- 13:	transcript:PNT57016	Eucgr.B03728.1.v2.0	1e-80
17- 14:	transcript:PNT57035	Eucgr.B03727.1.v2.0	1e-124
17- 15:	transcript:PNT57038	Eucgr.B03725.1.v2.0	2e-161
## Alignment 18: score=755.0 e_value=6.6e-41 N=16 1&Chr02 minus
18- 0:	transcript:PNT56997	Eucgr.B02259.1.v2.0	0
18- 1:	transcript:PNT57041	Eucgr.B02244.1.v2.0	3e-76
18- 2:	transcript:PNT57048	Eucgr.B02243.1.v2.0	3e-128
18- 3:	transcript:PNT57051	Eucgr.B02240.1.v2.0	0
18- 4:	transcript:PNT57052	Eucgr.B02239.1.v2.0	0
18- 5:	transcript:PNT57056	Eucgr.B02237.1.v2.0	3e-133
18- 6:	transcript:PNT57062	Eucgr.B02236.1.v2.0	2e-112
18- 7:	transcript:PNT57073	Eucgr.B02234.1.v2.0	2e-163
18- 8:	transcript:PNT57074	Eucgr.B02233.1.v2.0	3e-176
18- 9:	transcript:PNT57078	Eucgr.B02232.1.v2.0	3e-99
18- 10:	transcript:PNT57083	Eucgr.B02229.1.v2.0	0
18- 11:	transcript:PNT57089	Eucgr.B02227.1.v2.0	1e-161
18- 12:	transcript:PNT57090	Eucgr.B02226.1.v2.0	0
18- 13:	transcript:PNT57093	Eucgr.B02225.1.v2.0	3e-39
18- 14:	transcript:PNT57095	Eucgr.B02224.1.v2.0	1e-87
18- 15:	transcript:PNT57103	Eucgr.B02221.1.v2.0	4e-77
## Alignment 19: score=595.0 e_value=3.2e-31 N=13 1&Chr02 minus
19- 0:	transcript:PNT55945	Eucgr.B03781.1.v2.0	0
19- 1:	transcript:PNT55951	Eucgr.B03780.1.v2.0	0
19- 2:	transcript:PNT55957	Eucgr.B03778.1.v2.0	0
19- 3:	transcript:PNT55970	Eucgr.B03777.1.v2.0	2e-136
19- 4:	transcript:PNT55999	Eucgr.B03775.1.v2.0	5e-15
19- 5:	transcript:PNT56000	Eucgr.B03774.1.v2.0	1e-114
19- 6:	transcript:PNT56011	Eucgr.B03773.1.v2.0	0
19- 7:	transcript:PNT56019	Eucgr.B03772.1.v2.0	0
19- 8:	transcript:PNT56036	Eucgr.B03771.1.v2.0	1e-177
19- 9:	transcript:PNT56042	Eucgr.B03769.1.v2.0	2e-128
19- 10:	transcript:PNT56045	Eucgr.B03766.1.v2.0	2e-85
19- 11:	transcript:PNT56051	Eucgr.B03764.1.v2.0	5e-107
19- 12:	transcript:PNT56066	Eucgr.B03762.1.v2.0	4e-47
## Alignment 20: score=501.0 e_value=1.5e-22 N=11 1&Chr02 minus
20- 0:	transcript:PNT57831	Eucgr.B03543.1.v2.0	9e-76
20- 1:	transcript:PNT57848	Eucgr.B03540.1.v2.0	5e-169
20- 2:	transcript:PNT57852	Eucgr.B03538.1.v2.0	8e-37
20- 3:	transcript:PNT57856	Eucgr.B03536.1.v2.0	6e-180
20- 4:	transcript:PNT57864	Eucgr.B03534.1.v2.0	0
20- 5:	transcript:PNT57880	Eucgr.B03531.1.v2.0	5e-52
20- 6:	transcript:PNT57896	Eucgr.B03529.1.v2.0	5e-87
20- 7:	transcript:PNT57901	Eucgr.B03523.1.v2.0	5e-41
20- 8:	transcript:PNT57911	Eucgr.B03520.1.v2.0	8e-61
20- 9:	transcript:PNT57917	Eucgr.B03511.1.v2.0	5e-18
20- 10:	transcript:PNT57922	Eucgr.B03509.1.v2.0	5e-33
## Alignment 21: score=395.0 e_value=2.2e-13 N=8 1&Chr02 minus
21- 0:	transcript:PNT52860	Eucgr.B03502.1.v2.0	0
21- 1:	transcript:PNT52866	Eucgr.B03500.1.v2.0	2e-105
21- 2:	transcript:PNT52871	Eucgr.B03499.1.v2.0	9e-161
21- 3:	transcript:PNT52874	Eucgr.B03498.1.v2.0	8e-37
21- 4:	transcript:PNT52878	Eucgr.B03497.1.v2.0	2e-40
21- 5:	transcript:PNT52881	Eucgr.B03495.1.v2.0	4e-50
21- 6:	transcript:PNT52890	Eucgr.B03494.1.v2.0	3e-166
21- 7:	transcript:PNT52893	Eucgr.B03492.1.v2.0	3e-179
## Alignment 22: score=366.0 e_value=2e-16 N=8 1&Chr02 minus
22- 0:	transcript:PNT52042	Eucgr.B02615.1.v2.0	0
22- 1:	transcript:PNT52063	Eucgr.B02614.1.v2.0	0
22- 2:	transcript:PNT52069	Eucgr.B02611.1.v2.0	1e-21
22- 3:	transcript:PNT52073	Eucgr.B02610.1.v2.0	0
22- 4:	transcript:PNT52087	Eucgr.B02608.1.v2.0	0
22- 5:	transcript:PNT52093	Eucgr.B02607.1.v2.0	8e-99
22- 6:	transcript:PNT52114	Eucgr.B02591.1.v2.0	1e-152
22- 7:	transcript:PNT52117	Eucgr.B02590.1.v2.0	0
## Alignment 23: score=338.0 e_value=1.2e-15 N=8 1&Chr02 minus
23- 0:	transcript:PNT56093	Eucgr.B03654.1.v2.0	0
23- 1:	transcript:PNT56094	Eucgr.B03653.1.v2.0	0
23- 2:	transcript:PNT56120	Eucgr.B03648.1.v2.0	5e-124
23- 3:	transcript:PNT56141	Eucgr.B03640.1.v2.0	0
23- 4:	transcript:PNT56168	Eucgr.B03635.1.v2.0	7e-22
23- 5:	transcript:PNT56172	Eucgr.B03628.1.v2.0	7e-29
23- 6:	transcript:PNT56174	Eucgr.B03623.1.v2.0	3e-53
23- 7:	transcript:PNT56195	Eucgr.B03602.1.v2.0	0
## Alignment 24: score=290.0 e_value=1.8e-09 N=6 1&Chr02 minus
24- 0:	transcript:PNT55820	Eucgr.B03916.1.v2.0	5e-19
24- 1:	transcript:PNT55821	Eucgr.B03915.1.v2.0	7e-109
24- 2:	transcript:PNT55829	Eucgr.B03912.1.v2.0	0
24- 3:	transcript:PNT55830	Eucgr.B03911.1.v2.0	0
24- 4:	transcript:PNT55848	Eucgr.B03908.1.v2.0	0
24- 5:	transcript:PNT55850	Eucgr.B03907.1.v2.0	0
## Alignment 25: score=681.0 e_value=1.3e-39 N=15 1&Chr03 plus
25- 0:	transcript:PNT54927	Eucgr.C00771.1.v2.0	8e-26
25- 1:	transcript:PNT54954	Eucgr.C00784.1.v2.0	0
25- 2:	transcript:PNT54961	Eucgr.C00785.1.v2.0	2e-42
25- 3:	transcript:PNT54963	Eucgr.C00787.1.v2.0	0
25- 4:	transcript:PNT54971	Eucgr.C00791.1.v2.0	1e-40
25- 5:	transcript:PNT54975	Eucgr.C00792.1.v2.0	0
25- 6:	transcript:PNT54986	Eucgr.C00794.1.v2.0	0
25- 7:	transcript:PNT54987	Eucgr.C00797.1.v2.0	0
25- 8:	transcript:PNT54989	Eucgr.C00801.1.v2.0	1e-71
25- 9:	transcript:PNT54996	Eucgr.C00802.1.v2.0	0
25- 10:	transcript:PNT55012	Eucgr.C00823.1.v2.0	1e-72
25- 11:	transcript:PNT55027	Eucgr.C00829.1.v2.0	2e-51
25- 12:	transcript:PNT55045	Eucgr.C00837.1.v2.0	2e-129
25- 13:	transcript:PNT55051	Eucgr.C00839.1.v2.0	1e-170
25- 14:	transcript:PNT55056	Eucgr.C00841.1.v2.0	0
## Alignment 26: score=583.0 e_value=5.9e-44 N=16 1&Chr03 plus
26- 0:	transcript:PNT55070	Eucgr.C02785.1.v2.0	2e-86
26- 1:	transcript:PNT55094	Eucgr.C02807.1.v2.0	5e-53
26- 2:	transcript:PNT55116	Eucgr.C02812.1.v2.0	1e-180
26- 3:	transcript:PNT55117	Eucgr.C02816.1.v2.0	0
26- 4:	transcript:PNT55144	Eucgr.C02840.1.v2.0	2e-120
26- 5:	transcript:PNT55153	Eucgr.C02858.1.v2.0	6e-157
26- 6:	transcript:PNT55211	Eucgr.C02876.1.v2.0	6e-67
26- 7:	transcript:PNT55224	Eucgr.C02884.1.v2.0	2e-12
26- 8:	transcript:PNT55231	Eucgr.C02885.1.v2.0	0
26- 9:	transcript:PNT55263	Eucgr.C02889.1.v2.0	6e-156
26- 10:	transcript:PNT55295	Eucgr.C02900.1.v2.0	1e-67
26- 11:	transcript:PNT55335	Eucgr.C02914.1.v2.0	4e-82
26- 12:	transcript:PNT55369	Eucgr.C02939.1.v2.0	5e-26
26- 13:	transcript:PNT55376	Eucgr.C02958.1.v2.0	0
26- 14:	transcript:PNT55378	Eucgr.C02981.1.v2.0	2e-68
26- 15:	transcript:PNT55408	Eucgr.C02984.1.v2.0	3e-48
## Alignment 27: score=318.0 e_value=1e-12 N=7 1&Chr03 plus
27- 0:	transcript:PNT54954	Eucgr.C03299.1.v2.0	0
27- 1:	transcript:PNT54961	Eucgr.C03301.1.v2.0	1e-35
27- 2:	transcript:PNT54977	Eucgr.C03320.1.v2.0	3e-48
27- 3:	transcript:PNT54987	Eucgr.C03325.1.v2.0	0
27- 4:	transcript:PNT54989	Eucgr.C03326.1.v2.0	3e-69
27- 5:	transcript:PNT54996	Eucgr.C03327.1.v2.0	0
27- 6:	transcript:PNT55011	Eucgr.C03337.1.v2.0	5e-91
## Alignment 28: score=271.0 e_value=2.3e-08 N=6 1&Chr03 plus
28- 0:	transcript:PNT55353	Eucgr.C00590.1.v2.0	6e-49
28- 1:	transcript:PNT55367	Eucgr.C00602.1.v2.0	7e-67
28- 2:	transcript:PNT55371	Eucgr.C00605.1.v2.0	0
28- 3:	transcript:PNT55376	Eucgr.C00608.1.v2.0	0
28- 4:	transcript:PNT55387	Eucgr.C00609.1.v2.0	0
28- 5:	transcript:PNT55420	Eucgr.C00615.1.v2.0	3e-54
## Alignment 29: score=752.0 e_value=1.3e-48 N=18 1&Chr03 minus
29- 0:	transcript:PNT55061	Eucgr.C01158.1.v2.0	2e-100
29- 1:	transcript:PNT55066	Eucgr.C01137.1.v2.0	9e-67
29- 2:	transcript:PNT55075	Eucgr.C01136.1.v2.0	3e-23
29- 3:	transcript:PNT55094	Eucgr.C01132.1.v2.0	2e-35
29- 4:	transcript:PNT55105	Eucgr.C01119.1.v2.0	5e-141
29- 5:	transcript:PNT55109	Eucgr.C01115.1.v2.0	2e-51
29- 6:	transcript:PNT55115	Eucgr.C01106.1.v2.0	4e-16
29- 7:	transcript:PNT55133	Eucgr.C01101.1.v2.0	0
29- 8:	transcript:PNT55137	Eucgr.C01091.1.v2.0	2e-36
29- 9:	transcript:PNT55161	Eucgr.C01083.1.v2.0	3e-71
29- 10:	transcript:PNT55163	Eucgr.C01082.1.v2.0	3e-122
29- 11:	transcript:PNT55214	Eucgr.C01064.1.v2.0	1e-75
29- 12:	transcript:PNT55235	Eucgr.C01045.1.v2.0	3e-58
29- 13:	transcript:PNT55239	Eucgr.C01044.1.v2.0	4e-13
29- 14:	transcript:PNT55251	Eucgr.C01041.1.v2.0	4e-34
29- 15:	transcript:PNT55295	Eucgr.C01266.1.v2.0	6e-99
29- 16:	transcript:PNT55300	Eucgr.C01268.1.v2.0	0
29- 17:	transcript:PNT55309	Eucgr.C01274.1.v2.0	3e-95
## Alignment 30: score=579.0 e_value=1.3e-35 N=14 1&Chr03 minus
30- 0:	transcript:PNT55248	Eucgr.C03845.1.v2.0	0
30- 1:	transcript:PNT55263	Eucgr.C03822.1.v2.0	0
30- 2:	transcript:PNT55274	Eucgr.C03816.1.v2.0	4e-139
30- 3:	transcript:PNT55277	Eucgr.C03815.1.v2.0	0
30- 4:	transcript:PNT55306	Eucgr.C03809.1.v2.0	0
30- 5:	transcript:PNT55309	Eucgr.C03807.1.v2.0	1e-106
30- 6:	transcript:PNT55353	Eucgr.C03785.1.v2.0	8e-57
30- 7:	transcript:PNT55387	Eucgr.C03762.1.v2.0	0
30- 8:	transcript:PNT55399	Eucgr.C03731.1.v2.0	1e-17
30- 9:	transcript:PNT55409	Eucgr.C03728.1.v2.0	0
30- 10:	transcript:PNT55410	Eucgr.C03722.1.v2.0	3e-91
30- 11:	transcript:PNT55415	Eucgr.C03715.1.v2.0	4e-22
30- 12:	transcript:PNT55420	Eucgr.C03709.1.v2.0	6e-48
30- 13:	transcript:PNT55425	Eucgr.C03704.1.v2.0	0
## Alignment 31: score=313.0 e_value=1.8e-15 N=7 1&Chr03 minus
31- 0:	transcript:PNT55374	Eucgr.C01005.1.v2.0	1e-48
31- 1:	transcript:PNT55387	Eucgr.C01003.1.v2.0	0
31- 2:	transcript:PNT55409	Eucgr.C00975.1.v2.0	2e-122
31- 3:	transcript:PNT55410	Eucgr.C00964.1.v2.0	5e-60
31- 4:	transcript:PNT55415	Eucgr.C00963.1.v2.0	1e-29
31- 5:	transcript:PNT55420	Eucgr.C00962.1.v2.0	4e-54
31- 6:	transcript:PNT55422	Eucgr.C00961.1.v2.0	2e-38
## Alignment 32: score=294.0 e_value=4.9e-12 N=7 1&Chr03 minus
32- 0:	transcript:PNT55066	Eucgr.C04184.1.v2.0	6e-76
32- 1:	transcript:PNT55075	Eucgr.C04182.1.v2.0	9e-14
32- 2:	transcript:PNT55109	Eucgr.C04172.1.v2.0	2e-76
32- 3:	transcript:PNT55115	Eucgr.C04164.1.v2.0	1e-30
32- 4:	transcript:PNT55117	Eucgr.C04162.1.v2.0	0
32- 5:	transcript:PNT55136	Eucgr.C04146.1.v2.0	2e-68
32- 6:	transcript:PNT55163	Eucgr.C04139.1.v2.0	3e-117
## Alignment 33: score=5819.0 e_value=0 N=121 1&Chr04 plus
33- 0:	transcript:PNT53611	Eucgr.D01772.1.v2.0	0
33- 1:	transcript:PNT53617	Eucgr.D01775.1.v2.0	2e-69
33- 2:	transcript:PNT53618	Eucgr.D01776.1.v2.0	2e-109
33- 3:	transcript:PNT53621	Eucgr.D01777.1.v2.0	0
33- 4:	transcript:PNT53627	Eucgr.D01778.1.v2.0	0
33- 5:	transcript:PNT53630	Eucgr.D01779.1.v2.0	3e-148
33- 6:	transcript:PNT53632	Eucgr.D01780.1.v2.0	9e-108
33- 7:	transcript:PNT53633	Eucgr.D01781.1.v2.0	0
33- 8:	transcript:PNT53635	Eucgr.D01786.1.v2.0	0
33- 9:	transcript:PNT53638	Eucgr.D01787.1.v2.0	9e-78
33- 10:	transcript:PNT53647	Eucgr.D01792.1.v2.0	0
33- 11:	transcript:PNT53648	Eucgr.D01793.1.v2.0	0
33- 12:	transcript:PNT53651	Eucgr.D01795.1.v2.0	1e-165
33- 13:	transcript:PNT53652	Eucgr.D01797.1.v2.0	0
33- 14:	transcript:PNT53655	Eucgr.D01798.1.v2.0	2e-118
33- 15:	transcript:PNT53658	Eucgr.D01799.1.v2.0	2e-119
33- 16:	transcript:PNT53660	Eucgr.D01800.1.v2.0	0
33- 17:	transcript:PNT53661	Eucgr.D01802.1.v2.0	4e-81
33- 18:	transcript:PNT53663	Eucgr.D01803.1.v2.0	2e-53
33- 19:	transcript:PNT53675	Eucgr.D01808.1.v2.0	0
33- 20:	transcript:PNT53677	Eucgr.D01810.1.v2.0	0
33- 21:	transcript:PNT53679	Eucgr.D01811.1.v2.0	1e-46
33- 22:	transcript:PNT53682	Eucgr.D01813.1.v2.0	5e-53
33- 23:	transcript:PNT53688	Eucgr.D01814.1.v2.0	0
33- 24:	transcript:PNT53693	Eucgr.D01818.1.v2.0	0
33- 25:	transcript:PNT53694	Eucgr.D01819.1.v2.0	4e-150
33- 26:	transcript:PNT53696	Eucgr.D01821.1.v2.0	0
33- 27:	transcript:PNT53697	Eucgr.D01822.1.v2.0	8e-32
33- 28:	transcript:PNT53698	Eucgr.D01823.1.v2.0	9e-140
33- 29:	transcript:PNT53708	Eucgr.D01826.1.v2.0	0
33- 30:	transcript:PNT53710	Eucgr.D01827.1.v2.0	1e-48
33- 31:	transcript:PNT53714	Eucgr.D01828.1.v2.0	3e-132
33- 32:	transcript:PNT53719	Eucgr.D01829.1.v2.0	0
33- 33:	transcript:PNT53723	Eucgr.D01830.1.v2.0	1e-106
33- 34:	transcript:PNT53736	Eucgr.D01833.1.v2.0	0
33- 35:	transcript:PNT53760	Eucgr.D01837.1.v2.0	3e-156
33- 36:	transcript:PNT53764	Eucgr.D01840.1.v2.0	0
33- 37:	transcript:PNT53769	Eucgr.D01841.1.v2.0	0
33- 38:	transcript:PNT53776	Eucgr.D01842.1.v2.0	0
33- 39:	transcript:PNT53790	Eucgr.D01848.1.v2.0	0
33- 40:	transcript:PNT53801	Eucgr.D01853.1.v2.0	6e-145
33- 41:	transcript:PNT53808	Eucgr.D01856.1.v2.0	2e-86
33- 42:	transcript:PNT53811	Eucgr.D01858.1.v2.0	0
33- 43:	transcript:PNT53812	Eucgr.D01859.1.v2.0	0
33- 44:	transcript:PNT53813	Eucgr.D01861.1.v2.0	3e-22
33- 45:	transcript:PNT53816	Eucgr.D01863.1.v2.0	0
33- 46:	transcript:PNT53822	Eucgr.D01864.1.v2.0	0
33- 47:	transcript:PNT53827	Eucgr.D01869.1.v2.0	9e-71
33- 48:	transcript:PNT53832	Eucgr.D01870.1.v2.0	0
33- 49:	transcript:PNT53835	Eucgr.D01871.1.v2.0	6e-60
33- 50:	transcript:PNT53836	Eucgr.D01872.1.v2.0	1e-37
33- 51:	transcript:PNT53838	Eucgr.D01873.1.v2.0	2e-98
33- 52:	transcript:PNT53844	Eucgr.D01884.1.v2.0	1e-155
33- 53:	transcript:PNT53846	Eucgr.D01887.1.v2.0	2e-118
33- 54:	transcript:PNT53847	Eucgr.D01897.1.v2.0	3e-24
33- 55:	transcript:PNT53850	Eucgr.D01908.1.v2.0	5e-114
33- 56:	transcript:PNT53856	Eucgr.D01909.1.v2.0	4e-30
33- 57:	transcript:PNT53862	Eucgr.D01914.1.v2.0	1e-155
33- 58:	transcript:PNT53867	Eucgr.D01915.1.v2.0	0
33- 59:	transcript:PNT53868	Eucgr.D01916.1.v2.0	0
33- 60:	transcript:PNT53874	Eucgr.D01917.1.v2.0	0
33- 61:	transcript:PNT53883	Eucgr.D01919.1.v2.0	3e-106
33- 62:	transcript:PNT53886	Eucgr.D01920.1.v2.0	4e-36
33- 63:	transcript:PNT53889	Eucgr.D01924.1.v2.0	1e-60
33- 64:	transcript:PNT53891	Eucgr.D01925.1.v2.0	6e-61
33- 65:	transcript:PNT53895	Eucgr.D01926.1.v2.0	0
33- 66:	transcript:PNT53899	Eucgr.D01927.1.v2.0	9e-151
33- 67:	transcript:PNT53903	Eucgr.D01929.1.v2.0	0
33- 68:	transcript:PNT53904	Eucgr.D01930.1.v2.0	0
33- 69:	transcript:PNT53916	Eucgr.D01931.1.v2.0	0
33- 70:	transcript:PNT53920	Eucgr.D01934.1.v2.0	0
33- 71:	transcript:PNT53924	Eucgr.D01935.1.v2.0	0
33- 72:	transcript:PNT53927	Eucgr.D01936.1.v2.0	2e-68
33- 73:	transcript:PNT53928	Eucgr.D01939.1.v2.0	1e-85
33- 74:	transcript:PNT53933	Eucgr.D01940.1.v2.0	0
33- 75:	transcript:PNT53934	Eucgr.D01942.1.v2.0	4e-137
33- 76:	transcript:PNT53935	Eucgr.D01943.1.v2.0	3e-130
33- 77:	transcript:PNT53940	Eucgr.D01944.1.v2.0	1e-167
33- 78:	transcript:PNT53941	Eucgr.D01945.1.v2.0	0
33- 79:	transcript:PNT53942	Eucgr.D01947.1.v2.0	9e-90
33- 80:	transcript:PNT53944	Eucgr.D01948.1.v2.0	5e-45
33- 81:	transcript:PNT53946	Eucgr.D01949.1.v2.0	2e-150
33- 82:	transcript:PNT53951	Eucgr.D01951.1.v2.0	0
33- 83:	transcript:PNT53953	Eucgr.D01952.1.v2.0	0
33- 84:	transcript:PNT53957	Eucgr.D01959.1.v2.0	0
33- 85:	transcript:PNT53959	Eucgr.D01960.1.v2.0	2e-152
33- 86:	transcript:PNT53962	Eucgr.D01962.1.v2.0	0
33- 87:	transcript:PNT53963	Eucgr.D01963.1.v2.0	1e-127
33- 88:	transcript:PNT53971	Eucgr.D01966.1.v2.0	7e-52
33- 89:	transcript:PNT53974	Eucgr.D01968.1.v2.0	1e-123
33- 90:	transcript:PNT53976	Eucgr.D01969.1.v2.0	0
33- 91:	transcript:PNT53978	Eucgr.D01973.1.v2.0	0
33- 92:	transcript:PNT53980	Eucgr.D01975.1.v2.0	3e-124
33- 93:	transcript:PNT53987	Eucgr.D01977.1.v2.0	2e-73
33- 94:	transcript:PNT53989	Eucgr.D01978.1.v2.0	4e-45
33- 95:	transcript:PNT53992	Eucgr.D01979.1.v2.0	7e-168
33- 96:	transcript:PNT53997	Eucgr.D01985.1.v2.0	0
33- 97:	transcript:PNT54003	Eucgr.D01986.1.v2.0	0
33- 98:	transcript:PNT54007	Eucgr.D01987.1.v2.0	0
33- 99:	transcript:PNT54015	Eucgr.D01988.1.v2.0	6e-99
33-100:	transcript:PNT54018	Eucgr.D01989.1.v2.0	0
33-101:	transcript:PNT54020	Eucgr.D01990.1.v2.0	2e-94
33-102:	transcript:PNT54022	Eucgr.D01991.1.v2.0	0
33-103:	transcript:PNT54030	Eucgr.D01995.1.v2.0	0
33-104:	transcript:PNT54039	Eucgr.D01997.1.v2.0	0
33-105:	transcript:PNT54046	Eucgr.D02014.1.v2.0	2e-109
33-106:	transcript:PNT54048	Eucgr.D02015.1.v2.0	1e-167
33-107:	transcript:PNT54051	Eucgr.D02016.1.v2.0	4e-24
33-108:	transcript:PNT54058	Eucgr.D02017.1.v2.0	2e-111
33-109:	transcript:PNT54068	Eucgr.D02024.1.v2.0	0
33-110:	transcript:PNT54072	Eucgr.D02025.1.v2.0	0
33-111:	transcript:PNT54073	Eucgr.D02026.1.v2.0	4e-40
33-112:	transcript:PNT54074	Eucgr.D02027.1.v2.0	0
33-113:	transcript:PNT54076	Eucgr.D02028.1.v2.0	1e-35
33-114:	transcript:PNT54084	Eucgr.D02030.1.v2.0	0
33-115:	transcript:PNT54086	Eucgr.D02031.1.v2.0	0
33-116:	transcript:PNT54115	Eucgr.D02043.1.v2.0	4e-38
33-117:	transcript:PNT54125	Eucgr.D02046.1.v2.0	0
33-118:	transcript:PNT54129	Eucgr.D02047.1.v2.0	3e-80
33-119:	transcript:PNT54136	Eucgr.D02048.1.v2.0	4e-168
33-120:	transcript:PNT54140	Eucgr.D02058.1.v2.0	4e-68
## Alignment 34: score=1430.0 e_value=7.7e-94 N=30 1&Chr04 plus
34- 0:	transcript:PNT54199	Eucgr.D02574.1.v2.0	4e-166
34- 1:	transcript:PNT54214	Eucgr.D02581.1.v2.0	0
34- 2:	transcript:PNT54225	Eucgr.D02582.1.v2.0	0
34- 3:	transcript:PNT54239	Eucgr.D02584.1.v2.0	7e-88
34- 4:	transcript:PNT54244	Eucgr.D02586.1.v2.0	6e-173
34- 5:	transcript:PNT54249	Eucgr.D02591.1.v2.0	1e-104
34- 6:	transcript:PNT54253	Eucgr.D02592.1.v2.0	0
34- 7:	transcript:PNT54259	Eucgr.D02593.1.v2.0	4e-60
34- 8:	transcript:PNT54261	Eucgr.D02594.1.v2.0	9e-143
34- 9:	transcript:PNT54263	Eucgr.D02595.1.v2.0	0
34- 10:	transcript:PNT54272	Eucgr.D02599.1.v2.0	3e-140
34- 11:	transcript:PNT54275	Eucgr.D02600.1.v2.0	1e-67
34- 12:	transcript:PNT54277	Eucgr.D02601.1.v2.0	4e-25
34- 13:	transcript:PNT54281	Eucgr.D02602.1.v2.0	2e-67
34- 14:	transcript:PNT54284	Eucgr.D02603.1.v2.0	7e-70
34- 15:	transcript:PNT54285	Eucgr.D02604.1.v2.0	7e-157
34- 16:	transcript:PNT54288	Eucgr.D02606.1.v2.0	7e-142
34- 17:	transcript:PNT54290	Eucgr.D02608.1.v2.0	4e-41
34- 18:	transcript:PNT54292	Eucgr.D02610.1.v2.0	2e-143
34- 19:	transcript:PNT54297	Eucgr.D02611.1.v2.0	1e-89
34- 20:	transcript:PNT54302	Eucgr.D02619.1.v2.0	1e-48
34- 21:	transcript:PNT54304	Eucgr.D02621.1.v2.0	0
34- 22:	transcript:PNT54305	Eucgr.D02623.1.v2.0	0
34- 23:	transcript:PNT54310	Eucgr.D02625.1.v2.0	0
34- 24:	transcript:PNT54311	Eucgr.D02626.1.v2.0	2e-136
34- 25:	transcript:PNT54314	Eucgr.D02629.1.v2.0	0
34- 26:	transcript:PNT54316	Eucgr.D02633.1.v2.0	0
34- 27:	transcript:PNT54324	Eucgr.D02636.1.v2.0	5e-77
34- 28:	transcript:PNT54326	Eucgr.D02637.1.v2.0	0
34- 29:	transcript:PNT54343	Eucgr.D02638.1.v2.0	1e-88
## Alignment 35: score=865.0 e_value=1.4e-47 N=18 1&Chr04 plus
35- 0:	transcript:PNT53383	Eucgr.D01674.1.v2.0	1e-70
35- 1:	transcript:PNT53394	Eucgr.D01675.1.v2.0	0
35- 2:	transcript:PNT53395	Eucgr.D01676.1.v2.0	3e-145
35- 3:	transcript:PNT53399	Eucgr.D01678.1.v2.0	0
35- 4:	transcript:PNT53407	Eucgr.D01680.1.v2.0	0
35- 5:	transcript:PNT53409	Eucgr.D01681.1.v2.0	0
35- 6:	transcript:PNT53411	Eucgr.D01682.1.v2.0	5e-84
35- 7:	transcript:PNT53415	Eucgr.D01684.1.v2.0	0
35- 8:	transcript:PNT53422	Eucgr.D01686.1.v2.0	5e-80
35- 9:	transcript:PNT53427	Eucgr.D01688.1.v2.0	1e-62
35- 10:	transcript:PNT53430	Eucgr.D01689.1.v2.0	0
35- 11:	transcript:PNT53440	Eucgr.D01693.1.v2.0	0
35- 12:	transcript:PNT53442	Eucgr.D01694.1.v2.0	2e-120
35- 13:	transcript:PNT53443	Eucgr.D01695.1.v2.0	0
35- 14:	transcript:PNT53444	Eucgr.D01696.1.v2.0	7e-134
35- 15:	transcript:PNT53449	Eucgr.D01698.1.v2.0	4e-108
35- 16:	transcript:PNT53456	Eucgr.D01701.1.v2.0	5e-91
35- 17:	transcript:PNT53477	Eucgr.D01704.1.v2.0	0
## Alignment 36: score=616.0 e_value=5.2e-32 N=13 1&Chr04 plus
36- 0:	transcript:PNT58400	Eucgr.D00323.1.v2.0	0
36- 1:	transcript:PNT58406	Eucgr.D00324.1.v2.0	4e-136
36- 2:	transcript:PNT58408	Eucgr.D00335.1.v2.0	0
36- 3:	transcript:PNT58411	Eucgr.D00336.1.v2.0	1e-97
36- 4:	transcript:PNT58412	Eucgr.D00337.1.v2.0	0
36- 5:	transcript:PNT58430	Eucgr.D00339.1.v2.0	0
36- 6:	transcript:PNT58459	Eucgr.D00343.1.v2.0	0
36- 7:	transcript:PNT58467	Eucgr.D00344.1.v2.0	3e-84
36- 8:	transcript:PNT58468	Eucgr.D00345.1.v2.0	9e-13
36- 9:	transcript:PNT58473	Eucgr.D00347.1.v2.0	3e-133
36- 10:	transcript:PNT58475	Eucgr.D00348.1.v2.0	0
36- 11:	transcript:PNT58481	Eucgr.D00352.1.v2.0	1e-158
36- 12:	transcript:PNT58484	Eucgr.D00354.1.v2.0	8e-93
## Alignment 37: score=613.0 e_value=1.6e-37 N=15 1&Chr04 plus
37- 0:	transcript:PNT53918	Eucgr.D02422.1.v2.0	5e-47
37- 1:	transcript:PNT53928	Eucgr.D02425.1.v2.0	3e-32
37- 2:	transcript:PNT53963	Eucgr.D02444.1.v2.0	6e-72
37- 3:	transcript:PNT53972	Eucgr.D02446.1.v2.0	0
37- 4:	transcript:PNT53974	Eucgr.D02447.1.v2.0	2e-98
37- 5:	transcript:PNT53987	Eucgr.D02451.1.v2.0	4e-42
37- 6:	transcript:PNT54008	Eucgr.D02456.1.v2.0	3e-138
37- 7:	transcript:PNT54019	Eucgr.D02458.1.v2.0	0
37- 8:	transcript:PNT54073	Eucgr.D02470.1.v2.0	8e-30
37- 9:	transcript:PNT54077	Eucgr.D02474.1.v2.0	8e-105
37- 10:	transcript:PNT54093	Eucgr.D02482.1.v2.0	9e-46
37- 11:	transcript:PNT54115	Eucgr.D02487.1.v2.0	4e-28
37- 12:	transcript:PNT54152	Eucgr.D02509.1.v2.0	0
37- 13:	transcript:PNT54168	Eucgr.D02510.1.v2.0	7e-103
37- 14:	transcript:PNT54190	Eucgr.D02511.1.v2.0	6e-17
## Alignment 38: score=395.0 e_value=1.5e-18 N=9 1&Chr04 plus
38- 0:	transcript:PNT60265	Eucgr.D00070.1.v2.0	0
38- 1:	transcript:PNT60268	Eucgr.D00073.1.v2.0	0
38- 2:	transcript:PNT60273	Eucgr.D00075.1.v2.0	0
38- 3:	transcript:PNT60284	Eucgr.D00088.1.v2.0	0
38- 4:	transcript:PNT60287	Eucgr.D00091.1.v2.0	2e-23
38- 5:	transcript:PNT60295	Eucgr.D00100.1.v2.0	1e-57
38- 6:	transcript:PNT60303	Eucgr.D00102.1.v2.0	3e-53
38- 7:	transcript:PNT60306	Eucgr.D00111.1.v2.0	0
38- 8:	transcript:PNT60317	Eucgr.D00127.1.v2.0	0
## Alignment 39: score=389.0 e_value=5.2e-13 N=8 1&Chr04 plus
39- 0:	transcript:PNT60119	Eucgr.D02536.1.v2.0	1e-49
39- 1:	transcript:PNT60127	Eucgr.D02538.1.v2.0	1e-39
39- 2:	transcript:PNT60132	Eucgr.D02539.1.v2.0	0
39- 3:	transcript:PNT60136	Eucgr.D02540.1.v2.0	0
39- 4:	transcript:PNT60138	Eucgr.D02541.1.v2.0	8e-139
39- 5:	transcript:PNT60142	Eucgr.D02544.1.v2.0	3e-134
39- 6:	transcript:PNT60143	Eucgr.D02545.1.v2.0	3e-17
39- 7:	transcript:PNT60145	Eucgr.D02548.1.v2.0	0
## Alignment 40: score=298.0 e_value=3.1e-11 N=7 1&Chr04 plus
40- 0:	transcript:PNT59260	Eucgr.D00618.1.v2.0	0
40- 1:	transcript:PNT59295	Eucgr.D00630.1.v2.0	2e-56
40- 2:	transcript:PNT59322	Eucgr.D00638.1.v2.0	2e-112
40- 3:	transcript:PNT59323	Eucgr.D00640.1.v2.0	2e-118
40- 4:	transcript:PNT59337	Eucgr.D00653.1.v2.0	7e-77
40- 5:	transcript:PNT59342	Eucgr.D00661.1.v2.0	2e-73
40- 6:	transcript:PNT59348	Eucgr.D00665.1.v2.0	8e-94
## Alignment 41: score=287.0 e_value=3.7e-08 N=6 1&Chr04 plus
41- 0:	transcript:PNT58533	Eucgr.D00242.1.v2.0	4e-179
41- 1:	transcript:PNT58535	Eucgr.D00246.1.v2.0	6e-110
41- 2:	transcript:PNT58538	Eucgr.D00260.1.v2.0	0
41- 3:	transcript:PNT58545	Eucgr.D00262.1.v2.0	0
41- 4:	transcript:PNT58550	Eucgr.D00264.1.v2.0	0
41- 5:	transcript:PNT58551	Eucgr.D00265.1.v2.0	0
## Alignment 42: score=3881.0 e_value=0 N=81 1&Chr04 minus
42- 0:	transcript:PNT54349	Eucgr.D02229.1.v2.0	1e-176
42- 1:	transcript:PNT54350	Eucgr.D02228.1.v2.0	0
42- 2:	transcript:PNT54357	Eucgr.D02227.1.v2.0	3e-167
42- 3:	transcript:PNT54369	Eucgr.D02225.1.v2.0	1e-117
42- 4:	transcript:PNT54370	Eucgr.D02224.1.v2.0	0
42- 5:	transcript:PNT54371	Eucgr.D02223.1.v2.0	0
42- 6:	transcript:PNT54373	Eucgr.D02221.1.v2.0	1e-145
42- 7:	transcript:PNT54375	Eucgr.D02220.1.v2.0	4e-96
42- 8:	transcript:PNT54377	Eucgr.D02219.1.v2.0	9e-49
42- 9:	transcript:PNT54384	Eucgr.D02218.1.v2.0	1e-160
42- 10:	transcript:PNT54393	Eucgr.D02215.1.v2.0	3e-126
42- 11:	transcript:PNT54412	Eucgr.D02214.1.v2.0	0
42- 12:	transcript:PNT54417	Eucgr.D02213.1.v2.0	3e-140
42- 13:	transcript:PNT54419	Eucgr.D02212.1.v2.0	3e-162
42- 14:	transcript:PNT54421	Eucgr.D02211.1.v2.0	1e-70
42- 15:	transcript:PNT54425	Eucgr.D02209.1.v2.0	2e-63
42- 16:	transcript:PNT54428	Eucgr.D02208.1.v2.0	5e-90
42- 17:	transcript:PNT54430	Eucgr.D02207.1.v2.0	2e-107
42- 18:	transcript:PNT54432	Eucgr.D02206.1.v2.0	1e-113
42- 19:	transcript:PNT54433	Eucgr.D02205.1.v2.0	9e-42
42- 20:	transcript:PNT54437	Eucgr.D02203.1.v2.0	1e-165
42- 21:	transcript:PNT54439	Eucgr.D02202.1.v2.0	0
42- 22:	transcript:PNT54446	Eucgr.D02201.1.v2.0	4e-102
42- 23:	transcript:PNT54466	Eucgr.D02191.1.v2.0	5e-178
42- 24:	transcript:PNT54477	Eucgr.D02186.1.v2.0	1e-79
42- 25:	transcript:PNT54486	Eucgr.D02185.1.v2.0	0
42- 26:	transcript:PNT54487	Eucgr.D02184.1.v2.0	0
42- 27:	transcript:PNT54491	Eucgr.D02182.1.v2.0	3e-159
42- 28:	transcript:PNT54495	Eucgr.D02181.1.v2.0	0
42- 29:	transcript:PNT54496	Eucgr.D02179.1.v2.0	6e-95
42- 30:	transcript:PNT54502	Eucgr.D02167.1.v2.0	0
42- 31:	transcript:PNT54504	Eucgr.D02166.1.v2.0	0
42- 32:	transcript:PNT54505	Eucgr.D02165.1.v2.0	5e-85
42- 33:	transcript:PNT54516	Eucgr.D02157.1.v2.0	4e-168
42- 34:	transcript:PNT54525	Eucgr.D02156.1.v2.0	9e-144
42- 35:	transcript:PNT54548	Eucgr.D02155.1.v2.0	0
42- 36:	transcript:PNT54557	Eucgr.D02153.1.v2.0	0
42- 37:	transcript:PNT54562	Eucgr.D02149.1.v2.0	2e-134
42- 38:	transcript:PNT54589	Eucgr.D02148.1.v2.0	7e-136
42- 39:	transcript:PNT54591	Eucgr.D02146.1.v2.0	3e-121
42- 40:	transcript:PNT54594	Eucgr.D02144.1.v2.0	7e-72
42- 41:	transcript:PNT54597	Eucgr.D02142.1.v2.0	0
42- 42:	transcript:PNT54605	Eucgr.D02141.1.v2.0	2e-147
42- 43:	transcript:PNT54607	Eucgr.D02140.1.v2.0	9e-168
42- 44:	transcript:PNT54612	Eucgr.D02139.1.v2.0	1e-149
42- 45:	transcript:PNT54616	Eucgr.D02138.1.v2.0	0
42- 46:	transcript:PNT54621	Eucgr.D02137.1.v2.0	2e-27
42- 47:	transcript:PNT54622	Eucgr.D02136.1.v2.0	4e-125
42- 48:	transcript:PNT54632	Eucgr.D02134.1.v2.0	4e-105
42- 49:	transcript:PNT54633	Eucgr.D02133.1.v2.0	1e-159
42- 50:	transcript:PNT54647	Eucgr.D02129.1.v2.0	0
42- 51:	transcript:PNT54656	Eucgr.D02127.1.v2.0	2e-40
42- 52:	transcript:PNT54660	Eucgr.D02126.1.v2.0	8e-92
42- 53:	transcript:PNT54665	Eucgr.D02125.1.v2.0	2e-77
42- 54:	transcript:PNT54669	Eucgr.D02122.1.v2.0	4e-99
42- 55:	transcript:PNT54670	Eucgr.D02120.1.v2.0	0
42- 56:	transcript:PNT54675	Eucgr.D02119.1.v2.0	7e-121
42- 57:	transcript:PNT54677	Eucgr.D02118.1.v2.0	2e-109
42- 58:	transcript:PNT54678	Eucgr.D02117.1.v2.0	0
42- 59:	transcript:PNT54684	Eucgr.D02114.1.v2.0	4e-153
42- 60:	transcript:PNT54698	Eucgr.D02111.1.v2.0	7e-63
42- 61:	transcript:PNT54700	Eucgr.D02109.1.v2.0	4e-156
42- 62:	transcript:PNT54713	Eucgr.D02108.1.v2.0	4e-82
42- 63:	transcript:PNT54722	Eucgr.D02105.1.v2.0	8e-123
42- 64:	transcript:PNT54725	Eucgr.D02103.1.v2.0	5e-170
42- 65:	transcript:PNT54736	Eucgr.D02102.1.v2.0	1e-56
42- 66:	transcript:PNT54737	Eucgr.D02100.1.v2.0	0
42- 67:	transcript:PNT54738	Eucgr.D02097.1.v2.0	7e-176
42- 68:	transcript:PNT54744	Eucgr.D02096.1.v2.0	2e-144
42- 69:	transcript:PNT54755	Eucgr.D02094.1.v2.0	0
42- 70:	transcript:PNT54763	Eucgr.D02093.1.v2.0	8e-120
42- 71:	transcript:PNT54766	Eucgr.D02090.1.v2.0	4e-141
42- 72:	transcript:PNT54777	Eucgr.D02089.1.v2.0	0
42- 73:	transcript:PNT54781	Eucgr.D02088.1.v2.0	4e-162
42- 74:	transcript:PNT54783	Eucgr.D02084.1.v2.0	4e-104
42- 75:	transcript:PNT54784	Eucgr.D02083.1.v2.0	3e-87
42- 76:	transcript:PNT54785	Eucgr.D02081.1.v2.0	0
42- 77:	transcript:PNT54792	Eucgr.D02078.1.v2.0	0
42- 78:	transcript:PNT54795	Eucgr.D02077.1.v2.0	5e-25
42- 79:	transcript:PNT54799	Eucgr.D02075.1.v2.0	6e-39
42- 80:	transcript:PNT54800	Eucgr.D02074.1.v2.0	0
## Alignment 43: score=1411.0 e_value=3.7e-91 N=29 1&Chr04 minus
43- 0:	transcript:PNT53487	Eucgr.D01771.1.v2.0	3e-47
43- 1:	transcript:PNT53489	Eucgr.D01770.1.v2.0	2e-64
43- 2:	transcript:PNT53492	Eucgr.D01764.1.v2.0	0
43- 3:	transcript:PNT53496	Eucgr.D01763.1.v2.0	0
43- 4:	transcript:PNT53497	Eucgr.D01762.1.v2.0	2e-136
43- 5:	transcript:PNT53500	Eucgr.D01761.1.v2.0	1e-47
43- 6:	transcript:PNT53510	Eucgr.D01760.1.v2.0	3e-37
43- 7:	transcript:PNT53512	Eucgr.D01759.1.v2.0	8e-43
43- 8:	transcript:PNT53526	Eucgr.D01758.1.v2.0	0
43- 9:	transcript:PNT53535	Eucgr.D01755.1.v2.0	6e-37
43- 10:	transcript:PNT53536	Eucgr.D01752.1.v2.0	0
43- 11:	transcript:PNT53537	Eucgr.D01751.1.v2.0	2e-87
43- 12:	transcript:PNT53544	Eucgr.D01750.1.v2.0	0
43- 13:	transcript:PNT53547	Eucgr.D01749.1.v2.0	0
43- 14:	transcript:PNT53548	Eucgr.D01748.1.v2.0	2e-57
43- 15:	transcript:PNT53561	Eucgr.D01742.1.v2.0	7e-20
43- 16:	transcript:PNT53562	Eucgr.D01739.1.v2.0	3e-16
43- 17:	transcript:PNT53563	Eucgr.D01738.1.v2.0	0
43- 18:	transcript:PNT53564	Eucgr.D01737.1.v2.0	3e-85
43- 19:	transcript:PNT53567	Eucgr.D01734.1.v2.0	0
43- 20:	transcript:PNT53575	Eucgr.D01733.1.v2.0	0
43- 21:	transcript:PNT53582	Eucgr.D01731.1.v2.0	4e-73
43- 22:	transcript:PNT53585	Eucgr.D01727.1.v2.0	5e-50
43- 23:	transcript:PNT53588	Eucgr.D01725.1.v2.0	2e-108
43- 24:	transcript:PNT53597	Eucgr.D01714.1.v2.0	3e-50
43- 25:	transcript:PNT53598	Eucgr.D01712.1.v2.0	0
43- 26:	transcript:PNT53601	Eucgr.D01711.1.v2.0	0
43- 27:	transcript:PNT53602	Eucgr.D01710.1.v2.0	2e-113
43- 28:	transcript:PNT53610	Eucgr.D01708.1.v2.0	0
## Alignment 44: score=621.0 e_value=1.2e-31 N=13 1&Chr04 minus
44- 0:	transcript:PNT60022	Eucgr.D01673.1.v2.0	6e-176
44- 1:	transcript:PNT60024	Eucgr.D01672.1.v2.0	2e-123
44- 2:	transcript:PNT60025	Eucgr.D01671.1.v2.0	2e-136
44- 3:	transcript:PNT60031	Eucgr.D01670.1.v2.0	0
44- 4:	transcript:PNT60034	Eucgr.D01669.1.v2.0	0
44- 5:	transcript:PNT60038	Eucgr.D01668.1.v2.0	2e-111
44- 6:	transcript:PNT60061	Eucgr.D01659.1.v2.0	9e-15
44- 7:	transcript:PNT60067	Eucgr.D01658.1.v2.0	0
44- 8:	transcript:PNT60070	Eucgr.D01657.1.v2.0	0
44- 9:	transcript:PNT60077	Eucgr.D01649.1.v2.0	2e-28
44- 10:	transcript:PNT60078	Eucgr.D01648.1.v2.0	3e-115
44- 11:	transcript:PNT60080	Eucgr.D01642.1.v2.0	0
44- 12:	transcript:PNT60089	Eucgr.D01641.1.v2.0	1e-58
## Alignment 45: score=516.0 e_value=1.5e-27 N=12 1&Chr04 minus
45- 0:	transcript:PNT53710	Eucgr.D02311.1.v2.0	1e-39
45- 1:	transcript:PNT53714	Eucgr.D02309.1.v2.0	8e-122
45- 2:	transcript:PNT53729	Eucgr.D02306.1.v2.0	7e-83
45- 3:	transcript:PNT53762	Eucgr.D02301.1.v2.0	0
45- 4:	transcript:PNT53765	Eucgr.D02291.1.v2.0	5e-58
45- 5:	transcript:PNT53769	Eucgr.D02287.1.v2.0	0
45- 6:	transcript:PNT53801	Eucgr.D02280.1.v2.0	4e-83
45- 7:	transcript:PNT53812	Eucgr.D02276.1.v2.0	0
45- 8:	transcript:PNT53826	Eucgr.D02275.1.v2.0	8e-87
45- 9:	transcript:PNT53838	Eucgr.D02268.1.v2.0	3e-87
45- 10:	transcript:PNT53877	Eucgr.D02246.1.v2.0	1e-30
45- 11:	transcript:PNT53881	Eucgr.D02244.1.v2.0	5e-134
## Alignment 46: score=448.0 e_value=4.5e-22 N=10 1&Chr04 minus
46- 0:	transcript:PNT53536	Eucgr.D02378.1.v2.0	0
46- 1:	transcript:PNT53583	Eucgr.D02364.1.v2.0	1e-106
46- 2:	transcript:PNT53589	Eucgr.D02359.1.v2.0	5e-79
46- 3:	transcript:PNT53595	Eucgr.D02358.1.v2.0	4e-103
46- 4:	transcript:PNT53606	Eucgr.D02348.1.v2.0	0
46- 5:	transcript:PNT53617	Eucgr.D02344.1.v2.0	5e-28
46- 6:	transcript:PNT53618	Eucgr.D02343.1.v2.0	2e-57
46- 7:	transcript:PNT53632	Eucgr.D02340.1.v2.0	8e-58
46- 8:	transcript:PNT53633	Eucgr.D02337.1.v2.0	0
46- 9:	transcript:PNT53635	Eucgr.D02336.1.v2.0	8e-121
## Alignment 47: score=423.0 e_value=2.5e-16 N=9 1&Chr04 minus
47- 0:	transcript:PNT60215	Eucgr.D01026.1.v2.0	2e-77
47- 1:	transcript:PNT60223	Eucgr.D01025.1.v2.0	0
47- 2:	transcript:PNT60227	Eucgr.D01024.1.v2.0	0
47- 3:	transcript:PNT60242	Eucgr.D01021.1.v2.0	0
47- 4:	transcript:PNT60243	Eucgr.D01019.1.v2.0	1e-70
47- 5:	transcript:PNT60246	Eucgr.D01017.1.v2.0	3e-22
47- 6:	transcript:PNT60257	Eucgr.D01012.1.v2.0	6e-121
47- 7:	transcript:PNT60263	Eucgr.D01004.1.v2.0	0
47- 8:	transcript:PNT60268	Eucgr.D01003.1.v2.0	0
## Alignment 48: score=361.0 e_value=1.4e-19 N=9 1&Chr04 minus
48- 0:	transcript:PNT59452	Eucgr.D00880.1.v2.0	2e-60
48- 1:	transcript:PNT59457	Eucgr.D00881.1.v2.0	3e-50
48- 2:	transcript:PNT59458	Eucgr.D00882.1.v2.0	1e-127
48- 3:	transcript:PNT59464	Eucgr.D00890.1.v2.0	7e-87
48- 4:	transcript:PNT59468	Eucgr.D00909.1.v2.0	2e-114
48- 5:	transcript:PNT59511	Eucgr.D00919.1.v2.0	2e-127
48- 6:	transcript:PNT59515	Eucgr.D00922.1.v2.0	3e-177
48- 7:	transcript:PNT59520	Eucgr.D00773.1.v2.0	4e-42
48- 8:	transcript:PNT59566	Eucgr.D00770.1.v2.0	2e-16
## Alignment 49: score=340.0 e_value=9.8e-12 N=7 1&Chr04 minus
49- 0:	transcript:PNT60089	Eucgr.L00350.1.v2.0	7e-132
49- 1:	transcript:PNT60094	Eucgr.L00349.1.v2.0	1e-34
49- 2:	transcript:PNT60095	Eucgr.L00348.1.v2.0	4e-116
49- 3:	transcript:PNT60096	Eucgr.L00346.1.v2.0	2e-34
49- 4:	transcript:PNT60100	Eucgr.L00345.1.v2.0	6e-15
49- 5:	transcript:PNT60109	Eucgr.L00344.1.v2.0	1e-104
49- 6:	transcript:PNT60112	Eucgr.L00343.1.v2.0	0
## Alignment 50: score=4591.0 e_value=0 N=96 1&Chr05 plus
50- 0:	transcript:PNT54346	Eucgr.E00221.1.v2.0	0
50- 1:	transcript:PNT54348	Eucgr.E00223.1.v2.0	0
50- 2:	transcript:PNT54349	Eucgr.E00225.1.v2.0	1e-174
50- 3:	transcript:PNT54350	Eucgr.E00226.1.v2.0	0
50- 4:	transcript:PNT54352	Eucgr.E00227.1.v2.0	0
50- 5:	transcript:PNT54354	Eucgr.E00228.1.v2.0	0
50- 6:	transcript:PNT54360	Eucgr.E00229.1.v2.0	1e-71
50- 7:	transcript:PNT54362	Eucgr.E00230.1.v2.0	7e-143
50- 8:	transcript:PNT54369	Eucgr.E00234.1.v2.0	5e-136
50- 9:	transcript:PNT54378	Eucgr.E00235.1.v2.0	2e-72
50- 10:	transcript:PNT54381	Eucgr.E00236.1.v2.0	4e-30
50- 11:	transcript:PNT54382	Eucgr.E00239.1.v2.0	5e-117
50- 12:	transcript:PNT54384	Eucgr.E00245.1.v2.0	6e-147
50- 13:	transcript:PNT54386	Eucgr.E00251.1.v2.0	7e-28
50- 14:	transcript:PNT54389	Eucgr.E00252.1.v2.0	3e-149
50- 15:	transcript:PNT54390	Eucgr.E00253.1.v2.0	0
50- 16:	transcript:PNT54395	Eucgr.E00255.1.v2.0	0
50- 17:	transcript:PNT54397	Eucgr.E00258.1.v2.0	0
50- 18:	transcript:PNT54402	Eucgr.E00259.1.v2.0	0
50- 19:	transcript:PNT54404	Eucgr.E00260.1.v2.0	0
50- 20:	transcript:PNT54411	Eucgr.E00261.1.v2.0	5e-78
50- 21:	transcript:PNT54412	Eucgr.E00263.1.v2.0	4e-137
50- 22:	transcript:PNT54417	Eucgr.E00265.1.v2.0	2e-140
50- 23:	transcript:PNT54420	Eucgr.E00266.1.v2.0	1e-40
50- 24:	transcript:PNT54421	Eucgr.E00267.1.v2.0	2e-48
50- 25:	transcript:PNT54423	Eucgr.E00270.1.v2.0	3e-168
50- 26:	transcript:PNT54424	Eucgr.E00271.1.v2.0	1e-172
50- 27:	transcript:PNT54427	Eucgr.E00273.1.v2.0	3e-123
50- 28:	transcript:PNT54428	Eucgr.E00274.1.v2.0	3e-106
50- 29:	transcript:PNT54431	Eucgr.E00275.1.v2.0	2e-161
50- 30:	transcript:PNT54432	Eucgr.E00276.1.v2.0	2e-106
50- 31:	transcript:PNT54440	Eucgr.E00277.1.v2.0	0
50- 32:	transcript:PNT54446	Eucgr.E00279.1.v2.0	1e-99
50- 33:	transcript:PNT54447	Eucgr.E00280.1.v2.0	0
50- 34:	transcript:PNT54452	Eucgr.E00283.1.v2.0	2e-58
50- 35:	transcript:PNT54471	Eucgr.E00286.1.v2.0	4e-122
50- 36:	transcript:PNT54472	Eucgr.E00288.1.v2.0	6e-52
50- 37:	transcript:PNT54473	Eucgr.E00290.1.v2.0	9e-33
50- 38:	transcript:PNT54479	Eucgr.E00292.1.v2.0	3e-148
50- 39:	transcript:PNT54487	Eucgr.E00293.1.v2.0	3e-138
50- 40:	transcript:PNT54488	Eucgr.E00295.1.v2.0	0
50- 41:	transcript:PNT54491	Eucgr.E00298.1.v2.0	1e-153
50- 42:	transcript:PNT54493	Eucgr.E00301.1.v2.0	0
50- 43:	transcript:PNT54509	Eucgr.E00305.1.v2.0	3e-53
50- 44:	transcript:PNT54520	Eucgr.E00306.1.v2.0	0
50- 45:	transcript:PNT54525	Eucgr.E00307.1.v2.0	6e-141
50- 46:	transcript:PNT54532	Eucgr.E00308.1.v2.0	0
50- 47:	transcript:PNT54550	Eucgr.E00310.1.v2.0	4e-156
50- 48:	transcript:PNT54553	Eucgr.E00311.1.v2.0	6e-78
50- 49:	transcript:PNT54554	Eucgr.E00313.1.v2.0	2e-46
50- 50:	transcript:PNT54559	Eucgr.E00315.1.v2.0	1e-93
50- 51:	transcript:PNT54561	Eucgr.E00317.1.v2.0	3e-149
50- 52:	transcript:PNT54564	Eucgr.E00318.1.v2.0	0
50- 53:	transcript:PNT54569	Eucgr.E00319.1.v2.0	2e-169
50- 54:	transcript:PNT54582	Eucgr.E00323.1.v2.0	0
50- 55:	transcript:PNT54585	Eucgr.E00325.1.v2.0	0
50- 56:	transcript:PNT54588	Eucgr.E00326.1.v2.0	0
50- 57:	transcript:PNT54591	Eucgr.E00327.1.v2.0	2e-111
50- 58:	transcript:PNT54594	Eucgr.E00328.1.v2.0	1e-48
50- 59:	transcript:PNT54602	Eucgr.E00330.1.v2.0	0
50- 60:	transcript:PNT54604	Eucgr.E00331.1.v2.0	0
50- 61:	transcript:PNT54606	Eucgr.E00333.1.v2.0	6e-62
50- 62:	transcript:PNT54615	Eucgr.E00334.1.v2.0	3e-138
50- 63:	transcript:PNT54622	Eucgr.E00335.1.v2.0	7e-134
50- 64:	transcript:PNT54623	Eucgr.E00348.1.v2.0	0
50- 65:	transcript:PNT54628	Eucgr.E00349.1.v2.0	0
50- 66:	transcript:PNT54635	Eucgr.E00353.1.v2.0	0
50- 67:	transcript:PNT54642	Eucgr.E00355.1.v2.0	8e-117
50- 68:	transcript:PNT54644	Eucgr.E00357.1.v2.0	4e-98
50- 69:	transcript:PNT54647	Eucgr.E00364.1.v2.0	0
50- 70:	transcript:PNT54652	Eucgr.E00365.1.v2.0	1e-113
50- 71:	transcript:PNT54660	Eucgr.E00367.1.v2.0	7e-72
50- 72:	transcript:PNT54667	Eucgr.E00368.1.v2.0	0
50- 73:	transcript:PNT54673	Eucgr.E00369.1.v2.0	2e-23
50- 74:	transcript:PNT54675	Eucgr.E00370.1.v2.0	6e-123
50- 75:	transcript:PNT54678	Eucgr.E00372.1.v2.0	0
50- 76:	transcript:PNT54698	Eucgr.E00377.1.v2.0	3e-69
50- 77:	transcript:PNT54700	Eucgr.E00379.1.v2.0	1e-167
50- 78:	transcript:PNT54707	Eucgr.E00380.1.v2.0	9e-114
50- 79:	transcript:PNT54715	Eucgr.E00394.1.v2.0	5e-169
50- 80:	transcript:PNT54718	Eucgr.E00396.1.v2.0	3e-146
50- 81:	transcript:PNT54720	Eucgr.E00397.1.v2.0	5e-174
50- 82:	transcript:PNT54721	Eucgr.E00399.1.v2.0	1e-106
50- 83:	transcript:PNT54722	Eucgr.E00400.1.v2.0	2e-134
50- 84:	transcript:PNT54724	Eucgr.E00402.1.v2.0	0
50- 85:	transcript:PNT54727	Eucgr.E00405.1.v2.0	1e-103
50- 86:	transcript:PNT54731	Eucgr.E00406.1.v2.0	0
50- 87:	transcript:PNT54742	Eucgr.E00408.1.v2.0	0
50- 88:	transcript:PNT54745	Eucgr.E00409.1.v2.0	0
50- 89:	transcript:PNT54749	Eucgr.E00411.1.v2.0	8e-24
50- 90:	transcript:PNT54769	Eucgr.E00412.1.v2.0	0
50- 91:	transcript:PNT54780	Eucgr.E00413.1.v2.0	0
50- 92:	transcript:PNT54783	Eucgr.E00422.1.v2.0	3e-156
50- 93:	transcript:PNT54796	Eucgr.E00426.1.v2.0	0
50- 94:	transcript:PNT54798	Eucgr.E00448.1.v2.0	5e-52
50- 95:	transcript:PNT54812	Eucgr.E00457.1.v2.0	6e-47
## Alignment 51: score=1242.0 e_value=5.7e-92 N=27 1&Chr05 plus
51- 0:	transcript:PNT54201	Eucgr.E01168.1.v2.0	0
51- 1:	transcript:PNT54213	Eucgr.E01171.1.v2.0	0
51- 2:	transcript:PNT54216	Eucgr.E01172.1.v2.0	0
51- 3:	transcript:PNT54218	Eucgr.E01173.1.v2.0	0
51- 4:	transcript:PNT54219	Eucgr.E01174.1.v2.0	2e-30
51- 5:	transcript:PNT54222	Eucgr.E01201.1.v2.0	0
51- 6:	transcript:PNT54224	Eucgr.E01202.1.v2.0	8e-22
51- 7:	transcript:PNT54236	Eucgr.E01209.1.v2.0	0
51- 8:	transcript:PNT54246	Eucgr.E01218.1.v2.0	6e-54
51- 9:	transcript:PNT54255	Eucgr.E01230.1.v2.0	1e-121
51- 10:	transcript:PNT54263	Eucgr.E01240.1.v2.0	0
51- 11:	transcript:PNT54290	Eucgr.E01243.1.v2.0	0
51- 12:	transcript:PNT54292	Eucgr.E01244.1.v2.0	1e-109
51- 13:	transcript:PNT54294	Eucgr.E01250.1.v2.0	0
51- 14:	transcript:PNT54299	Eucgr.E01256.1.v2.0	0
51- 15:	transcript:PNT54304	Eucgr.E01257.1.v2.0	0
51- 16:	transcript:PNT54305	Eucgr.E01258.1.v2.0	0
51- 17:	transcript:PNT54308	Eucgr.E01260.1.v2.0	1e-93
51- 18:	transcript:PNT54310	Eucgr.E01261.1.v2.0	0
51- 19:	transcript:PNT54314	Eucgr.E01271.1.v2.0	5e-96
51- 20:	transcript:PNT54316	Eucgr.E01294.1.v2.0	0
51- 21:	transcript:PNT54320	Eucgr.E01307.1.v2.0	3e-68
51- 22:	transcript:PNT54326	Eucgr.E01309.1.v2.0	0
51- 23:	transcript:PNT54328	Eucgr.E01310.1.v2.0	0
51- 24:	transcript:PNT54333	Eucgr.E01311.1.v2.0	0
51- 25:	transcript:PNT54335	Eucgr.E01312.1.v2.0	0
51- 26:	transcript:PNT54340	Eucgr.E01313.1.v2.0	8e-98
## Alignment 52: score=832.0 e_value=1.5e-51 N=18 1&Chr05 plus
52- 0:	transcript:PNT60025	Eucgr.E01053.1.v2.0	0
52- 1:	transcript:PNT60026	Eucgr.E01054.1.v2.0	1e-70
52- 2:	transcript:PNT60028	Eucgr.E01062.1.v2.0	0
52- 3:	transcript:PNT60038	Eucgr.E01067.1.v2.0	0
52- 4:	transcript:PNT60045	Eucgr.E01068.1.v2.0	0
52- 5:	transcript:PNT60067	Eucgr.E01072.1.v2.0	0
52- 6:	transcript:PNT60075	Eucgr.E01073.1.v2.0	0
52- 7:	transcript:PNT60077	Eucgr.E01077.1.v2.0	4e-27
52- 8:	transcript:PNT60080	Eucgr.E01082.1.v2.0	0
52- 9:	transcript:PNT60082	Eucgr.E01092.1.v2.0	8e-150
52- 10:	transcript:PNT60095	Eucgr.E01093.1.v2.0	3e-87
52- 11:	transcript:PNT60099	Eucgr.E01094.1.v2.0	2e-101
52- 12:	transcript:PNT60103	Eucgr.E01095.1.v2.0	5e-155
52- 13:	transcript:PNT60105	Eucgr.E01096.1.v2.0	1e-89
52- 14:	transcript:PNT60108	Eucgr.E01097.1.v2.0	8e-31
52- 15:	transcript:PNT60109	Eucgr.E01098.1.v2.0	0
52- 16:	transcript:PNT60120	Eucgr.E01111.1.v2.0	1e-143
52- 17:	transcript:PNT60140	Eucgr.E01132.1.v2.0	0
## Alignment 53: score=553.0 e_value=2.9e-31 N=12 1&Chr05 plus
53- 0:	transcript:PNT58404	Eucgr.E02385.1.v2.0	2e-109
53- 1:	transcript:PNT58412	Eucgr.E02379.1.v2.0	0
53- 2:	transcript:PNT58414	Eucgr.E02375.1.v2.0	1e-76
53- 3:	transcript:PNT58418	Eucgr.E02364.1.v2.0	0
53- 4:	transcript:PNT58422	Eucgr.E02363.1.v2.0	7e-80
53- 5:	transcript:PNT58424	Eucgr.E02362.1.v2.0	9e-96
53- 6:	transcript:PNT58431	Eucgr.E02361.1.v2.0	0
53- 7:	transcript:PNT58439	Eucgr.E02359.1.v2.0	1e-73
53- 8:	transcript:PNT58444	Eucgr.E02358.1.v2.0	1e-77
53- 9:	transcript:PNT58451	Eucgr.E02354.1.v2.0	2e-175
53- 10:	transcript:PNT58461	Eucgr.E02353.1.v2.0	4e-84
53- 11:	transcript:PNT58466	Eucgr.E02317.1.v2.0	0
## Alignment 54: score=448.0 e_value=7.7e-21 N=10 1&Chr05 plus
54- 0:	transcript:PNT53510	Eucgr.E00048.1.v2.0	7e-27
54- 1:	transcript:PNT53535	Eucgr.E00051.1.v2.0	5e-87
54- 2:	transcript:PNT53541	Eucgr.E00053.1.v2.0	0
54- 3:	transcript:PNT53564	Eucgr.E00055.1.v2.0	4e-63
54- 4:	transcript:PNT53565	Eucgr.E00058.1.v2.0	1e-118
54- 5:	transcript:PNT53583	Eucgr.E00065.1.v2.0	7e-113
54- 6:	transcript:PNT53601	Eucgr.E00070.1.v2.0	0
54- 7:	transcript:PNT53602	Eucgr.E00071.1.v2.0	0
54- 8:	transcript:PNT53611	Eucgr.E00073.1.v2.0	0
54- 9:	transcript:PNT53622	Eucgr.E00077.1.v2.0	9e-171
## Alignment 55: score=355.0 e_value=4.9e-18 N=9 1&Chr05 plus
55- 0:	transcript:PNT53663	Eucgr.E00095.1.v2.0	2e-67
55- 1:	transcript:PNT53696	Eucgr.E00104.1.v2.0	0
55- 2:	transcript:PNT53706	Eucgr.E00106.1.v2.0	0
55- 3:	transcript:PNT53725	Eucgr.E00115.1.v2.0	4e-47
55- 4:	transcript:PNT53729	Eucgr.E00117.1.v2.0	1e-75
55- 5:	transcript:PNT53765	Eucgr.E00135.1.v2.0	8e-33
55- 6:	transcript:PNT53792	Eucgr.E00159.1.v2.0	0
55- 7:	transcript:PNT53826	Eucgr.E00162.1.v2.0	2e-84
55- 8:	transcript:PNT53838	Eucgr.E00179.1.v2.0	2e-88
## Alignment 56: score=337.0 e_value=7.3e-19 N=9 1&Chr05 plus
56- 0:	transcript:PNT59427	Eucgr.E03689.1.v2.0	9e-108
56- 1:	transcript:PNT59432	Eucgr.E03674.1.v2.0	2e-71
56- 2:	transcript:PNT59434	Eucgr.E03639.1.v2.0	0
56- 3:	transcript:PNT59459	Eucgr.E03638.1.v2.0	0
56- 4:	transcript:PNT59482	Eucgr.E03637.1.v2.0	0
56- 5:	transcript:PNT59513	Eucgr.E03635.1.v2.0	3e-36
56- 6:	transcript:PNT59515	Eucgr.E03622.1.v2.0	0
56- 7:	transcript:PNT59547	Eucgr.E03594.1.v2.0	1e-71
56- 8:	transcript:PNT59555	Eucgr.E03592.1.v2.0	0
## Alignment 57: score=280.0 e_value=5.5e-14 N=7 1&Chr05 plus
57- 0:	transcript:PNT54003	Eucgr.E01424.1.v2.0	0
57- 1:	transcript:PNT54008	Eucgr.E01439.1.v2.0	3e-57
57- 2:	transcript:PNT54012	Eucgr.E01440.1.v2.0	6e-76
57- 3:	transcript:PNT54019	Eucgr.E01442.1.v2.0	0
57- 4:	transcript:PNT54077	Eucgr.E01474.1.v2.0	3e-98
57- 5:	transcript:PNT54129	Eucgr.E01502.1.v2.0	4e-43
57- 6:	transcript:PNT54133	Eucgr.E01509.1.v2.0	7e-172
## Alignment 58: score=276.0 e_value=4.1e-09 N=6 1&Chr05 plus
58- 0:	transcript:PNT53400	Eucgr.E00019.1.v2.0	8e-130
58- 1:	transcript:PNT53407	Eucgr.E00023.1.v2.0	0
58- 2:	transcript:PNT53435	Eucgr.E00031.1.v2.0	8e-52
58- 3:	transcript:PNT53443	Eucgr.E00035.1.v2.0	0
58- 4:	transcript:PNT53448	Eucgr.E00036.1.v2.0	5e-93
58- 5:	transcript:PNT53449	Eucgr.E00037.1.v2.0	3e-78
## Alignment 59: score=4001.0 e_value=0 N=84 1&Chr05 minus
59- 0:	transcript:PNT53689	Eucgr.E00657.1.v2.0	4e-37
59- 1:	transcript:PNT53692	Eucgr.E00656.1.v2.0	0
59- 2:	transcript:PNT53704	Eucgr.E00647.1.v2.0	2e-77
59- 3:	transcript:PNT53705	Eucgr.E00646.1.v2.0	0
59- 4:	transcript:PNT53706	Eucgr.E00645.1.v2.0	0
59- 5:	transcript:PNT53709	Eucgr.E00642.1.v2.0	0
59- 6:	transcript:PNT53710	Eucgr.E00641.1.v2.0	2e-41
59- 7:	transcript:PNT53714	Eucgr.E00640.1.v2.0	4e-113
59- 8:	transcript:PNT53715	Eucgr.E00639.1.v2.0	7e-66
59- 9:	transcript:PNT53716	Eucgr.E00638.1.v2.0	0
59- 10:	transcript:PNT53720	Eucgr.E00636.1.v2.0	1e-34
59- 11:	transcript:PNT53723	Eucgr.E00634.1.v2.0	4e-86
59- 12:	transcript:PNT53725	Eucgr.E00633.1.v2.0	4e-65
59- 13:	transcript:PNT53730	Eucgr.E00632.1.v2.0	1e-37
59- 14:	transcript:PNT53744	Eucgr.E00630.1.v2.0	3e-96
59- 15:	transcript:PNT53745	Eucgr.E00629.1.v2.0	0
59- 16:	transcript:PNT53765	Eucgr.E00627.1.v2.0	6e-49
59- 17:	transcript:PNT53769	Eucgr.E00624.1.v2.0	4e-162
59- 18:	transcript:PNT53781	Eucgr.E00596.1.v2.0	0
59- 19:	transcript:PNT53784	Eucgr.E00595.1.v2.0	0
59- 20:	transcript:PNT53792	Eucgr.E00594.1.v2.0	0
59- 21:	transcript:PNT53797	Eucgr.E00580.1.v2.0	8e-37
59- 22:	transcript:PNT53808	Eucgr.E00579.1.v2.0	4e-88
59- 23:	transcript:PNT53816	Eucgr.E00578.1.v2.0	0
59- 24:	transcript:PNT53818	Eucgr.E00577.1.v2.0	0
59- 25:	transcript:PNT53832	Eucgr.E00571.1.v2.0	0
59- 26:	transcript:PNT53835	Eucgr.E00570.1.v2.0	4e-43
59- 27:	transcript:PNT53836	Eucgr.E00569.1.v2.0	1e-54
59- 28:	transcript:PNT53840	Eucgr.E00568.1.v2.0	3e-168
59- 29:	transcript:PNT53842	Eucgr.E00567.1.v2.0	0
59- 30:	transcript:PNT53846	Eucgr.E00557.1.v2.0	1e-82
59- 31:	transcript:PNT53853	Eucgr.E00555.1.v2.0	6e-110
59- 32:	transcript:PNT53856	Eucgr.E00553.1.v2.0	2e-32
59- 33:	transcript:PNT53859	Eucgr.E00552.1.v2.0	0
59- 34:	transcript:PNT53862	Eucgr.E00540.1.v2.0	7e-168
59- 35:	transcript:PNT53865	Eucgr.E00539.1.v2.0	1e-175
59- 36:	transcript:PNT53868	Eucgr.E00537.1.v2.0	0
59- 37:	transcript:PNT53869	Eucgr.E00536.1.v2.0	0
59- 38:	transcript:PNT53877	Eucgr.E00535.1.v2.0	0
59- 39:	transcript:PNT53881	Eucgr.E00534.1.v2.0	6e-151
59- 40:	transcript:PNT53884	Eucgr.E00532.1.v2.0	0
59- 41:	transcript:PNT53888	Eucgr.E00531.1.v2.0	0
59- 42:	transcript:PNT53891	Eucgr.E00529.1.v2.0	8e-56
59- 43:	transcript:PNT53893	Eucgr.E00527.1.v2.0	2e-31
59- 44:	transcript:PNT53904	Eucgr.E00526.1.v2.0	0
59- 45:	transcript:PNT53912	Eucgr.E00525.1.v2.0	0
59- 46:	transcript:PNT53914	Eucgr.E00523.1.v2.0	0
59- 47:	transcript:PNT53928	Eucgr.E00516.1.v2.0	5e-74
59- 48:	transcript:PNT53929	Eucgr.E00514.1.v2.0	3e-13
59- 49:	transcript:PNT53935	Eucgr.E00513.1.v2.0	8e-133
59- 50:	transcript:PNT53944	Eucgr.E00512.1.v2.0	5e-47
59- 51:	transcript:PNT53951	Eucgr.E00506.1.v2.0	0
59- 52:	transcript:PNT53952	Eucgr.E00505.1.v2.0	5e-152
59- 53:	transcript:PNT53960	Eucgr.E00497.1.v2.0	1e-135
59- 54:	transcript:PNT53966	Eucgr.E00492.1.v2.0	2e-29
59- 55:	transcript:PNT53970	Eucgr.E00491.1.v2.0	2e-25
59- 56:	transcript:PNT53972	Eucgr.E00490.1.v2.0	0
59- 57:	transcript:PNT53977	Eucgr.E00488.1.v2.0	1e-80
59- 58:	transcript:PNT53978	Eucgr.E00487.1.v2.0	0
59- 59:	transcript:PNT53980	Eucgr.E00486.1.v2.0	7e-120
59- 60:	transcript:PNT53982	Eucgr.E00484.1.v2.0	1e-159
59- 61:	transcript:PNT53985	Eucgr.E00483.1.v2.0	6e-43
59- 62:	transcript:PNT53987	Eucgr.E00481.1.v2.0	2e-66
59- 63:	transcript:PNT53989	Eucgr.E00479.1.v2.0	3e-48
59- 64:	transcript:PNT53992	Eucgr.E00478.1.v2.0	8e-178
59- 65:	transcript:PNT54012	Eucgr.E00477.1.v2.0	2e-122
59- 66:	transcript:PNT54014	Eucgr.E00475.1.v2.0	6e-115
59- 67:	transcript:PNT54015	Eucgr.E00474.1.v2.0	1e-103
59- 68:	transcript:PNT54019	Eucgr.E00473.1.v2.0	0
59- 69:	transcript:PNT54039	Eucgr.E00470.1.v2.0	2e-156
59- 70:	transcript:PNT54051	Eucgr.E00466.1.v2.0	1e-23
59- 71:	transcript:PNT54071	Eucgr.E00462.1.v2.0	0
59- 72:	transcript:PNT54080	Eucgr.E00461.1.v2.0	0
59- 73:	transcript:PNT54086	Eucgr.E00460.1.v2.0	0
59- 74:	transcript:PNT54091	Eucgr.E00459.1.v2.0	0
59- 75:	transcript:PNT54092	Eucgr.E00458.1.v2.0	0
59- 76:	transcript:PNT54093	Eucgr.E00454.1.v2.0	0
59- 77:	transcript:PNT54099	Eucgr.E00452.1.v2.0	4e-45
59- 78:	transcript:PNT54102	Eucgr.E00451.1.v2.0	1e-100
59- 79:	transcript:PNT54105	Eucgr.E00450.1.v2.0	9e-98
59- 80:	transcript:PNT54115	Eucgr.E00446.1.v2.0	1e-20
59- 81:	transcript:PNT54118	Eucgr.E00445.1.v2.0	3e-80
59- 82:	transcript:PNT54125	Eucgr.E00444.1.v2.0	0
59- 83:	transcript:PNT54135	Eucgr.E00434.1.v2.0	3e-29
## Alignment 60: score=2916.0 e_value=3.5e-250 N=62 1&Chr05 minus
60- 0:	transcript:PNT53382	Eucgr.E01052.1.v2.0	2e-102
60- 1:	transcript:PNT53393	Eucgr.E01051.1.v2.0	0
60- 2:	transcript:PNT53399	Eucgr.E01050.1.v2.0	0
60- 3:	transcript:PNT53400	Eucgr.E01039.1.v2.0	2e-93
60- 4:	transcript:PNT53410	Eucgr.E01038.1.v2.0	2e-18
60- 5:	transcript:PNT53412	Eucgr.E01037.1.v2.0	1e-175
60- 6:	transcript:PNT53420	Eucgr.E01035.1.v2.0	2e-124
60- 7:	transcript:PNT53429	Eucgr.E01034.1.v2.0	6e-64
60- 8:	transcript:PNT53435	Eucgr.E01033.1.v2.0	7e-68
60- 9:	transcript:PNT53448	Eucgr.E01032.1.v2.0	9e-98
60- 10:	transcript:PNT53456	Eucgr.E01031.1.v2.0	6e-91
60- 11:	transcript:PNT53459	Eucgr.E01030.1.v2.0	0
60- 12:	transcript:PNT53460	Eucgr.E01028.1.v2.0	4e-101
60- 13:	transcript:PNT53462	Eucgr.E01027.1.v2.0	0
60- 14:	transcript:PNT53467	Eucgr.E01026.1.v2.0	0
60- 15:	transcript:PNT53470	Eucgr.E01025.1.v2.0	0
60- 16:	transcript:PNT53471	Eucgr.E01024.1.v2.0	0
60- 17:	transcript:PNT53474	Eucgr.E01023.1.v2.0	0
60- 18:	transcript:PNT53478	Eucgr.E01022.1.v2.0	0
60- 19:	transcript:PNT53483	Eucgr.E00910.1.v2.0	2e-57
60- 20:	transcript:PNT53486	Eucgr.E00909.1.v2.0	2e-20
60- 21:	transcript:PNT53492	Eucgr.E00888.1.v2.0	0
60- 22:	transcript:PNT53497	Eucgr.E00886.1.v2.0	1e-104
60- 23:	transcript:PNT53501	Eucgr.E00885.1.v2.0	2e-61
60- 24:	transcript:PNT53510	Eucgr.E00884.1.v2.0	6e-59
60- 25:	transcript:PNT53520	Eucgr.E00882.1.v2.0	8e-141
60- 26:	transcript:PNT53522	Eucgr.E00881.1.v2.0	0
60- 27:	transcript:PNT53530	Eucgr.E00880.1.v2.0	0
60- 28:	transcript:PNT53539	Eucgr.E00874.1.v2.0	3e-179
60- 29:	transcript:PNT53541	Eucgr.E00873.1.v2.0	0
[truncated: 25,825 more rows]

## Sheet: Eg-Vv
############### Parameters ###############
[truncated: 17,648 more rows]

[truncated: 2 more sheets: Eg-Os, Eg-Zm]
