# Supplementary material for: Genome-Wide Identification of Eucalyptus Heat Shock Transcription Factor Family and Their Transcriptional Analysis under Salt and Temperature Stresses
Source: Int J Mol Sci. 2022 Jul 21;23(14):8044. doi: 10.3390/ijms23148044 (PMC9318532; doi:10.3390/ijms23148044)
Supplement: Supplementary file 1 [file ijms-23-08044-s001.zip › Supplementary File(s)/Table S3.xlsx]

## Sheet: Sheet1
Table S3 Ka/Ks analysis
Seq_1	Seq_2	Ka	Ks	Ka/Ks	EffectiveLen	AverageS-sites	AverageN-sites	cN	cS	pN	pS
EgHsf4	EgHsf26	0.316947	0.855187	0.370618	780	196.167	583.833	150.917	100.083	0.258493	0.510195
EgHsf4	EgHsf34	0.300281	0.550595	0.545376	843	206.167	636.833	157.583	80.4167	0.247448	0.390057
EgHsf7	EgHsf20	0.4644	1.65452	0.280685	1206	266.083	939.917	325.417	177.583	0.346219	0.667397
EgHsf6	EgHsf9	0.278516	1.15309	0.241538	1050	232.25	817.75	190.25	136.75	0.232651	0.588805
EgHsf7	EgHsf9	0.449352	2.91169	0.154327	1035	219.75	815.25	275.583	161.417	0.338035	0.734547
EgHsf31	EgHsf35	0.276262	2.64264	0.10454	1035	225.083	809.917	187.167	163.833	0.231094	0.727879
Sequence	Method	Ka	Ks	Ka/Ks	P-Value(Fisher)	Length	S-Sites	N-Sites	Substitutions	S-Substitutions	N-Substitutions	Divergence-Time	Substitution-Rate-Ratio(rTC:rAG:rTA:rCG:rTG:rCA/rCA)	GC(1:2:3)
EgHsf26&EgHsf20	NG	1.01579	1.63547	0.621102	0.0058381	864	204.428	659.572	503	136	367	1.16241	1:1:1:1:1:1	0.412174(0.401739:0.332174:0.502609)
EgHsf26&EgHsf6	NG	0.873125	1.24277	0.702562	0.0189836	888	218.571	669.429	478	132.667	345.333	0.964109	1:1:1:1:1:1	0.384348(0.373913:0.303478:0.475652)
EgHsf26&EgHsf9	NG	0.922866	1.42791	0.646305	0.00757044	846	203.679	642.321	471	130	341	1.04446	1:1:1:1:1:1	0.361159(0.346957:0.277391:0.45913)
EgHsf26&EgHsf7	NG	1.06687	1.46993	0.725796	0.0532955	879	208.868	670.132	516	134.583	381.417	1.16265	1:1:1:1:1:1	0.409565(0.407826:0.322609:0.498261)
EgHsf26&EgHsf31	NG	0.916654	3.06789	0.29879	8.63e-08	879	206.115	672.885	508	152	356	1.42109	1:1:1:1:1:1	0.33942(0.341739:0.264348:0.412174)
EgHsf26&EgHsf4	NG	0.469347	0.872834	0.537728	1.2e-05	882	223.451	658.549	345	115.25	229.75	0.571569	1:1:1:1:1:1	0.38058(0.344348:0.29913:0.498261)
EgHsf26&EgHsf35	NG	0.860158	1.48409	0.579586	0.0005555	852	207.843	644.157	464	134.333	329.667	1.01236	1:1:1:1:1:1	0.36(0.358261:0.277391:0.444348)
EgHsf26&EgHsf34	NG	0.459393	0.756422	0.607323	0.00103178	807	201.493	605.507	304	96	208	0.533555	1:1:1:1:1:1	0.357681(0.311304:0.287826:0.473913)
EgHsf20&EgHsf6	NG	0.747877	1.47462	0.507167	1.53e-06	1092	245.476	846.524	559	158.333	400.667	0.911244	1:1:1:1:1:1	0.42029(0.445217:0.32087:0.494783)
EgHsf20&EgHsf9	NG	0.649265	2.0298	0.319866	4.09e-13	1065	234.79	830.21	525	164.333	360.667	0.953617	1:1:1:1:1:1	0.397101(0.418261:0.294783:0.478261)
EgHsf20&EgHsf7	NG	0.675125	1.4159	0.476816	4.82e-09	1347	300.1	1046.9	657	191	466	0.840164	1:1:1:1:1:1	0.445507(0.47913:0.34:0.517391)
EgHsf20&EgHsf31	NG	0.715606	NA	NA	1.73e-17	1080	227.95	852.05	568	175.083	392.917	0.353501	1:1:1:1:1:1	0.375362(0.413043:0.281739:0.431304)
EgHsf20&EgHsf4	NG	1.0636	1.97731	0.537902	0.000898886	909	205.974	703.026	543	143.417	399.583	1.27064	1:1:1:1:1:1	0.416522(0.415652:0.316522:0.517391)
EgHsf20&EgHsf35	NG	0.690358	2.05188	0.336451	2.95e-11	1008	224.442	783.558	511	157.417	353.583	0.993515	1:1:1:1:1:1	0.395942(0.429565:0.294783:0.463478)
EgHsf20&EgHsf34	NG	0.99174	1.89408	0.5236	0.000591431	837	189.86	647.14	487	131	356	1.19642	1:1:1:1:1:1	0.393623(0.382609:0.305217:0.493043)
EgHsf6&EgHsf9	NG	0.374376	1.07019	0.349821	1.09e-14	1062	243.436	818.564	380	138.75	241.25	0.533874	1:1:1:1:1:1	0.369275(0.390435:0.266087:0.451304)
EgHsf6&EgHsf7	NG	0.591885	1.64137	0.360604	5.41e-13	1104	249.774	854.226	516	166.333	349.667	0.829325	1:1:1:1:1:1	0.417681(0.451304:0.311304:0.490435)
EgHsf6&EgHsf31	NG	0.54982	NA	NA	1.26e-24	1062	234.622	827.378	501	178.583	322.417	0.207427	1:1:1:1:1:1	0.347536(0.385217:0.253043:0.404348)
EgHsf6&EgHsf4	NG	0.902544	1.38061	0.653726	0.00521315	927	220.951	706.049	510	139.417	370.583	1.01649	1:1:1:1:1:1	0.388696(0.387826:0.287826:0.490435)
EgHsf6&EgHsf35	NG	0.498829	1.55419	0.320958	1.92e-15	1026	237.578	788.422	443	155.75	287.25	0.743206	1:1:1:1:1:1	0.368116(0.401739:0.266087:0.436522)
EgHsf6&EgHsf34	NG	0.850595	1.13441	0.749816	0.0621338	837	199.947	637.053	441	116.917	324.083	0.918393	1:1:1:1:1:1	0.365797(0.354783:0.276522:0.466087)
EgHsf9&EgHsf7	NG	0.593267	1.78003	0.333291	1.11e-13	1089	238.926	850.074	511	162.5	348.5	0.853643	1:1:1:1:1:1	0.394493(0.424348:0.285217:0.473913)
EgHsf9&EgHsf31	NG	0.466467	NA	NA	7.58e-33	1017	219.248	797.752	451	173.917	277.083	0.150322	1:1:1:1:1:1	0.324348(0.358261:0.226957:0.387826)
EgHsf9&EgHsf4	NG	0.980166	1.54326	0.635126	0.00510146	897	208.401	688.599	513	136.333	376.667	1.11099	1:1:1:1:1:1	0.365507(0.36087:0.261739:0.473913)
EgHsf9&EgHsf35	NG	0.438877	2.27339	0.19305	3.94e-24	969	220.298	748.702	406	157.25	248.75	0.855946	1:1:1:1:1:1	0.344928(0.374783:0.24:0.42)
EgHsf9&EgHsf34	NG	0.902771	1.31007	0.6891	0.021015	828	194.591	633.409	453	120.5	332.5	0.998492	1:1:1:1:1:1	0.342609(0.327826:0.250435:0.449565)
EgHsf7&EgHsf31	NG	0.657742	NA	NA	2.94e-18	1077	229.539	847.461	545	173.833	371.167	0.304431	1:1:1:1:1:1	0.372754(0.41913:0.272174:0.426957)
EgHsf7&EgHsf4	NG	1.01745	1.57667	0.645318	0.00885966	924	211.51	712.49	536	139.25	396.75	1.14546	1:1:1:1:1:1	0.413913(0.421739:0.306957:0.513043)
EgHsf7&EgHsf35	NG	0.608081	1.98688	0.306048	1e-13	1008	224.903	783.097	483	156.75	326.25	0.915716	1:1:1:1:1:1	0.393333(0.435652:0.285217:0.45913)
EgHsf7&EgHsf34	NG	1.0112	1.2944	0.781212	0.116901	843	194.922	648.078	480	120.167	359.833	1.07668	1:1:1:1:1:1	0.391014(0.388696:0.295652:0.488696)
EgHsf31&EgHsf4	NG	0.928122	2.57979	0.359766	3.86e-07	909	206.857	702.143	524	150.167	373.833	1.30398	1:1:1:1:1:1	0.343768(0.355652:0.248696:0.426957)
EgHsf31&EgHsf35	NG	0.30093	1.98456	0.151635	7.51e-35	1041	227.108	813.892	360	158.25	201.75	0.668238	1:1:1:1:1:1	0.323188(0.369565:0.226957:0.373043)
EgHsf31&EgHsf34	NG	0.936317	2.03993	0.458994	3.29e-05	849	192.814	656.186	486	135.083	350.917	1.18696	1:1:1:1:1:1	0.32087(0.322609:0.237391:0.402609)
EgHsf4&EgHsf35	NG	0.867078	1.51685	0.571631	0.000568423	873	206.94	666.06	477	134.667	342.333	1.0211	1:1:1:1:1:1	0.364348(0.372174:0.261739:0.45913)
EgHsf4&EgHsf34	NG	0.406932	0.655544	0.620755	0.00127259	840	204.778	635.222	289	89.5	199.5	0.46754	1:1:1:1:1:1	0.362029(0.325217:0.272174:0.488696)
EgHsf35&EgHsf34	NG	0.816218	1.11209	0.73395	0.0492821	822	195.919	626.081	425	113.583	311.417	0.886737	1:1:1:1:1:1	0.341449(0.33913:0.250435:0.434783)
