# Supplementary material for: Genome-Wide Identification of Eucalyptus Heat Shock Transcription Factor Family and Their Transcriptional Analysis under Salt and Temperature Stresses
Source: Int J Mol Sci. 2022 Jul 21;23(14):8044. doi: 10.3390/ijms23148044 (PMC9318532; doi:10.3390/ijms23148044)
Supplement: Supplementary file 1 [file ijms-23-08044-s001.zip › Supplementary File(s)/Table S4.xlsx]

## Sheet: Table S4
Table S4 EgHsfs protein multiple sequence alignment results
Gene Name	Sequences
>EgHsf1	FLSKTFDLVDDRSLDPIISWGSSGESFVVWDPVEFARSVLPRNFKHGNFSSFVRQLNTYVGI------CWNTANAFF---------------
>EgHsf2	FLVKTYEMVDDPQTDFLVSWSENGSSFVVWSPPEFSGELLPKYFKHNNFSSFVRQLNTY-GFRKIDPDQWEFANEEFIRGEKHLLNNIYRRK
>EgHsf3	FLLKTYMLVEDPATDDVISWNADGTAFVVWQPAEFARDLLPTLFKHSNFSSFVRQLNTY-GFRKIATSRWEFCNDMFRKGERELLCEIRRRK
>EgHsf4	FLTKTYQLVDDPAVDDVISWNDDGSAFVVWNPTVFARDLLPKYFKHNNFSSFVRQLNTY-GFRKLVPDRWEFSNDCFRRGEKRLLCEIQRRK
>EgHsf5	LSIFRGPFFCINLLKFVLKQ--------------GFRKVDPDRFEFANEGFLRGQKHLLKSISRRR
>EgHsf6	FLTKTFEIVEDPATDPIVSWSEGRNSFIVWDAHQFAATLLPKHFKHGNFSSFIRQLNTY-GFRKVDPDRWEFANEGFLGGQRHLLKTIKRRR
>EgHsf7	FLKKTFEMVEDPETDSVVSWSESRDSFVVWDQHEFSKDLLPKYFKHQNFSSFIRQLNTY-GFRKIDPDRWEFANQGFRGGKKHLLKNIKRRG
>EgHsf8	FVMKTYQMVSDPATDNLIA----NNSFIVVQPLDFSQRLLPAYFKHNNFSSFVRQLNTY-GFRKVDPDRWEFANQWFLRGQKHLLRNIVRRK
>EgHsf9	FLMKTFEMVEDPSTDAVVSWSGAKNSFIVWDSHRFASTLLPKYFKHGNFSSFIRQLNTY-GFRKVDPDRWEFANEGFLGGQKHLLKTIKRRR
>EgHsf10	FLRKTYEMVSDPGSDPVVSWGSGRDSFVVWDQHEFSKQVLPRYFKHSNFSSFIRQLNTY-GFRKIDMERWEFASEGFQAGKKHLLKNIKRRG
>EgHsf11	FLRKTYEMVSDPSTDTVLSWSPSRDSFVVWDPHEFSKQLLPRYFKHSNFSSFIRQLNTY-GFRKMDADRWEFANRSFQEGKKHLLKNIRRRR
>EgHsf12	FLKKTYEMVSDPSTDTVVSWSSSGGRFVVWDAHEFSKQVLPRYFKHSNFSSFIRQLNTY-GFRKMDPDRWEFANRGFQEGKKHLLKNIRRRR
>EgHsf13	FLRKTYEMVSDPSTDPVLSWSSSRDSFVVWDPHEFSKQVLPRYFKHSNFSSFIRQLNTY-GFRKIDTDRWEFANRGFQEGKKHLLKNIRRRR
>EgHsf14	FLRKTYQMVSDPGTDPVVSWGLRRDSFVVWDQREFSKQVLPRYFKHSNFSSFIRQLNTY-GFRKINPDRWEFVNQGFQKGNKHLLKNIKRRC
>EgHsf15	FLRKTYEMVSDPGTDPVVSWGLSQDSFVVWDRQEFSKQVLPRYFKHSNFSSFIRQLSTY-GFRKINPDQWEFANQGFQKGKKHLLKNIKRRR
>EgHsf16	FLRKTYEMVSDPGTDPVVSWGLSQDSFVVWDQQQFSKE----------------------GFRKINPDRWEFVNQGFQKGKKHLLKNIKRRH
>EgHsf17	FLKKTYEMVSDPSTDPVVSWGSSRKSIVVWNPHEFSKQLLPRYFKHSNFSSFIRQLNTY-GFREMDTDQWEFANRSFQKGKKHLLKNIRRRR
>EgHsf18	FLRKMYEIVSDPITDPVVSWSSSRDSFVVWDPHGFSKQLLPRYFKHSNFCSFVRQLNTY-GFRKMDTDRWEFANRGFQEGKKHLLKNIRRRR
>EgHsf19	FLRKTYEMVSDTSTDRLVSWSSSRDSFVVWDPHEFSQQILPRYFKHSNFSSFIRQLNTY-GFRKIDTDGWEFANRGFQEGKKHLLKNIRRRR
>EgHsf20	FLRKTYEMVSDPGTDPLVSWGLRRDSFVVWDEQEFSKQVLPRYFKHSNFSSFIRQLNTY-GFRKIDPDQWEFANQGFHKGKKHLLKNIKRRC
>EgHsf21	FLRKTYEMVSDPGTDPLVSWGLRRDSFVVWDEQEFSKQVLPRYFKHSNFSSFIRQLNTY-GFRKIDPDRWEFANRGFHKGKKHLLKNIKRRR
>EgHsf22	FLRKTYEMVSDPGTDPVVSWGLRRDSFVVWDEQEFSKEVLPRYFKHSNFSSFIRQLNTY-GFRKIDPDRWEFANRGFHKGKKHLLKNIKRRR
>EgHsf23	FLRKTYEMVSDPGTDPVVSWGLSQDSFVVWDQQQFSKEVLPGYFKHSNFSSFIRQLNTY-GFRKINPDRWEFVNQGFQKGKKHLLKNIKRRH
>EgHsf24	FLLKTFDLLEEAGGDDLISWNKEGSGFVVWCPAEFSEHMLPKYFKHNNFSSFIRQLNTY-GFKKTSSKRWEFKHDRFHKGCRHRLAEITRKK
>EgHsf25	FLSKTYDMVDDPATDSIVSWSATNNSFVVWKPAEFARDLLPKYFKHNNFSSFVRQLNTY-GFRKVDPDRWEFANEGFLRGQKHLLKSISRRK
>EgHsf26	FLTKTYQLVDDPGVDDLISWNEDGTTFIVWRPAEFARDLLPKYFKHNNFSSFVRQLNTY-GFRKVVPDRWEFA---------NDCFRKGEKA
>EgHsf27	FLVKTYEMVDAASTDPVVSWSQGSKSFVVWNPPEFARDLLPKYFKHNNFSSFIRQLNTY-GFRKIDPERWEFANDDFVRGQPQLLKNIHRRK
>EgHsf28	FLTKTYQLVDDPTTDYIVSWGDDETTFVVWRPPEFARDLLPNYFKHNNFSSFVRQLNTY-GFRKIVPDRWEFANEFFRKGEKHLLCEIHRRK
>EgHsf29	FLTKTYQLVDDPSTDHIVSWGDDDSTFVVWRPPEFARDLLPNYFKHNNFSSFVRQLNTY-GFRKIVPDRWEFANEFFRKGEKHLLCEIHRRK
>EgHsf30	FLMKTYEMVDDAGTDEIVAWSSSKTSFVVWNPPEFARLLLPTYFKHNNFSSFIRQLNTY-GFRKIDPERWEFANEEFVKDKKHLLKNIHRRK
>EgHsf31	FLTKTYEIVDDPATNHIVSWSKGNNSFVVWDAQAFAMSLLPRYFKHNNFSSFIRQLNTY-GFRKVDPDKWEFANEGFLRGQKYLLKNIRRRR
>EgHsf32	FLTKTYQLVDDPATDDVISWGESGRTFVVWKTAEFAKDLLPSSFKHNNFSSFVRQLNTY-GFRKIVPDKWEFANDRFQRGQKELLSEIRRRK
>EgHsf33	FLTKTYQLVDDPRTDHIVSWGEEEATFVVWRPPEFARDLLPNYFKHNNFSSFVRQLNTY-GFKKIVADRWEFANEYFRKGAKHLLCEIHRRK
>EgHsf34	FLTKTYQLVDDPAIDAVISWNGDGSSFIVWNPTVFARDLLPKYFKHNNFSSFVRQLNTY-GFRKVVPDRWEFSNDCFRRGEKRLLREIHRRK
>EgHsf35	FLTKTYDIVDDPGTDHVVSWNAGGGSFVVWDPHSFATHLLPRYFKHNNFSSFVRQLNTY-GFRKTDPDRWEFANEGFLRGQKHLLKSIKRRK
>EgHsf36	FLRKTYEMVSNPGTDPVVSWGLSQDSFVVWDQQQFSKEVLPRYFKHSNFSSFIRQLNTY-GFRKINPDRWEFANQVFQKGKKHLLKNIKRRR
