# Supplementary material for: Genome-Wide Identification of Eucalyptus Heat Shock Transcription Factor Family and Their Transcriptional Analysis under Salt and Temperature Stresses
Source: Int J Mol Sci. 2022 Jul 21;23(14):8044. doi: 10.3390/ijms23148044 (PMC9318532; doi:10.3390/ijms23148044)
Supplement: Supplementary file 1 [file ijms-23-08044-s001.zip › Supplementary File(s)/Table S5.xlsx]

## Sheet: Table S5
Table S5 Prediction of cis-acting elements in promoter regions of EgHsf gene family
Gene Name	Element Name	Element Sequence	Starting Point	Function Description
EgHsf1	G-box	TACGTG	102	Light responsive element
EgHsf1	ARE	AAACCA	924	Anaerobic induction
EgHsf1	Sp1	GGGCGG	150	Light responsive element
EgHsf1	LTR	CCGAAA	551	Low-temperature responsiveness
EgHsf1	ABRE	TACGTGTC	100	Abscisic acid responsiveness
EgHsf1	ABRE	ACGTG	102	Abscisic acid responsiveness
EgHsf1	ABRE	CGCACGTGTC	189	Abscisic acid responsiveness
EgHsf1	ABRE	ACGTG	191	Abscisic acid responsiveness
EgHsf1	ABRE	ACGTG	571	Abscisic acid responsiveness
EgHsf1	ABRE	ACGTG	720	Abscisic acid responsiveness
EgHsf1	AuxRR-core	GGTCCAT	1252	Auxin-responsive element
EgHsf1	circadian	CAAAGATATC	938	Circadian control
EgHsf1	TGACG-motif	TGACG	602	MeJA-responsiveness
EgHsf1	CGTCA-motif	CGTCA	602	MeJA-responsiveness
EgHsf10	LTR	CCGAAA	260	Low-temperature responsiveness
EgHsf10	TGA-element	AACGAC	1128	Auxin-responsive element
EgHsf10	CAT-box	GCCACT	756	Meristem expression element
EgHsf10	CAT-box	GCCACT	1043	Meristem expression element
EgHsf10	ABRE	ACGTG	178	Abscisic acid responsiveness
EgHsf10	ABRE	ACGTG	545	Abscisic acid responsiveness
EgHsf10	ABRE	GACACGTGGC	752	Abscisic acid responsiveness
EgHsf10	ABRE	ACGTG	932	Abscisic acid responsiveness
EgHsf10	ABRE	ACGTG	1125	Abscisic acid responsiveness
EgHsf10	MBS	CAACTG	721	(MYB)Drought-inducibility
EgHsf10	P-box	CCTTTTG	918	Gibberellin-responsive element
EgHsf10	Sp1	GGGCGG	707	Light responsive element
EgHsf10	Sp1	GGGCGG	850	Light responsive element
EgHsf10	MSA-like	(T/C)C(T/C)AACGG(T/C)(T/C)A	1286	Cell cycle regulation
EgHsf10	CGTCA-motif	CGTCA	628	MeJA-responsiveness
EgHsf10	CGTCA-motif	CGTCA	1085	MeJA-responsiveness
EgHsf10	CGTCA-motif	CGTCA	1227	MeJA-responsiveness
EgHsf10	TGACG-motif	TGACG	628	MeJA-responsiveness
EgHsf10	TGACG-motif	TGACG	1085	MeJA-responsiveness
EgHsf10	TGACG-motif	TGACG	1227	MeJA-responsiveness
EgHsf11	MBS	CAACTG	797	(MYB)Drought-inducibility
EgHsf11	CAT-box	GCCACT	1488	Meristem expression element
EgHsf11	ABRE	ACGTG	619	Abscisic acid responsiveness
EgHsf11	ABRE	GACACGTGGC	833	Abscisic acid responsiveness
EgHsf11	ABRE	ACGTG	836	Abscisic acid responsiveness
EgHsf11	GT1-motif	GGTTAAT	272	Light responsive element
EgHsf11	GT1-motif	GGTTAA	273	Light responsive element
EgHsf11	TC-rich repeats	ATTCTCTAAC	320	Defense and stress responsiveness
EgHsf11	MSA-like	TCCAACGGT	914	Cell cycle regulation
EgHsf11	TGACG-motif	TGACG	146	MeJA-responsiveness
EgHsf11	TGACG-motif	TGACG	575	MeJA-responsiveness
EgHsf11	CGTCA-motif	CGTCA	146	MeJA-responsiveness
EgHsf11	CGTCA-motif	CGTCA	575	MeJA-responsiveness
EgHsf12	ABRE	AACCCGG	204	Abscisic acid responsiveness
EgHsf12	ABRE	ACGTG	851	Abscisic acid responsiveness
EgHsf12	ABRE	ACGTG	1034	Abscisic acid responsiveness
EgHsf12	ABRE	ACGTG	1183	Abscisic acid responsiveness
EgHsf12	ABRE	GACACGTGGC	1322	Abscisic acid responsiveness
EgHsf12	ABRE	ACGTG	1325	Abscisic acid responsiveness
EgHsf12	TGA-element	AACGAC	621	Auxin-responsive element
EgHsf12	LTR	CCGAAA	276	Low-temperature responsiveness
EgHsf12	MBS	CAACTG	1265	(MYB)Drought-inducibility
EgHsf12	ARE	AAACCA	467	Anaerobic induction
EgHsf12	P-box	CCTTTTG	1311	Gibberellin-responsive element
EgHsf12	Sp1	GGGCGG	129	Light responsive element
EgHsf12	Sp1	GGGCGG	1225	Light responsive element
EgHsf12	TCA-element	CCATCTTTTT	777	Salicylic acid responsiveness
EgHsf12	TCA-element	TCAGAAGAGG	1010	Salicylic acid responsiveness
EgHsf12	CGTCA-motif	CGTCA	955	MeJA-responsiveness
EgHsf12	TGACG-motif	TGACG	955	MeJA-responsiveness
EgHsf13	P-box	CCTTTTG	1294	Gibberellin-responsive element
EgHsf13	ABRE	ACGTG	15	Abscisic acid responsiveness
EgHsf13	ABRE	GACACGTGGC	929	Abscisic acid responsiveness
EgHsf13	ABRE	ACGTG	1335	Abscisic acid responsiveness
EgHsf13	CAT-box	GCCACT	520	Meristem expression element
EgHsf13	CAT-box	GCCACT	929	Meristem expression element
EgHsf13	CAT-box	GCCACT	1309	Meristem expression element
EgHsf13	MSA-like	TCCAACGGT	1216	Cell cycle regulation
EgHsf13	TGACG-motif	TGACG	184	MeJA-responsiveness
EgHsf13	TGACG-motif	TGACG	191	MeJA-responsiveness
EgHsf13	TGACG-motif	TGACG	808	MeJA-responsiveness
EgHsf13	CGTCA-motif	CGTCA	184	MeJA-responsiveness
EgHsf13	CGTCA-motif	CGTCA	191	MeJA-responsiveness
EgHsf13	CGTCA-motif	CGTCA	808	MeJA-responsiveness
EgHsf14	MBS	CAACTG	24	(MYB)Drought-inducibility
EgHsf14	CAT-box	GCCACT	664	Meristem expression element
EgHsf14	ABRE	ACGTG	951	Abscisic acid responsiveness
EgHsf14	ABRE	ACGTG	1140	Abscisic acid responsiveness
EgHsf14	GT1-motif	GGTTAA	131	Light responsive element
EgHsf14	GT1-motif	GGTTAA	802	Light responsive element
EgHsf14	TGA-element	AACGAC	1380	Auxin-responsive element
EgHsf14	circadian	CAAAGATATC	521	Circadian control
EgHsf14	TGACG-motif	TGACG	582	MeJA-responsiveness
EgHsf14	TGACG-motif	TGACG	1316	MeJA-responsiveness
EgHsf14	TGACG-motif	TGACG	1479	MeJA-responsiveness
EgHsf14	CGTCA-motif	CGTCA	582	MeJA-responsiveness
EgHsf14	CGTCA-motif	CGTCA	1316	MeJA-responsiveness
EgHsf14	CGTCA-motif	CGTCA	1479	MeJA-responsiveness
EgHsf15	CAT-box	GCCACT	175	Meristem expression element
EgHsf15	CAT-box	GCCACT	1058	Meristem expression element
EgHsf15	TATC-box	TATCCCA	1041	Gibberellin-responsive element
EgHsf15	GT1-motif	GGTTAAT	368	Light responsive element
EgHsf15	GT1-motif	GGTTAA	946	Light responsive element
EgHsf15	ARE	AAACCA	512	Anaerobic induction
EgHsf15	ARE	AAACCA	1476	Anaerobic induction
EgHsf15	TCA-element	TCAGAAGAGG	572	Salicylic acid responsiveness
EgHsf15	TC-rich repeats	GTTTTCTTAC	119	Defense and stress responsiveness
EgHsf15	CGTCA-motif	CGTCA	230	MeJA-responsiveness
EgHsf15	CGTCA-motif	CGTCA	267	MeJA-responsiveness
EgHsf15	CGTCA-motif	CGTCA	1240	MeJA-responsiveness
EgHsf15	TGACG-motif	TGACG	230	MeJA-responsiveness
EgHsf15	TGACG-motif	TGACG	267	MeJA-responsiveness
EgHsf15	TGACG-motif	TGACG	1240	MeJA-responsiveness
EgHsf16	LTR	CCGAAA	1142	Low-temperature responsiveness
EgHsf16	TGA-element	AACGAC	254	Auxin-responsive element
EgHsf16	ABRE	CACGTG	426	Abscisic acid responsiveness
EgHsf16	ABRE	ACGTG	427	Abscisic acid responsiveness
EgHsf16	ABRE	ACGTG	705	Abscisic acid responsiveness
EgHsf16	ABRE	GCAACGTGTC	1151	Abscisic acid responsiveness
EgHsf16	ABRE	CACGTG	1153	Abscisic acid responsiveness
EgHsf16	ABRE	ACGTG	1154	Abscisic acid responsiveness
EgHsf16	ABRE	ACGTG	1189	Abscisic acid responsiveness
EgHsf16	ABRE	CACGTG	1388	Abscisic acid responsiveness
EgHsf16	ABRE	ACGTG	1389	Abscisic acid responsiveness
EgHsf16	ARE	AAACCA	143	Anaerobic induction
EgHsf16	ARE	AAACCA	478	Anaerobic induction
EgHsf16	ARE	AAACCA	593	Anaerobic induction
EgHsf16	ARE	AAACCA	1053	Anaerobic induction
EgHsf16	ARE	AAACCA	1476	Anaerobic induction
EgHsf16	TCA-element	CCATCTTTTT	471	Salicylic acid responsiveness
EgHsf16	TCA-element	CCATCTTTTT	624	Salicylic acid responsiveness
EgHsf16	TC-rich repeats	GTTTTCTTAC	509	Defense and stress responsiveness
EgHsf16	CGTCA-motif	CGTCA	1234	MeJA-responsiveness
EgHsf16	TGACG-motif	TGACG	1234	MeJA-responsiveness
EgHsf17	ABRE	ACGTG	215	Abscisic acid responsiveness
EgHsf17	ABRE	ACGTG	1001	Abscisic acid responsiveness
EgHsf17	ABRE	GACACGTGGC	1257	Abscisic acid responsiveness
EgHsf17	ABRE	ACGTG	1260	Abscisic acid responsiveness
EgHsf17	TATC-box	TATCCCA	243	Gibberellin-responsive element
EgHsf17	LTR	CCGAAA	171	Low-temperature responsiveness
EgHsf17	MSA-like	TCCAACGGT	1337	Cell cycle regulation
EgHsf17	CGTCA-motif	CGTCA	105	MeJA-responsiveness
EgHsf17	TGACG-motif	TGACG	105	MeJA-responsiveness
EgHsf18	TCA-element	CCATCTTTTT	277	Salicylic acid responsiveness
EgHsf18	TCA-element	CCATCTTTTT	348	Salicylic acid responsiveness
EgHsf18	TGA-element	AACGAC	1064	Auxin-responsive element
EgHsf18	ABRE	ACGTG	302	Abscisic acid responsiveness
EgHsf18	ABRE	GACACGTGGC	476	Abscisic acid responsiveness
EgHsf18	ABRE	ACGTG	479	Abscisic acid responsiveness
EgHsf18	ABRE	ACGTG	586	Abscisic acid responsiveness
EgHsf18	ABRE	GACACGTGGC	632	Abscisic acid responsiveness
EgHsf18	ABRE	ACGTG	635	Abscisic acid responsiveness
EgHsf18	ABRE	ACGTG	663	Abscisic acid responsiveness
EgHsf18	ABRE	GACACGTGGC	734	Abscisic acid responsiveness
EgHsf18	ABRE	CACGTG	736	Abscisic acid responsiveness
EgHsf18	ABRE	ACGTG	737	Abscisic acid responsiveness
EgHsf18	ABRE	GACACGTGGC	1167	Abscisic acid responsiveness
EgHsf18	ABRE	ACGTG	1170	Abscisic acid responsiveness
EgHsf18	ABRE	ACGTG	1278	Abscisic acid responsiveness
EgHsf18	ABRE	GACACGTGGC	1324	Abscisic acid responsiveness
EgHsf18	ABRE	ACGTG	1327	Abscisic acid responsiveness
EgHsf18	ABRE	ACGTG	1355	Abscisic acid responsiveness
EgHsf18	MSA-like	TCCAACGGT	555	Cell cycle regulation
EgHsf18	MSA-like	TCCAACGGT	1247	Cell cycle regulation
EgHsf18	TGACG-motif	TGACG	91	MeJA-responsiveness
EgHsf18	TGACG-motif	TGACG	304	MeJA-responsiveness
EgHsf18	TGACG-motif	TGACG	786	MeJA-responsiveness
EgHsf18	TGACG-motif	TGACG	1018	MeJA-responsiveness
EgHsf18	CGTCA-motif	CGTCA	91	MeJA-responsiveness
EgHsf18	CGTCA-motif	CGTCA	304	MeJA-responsiveness
EgHsf18	CGTCA-motif	CGTCA	786	MeJA-responsiveness
EgHsf18	CGTCA-motif	CGTCA	1018	MeJA-responsiveness
EgHsf19	ABRE	ACGTG	1203	Abscisic acid responsiveness
EgHsf19	ABRE	GACACGTGGC	1342	Abscisic acid responsiveness
EgHsf19	ABRE	ACGTG	1345	Abscisic acid responsiveness
EgHsf19	GT1-motif	GTGTGTGAA	1293	Light responsive element
EgHsf19	Sp1	GGGCGG	29	Light responsive element
EgHsf19	TCA-element	CCATCTTTTT	683	Salicylic acid responsiveness
EgHsf19	TCA-element	CCATCTTTTT	1191	Salicylic acid responsiveness
EgHsf19	ARE	AAACCA	185	Anaerobic induction
EgHsf19	P-box	CCTTTTG	1234	Gibberellin-responsive element
EgHsf19	CGTCA-motif	CGTCA	97	MeJA-responsiveness
EgHsf19	CGTCA-motif	CGTCA	115	MeJA-responsiveness
EgHsf19	CGTCA-motif	CGTCA	738	MeJA-responsiveness
EgHsf19	TGACG-motif	TGACG	97	MeJA-responsiveness
EgHsf19	TGACG-motif	TGACG	115	MeJA-responsiveness
EgHsf19	TGACG-motif	TGACG	738	MeJA-responsiveness
EgHsf2	LTR	CCGAAA	105	Low-temperature responsiveness
EgHsf2	ABRE	ACGTG	123	Abscisic acid responsiveness
EgHsf2	ABRE	ACGTG	260	Abscisic acid responsiveness
EgHsf2	ABRE	ACGTG	369	Abscisic acid responsiveness
EgHsf2	ABRE	ACGTG	570	Abscisic acid responsiveness
EgHsf2	ABRE	GACACGTGGC	790	Abscisic acid responsiveness
EgHsf2	ARE	AAACCA	1207	Anaerobic induction
EgHsf2	TCA-element	CCATCTTTTT	24	Salicylic acid responsiveness
EgHsf2	CGTCA-motif	CGTCA	143	MeJA-responsiveness
EgHsf2	CGTCA-motif	CGTCA	1086	MeJA-responsiveness
EgHsf2	TGACG-motif	TGACG	143	MeJA-responsiveness
EgHsf2	TGACG-motif	TGACG	1086	MeJA-responsiveness
EgHsf20	TATC-box	TATCCCA	849	Gibberellin-responsive element
EgHsf20	ABRE	ACGTG	653	Abscisic acid responsiveness
EgHsf20	ABRE	CACGTG	670	Abscisic acid responsiveness
EgHsf20	ABRE	ACGTG	671	Abscisic acid responsiveness
EgHsf20	TGA-element	AACGAC	1474	Auxin-responsive element
EgHsf20	MBS	CAACTG	646	(MYB)Drought-inducibility
EgHsf20	MBS	CAACTG	854	(MYB)Drought-inducibility
EgHsf20	MBS	CAACTG	1000	(MYB)Drought-inducibility
EgHsf20	ARE	AAACCA	720	Anaerobic induction
EgHsf20	circadian	CAAAGATATC	384	Circadian control
EgHsf20	circadian	CAAAGATATC	943	Circadian control
EgHsf20	CGTCA-motif	CGTCA	445	MeJA-responsiveness
EgHsf20	CGTCA-motif	CGTCA	1426	MeJA-responsiveness
EgHsf20	TGACG-motif	TGACG	445	MeJA-responsiveness
EgHsf20	TGACG-motif	TGACG	1426	MeJA-responsiveness
EgHsf21	TGA-element	AACGAC	1474	Auxin-responsive element
EgHsf21	TATC-box	TATCCCA	837	Gibberellin-responsive element
EgHsf21	ABRE	ACGTG	580	Abscisic acid responsiveness
EgHsf21	ABRE	CACGTG	597	Abscisic acid responsiveness
EgHsf21	ABRE	ACGTG	598	Abscisic acid responsiveness
EgHsf21	ABRE	ACGTG	652	Abscisic acid responsiveness
EgHsf21	ABRE	CACGTG	799	Abscisic acid responsiveness
EgHsf21	ABRE	ACGTG	800	Abscisic acid responsiveness
EgHsf21	ABRE	ACGTG	1039	Abscisic acid responsiveness
EgHsf21	MBS	CAACTG	409	(MYB)Drought-inducibility
EgHsf21	MBS	CAACTG	573	(MYB)Drought-inducibility
EgHsf21	ARE	AAACCA	648	Anaerobic induction
EgHsf21	ARE	AAACCA	708	Anaerobic induction
EgHsf21	circadian	CAAAGATATC	316	Circadian control
EgHsf21	CGTCA-motif	CGTCA	377	MeJA-responsiveness
EgHsf21	CGTCA-motif	CGTCA	1423	MeJA-responsiveness
EgHsf21	TGACG-motif	TGACG	377	MeJA-responsiveness
EgHsf21	TGACG-motif	TGACG	1423	MeJA-responsiveness
EgHsf22	TGA-element	AACGAC	978	Auxin-responsive element
EgHsf22	TGA-element	AACGAC	1041	Auxin-responsive element
EgHsf22	ABRE	GACACGTGGC	81	Abscisic acid responsiveness
EgHsf22	ABRE	CACGTG	83	Abscisic acid responsiveness
EgHsf22	ABRE	ACGTG	84	Abscisic acid responsiveness
EgHsf22	ABRE	GACACGTGGC	99	Abscisic acid responsiveness
EgHsf22	ABRE	CACGTG	101	Abscisic acid responsiveness
EgHsf22	ABRE	ACGTG	102	Abscisic acid responsiveness
EgHsf22	ABRE	GACACGTGGC	140	Abscisic acid responsiveness
EgHsf22	ABRE	CACGTG	142	Abscisic acid responsiveness
EgHsf22	ABRE	ACGTG	143	Abscisic acid responsiveness
EgHsf22	ABRE	ACGTG	620	Abscisic acid responsiveness
EgHsf22	ABRE	GCAACGTGTC	627	Abscisic acid responsiveness
EgHsf22	ABRE	ACGTG	630	Abscisic acid responsiveness
EgHsf22	ABRE	ACGTG	661	Abscisic acid responsiveness
EgHsf22	ABRE	GCAACGTGTC	690	Abscisic acid responsiveness
EgHsf22	ABRE	TACGTGTC	692	Abscisic acid responsiveness
EgHsf22	ABRE	ACGTG	693	Abscisic acid responsiveness
EgHsf22	CAT-box	GCCACT	1291	Meristem expression element
EgHsf22	TGACG-motif	TGACG	659	MeJA-responsiveness
EgHsf22	TGACG-motif	TGACG	930	MeJA-responsiveness
EgHsf22	TGACG-motif	TGACG	1140	MeJA-responsiveness
EgHsf22	CGTCA-motif	CGTCA	659	MeJA-responsiveness
EgHsf22	CGTCA-motif	CGTCA	930	MeJA-responsiveness
EgHsf22	CGTCA-motif	CGTCA	1140	MeJA-responsiveness
EgHsf23	Sp1	GGGCGG	750	Light responsive element
EgHsf23	TCA-element	CCATCTTTTT	470	Salicylic acid responsiveness
EgHsf23	ARE	AAACCA	143	Anaerobic induction
EgHsf23	ARE	AAACCA	477	Anaerobic induction
EgHsf23	ARE	AAACCA	952	Anaerobic induction
EgHsf23	ARE	AAACCA	1052	Anaerobic induction
EgHsf23	ARE	AAACCA	1476	Anaerobic induction
EgHsf23	ABRE	CACGTG	425	Abscisic acid responsiveness
EgHsf23	ABRE	ACGTG	426	Abscisic acid responsiveness
EgHsf23	ABRE	ACGTG	704	Abscisic acid responsiveness
EgHsf23	ABRE	ACGTG	780	Abscisic acid responsiveness
EgHsf23	ABRE	ACGTG	827	Abscisic acid responsiveness
EgHsf23	ABRE	GCAACGTGTC	860	Abscisic acid responsiveness
EgHsf23	ABRE	CACGTG	862	Abscisic acid responsiveness
EgHsf23	ABRE	ACGTG	863	Abscisic acid responsiveness
EgHsf23	ABRE	GCAACGTGTC	1151	Abscisic acid responsiveness
EgHsf23	ABRE	CACGTG	1153	Abscisic acid responsiveness
EgHsf23	ABRE	ACGTG	1154	Abscisic acid responsiveness
EgHsf23	ABRE	ACGTG	1189	Abscisic acid responsiveness
EgHsf23	ABRE	CACGTG	1388	Abscisic acid responsiveness
EgHsf23	ABRE	ACGTG	1389	Abscisic acid responsiveness
EgHsf23	TGA-element	AACGAC	531	Auxin-responsive element
EgHsf23	LTR	CCGAAA	873	Low-temperature responsiveness
EgHsf23	LTR	CCGAAA	1142	Low-temperature responsiveness
EgHsf23	TGACG-motif	TGACG	1234	MeJA-responsiveness
EgHsf23	CGTCA-motif	CGTCA	1234	MeJA-responsiveness
EgHsf24	LTR	CCGAAA	52	Low-temperature responsiveness
EgHsf24	LTR	CCGAAA	274	Low-temperature responsiveness
EgHsf24	GT1-motif	GGTTAA	540	Light responsive element
EgHsf24	CAT-box	GCCACT	338	Meristem expression element
EgHsf24	CAT-box	GCCACT	871	Meristem expression element
EgHsf24	CAT-box	GCCACT	1467	Meristem expression element
EgHsf24	ABRE	ACGTG	567	Abscisic acid responsiveness
EgHsf24	ABRE	ACGTG	1485	Abscisic acid responsiveness
EgHsf24	TGACG-motif	TGACG	130	MeJA-responsiveness
EgHsf24	TGACG-motif	TGACG	1039	MeJA-responsiveness
EgHsf24	TGACG-motif	TGACG	1355	MeJA-responsiveness
EgHsf24	CGTCA-motif	CGTCA	130	MeJA-responsiveness
EgHsf24	CGTCA-motif	CGTCA	1039	MeJA-responsiveness
EgHsf24	CGTCA-motif	CGTCA	1355	MeJA-responsiveness
EgHsf25	Sp1	GGGCGG	1447	Light responsive element
EgHsf25	ARE	AAACCA	929	Anaerobic induction
EgHsf25	ABRE	CACGTG	356	Abscisic acid responsiveness
EgHsf25	ABRE	ACGTG	357	Abscisic acid responsiveness
EgHsf25	ABRE	ACGTG	1402	Abscisic acid responsiveness
EgHsf25	LTR	CCGAAA	12	Low-temperature responsiveness
EgHsf25	LTR	CCGAAA	980	Low-temperature responsiveness
EgHsf25	TGA-element	AACGAC	157	Auxin-responsive element
EgHsf26	ARE	AAACCA	167	Anaerobic induction
EgHsf26	P-box	CCTTTTG	200	Gibberellin-responsive element
EgHsf26	P-box	CCTTTTG	692	Gibberellin-responsive element
EgHsf26	GT1-motif	GGTTAA	324	Light responsive element
EgHsf26	LTR	CCGAAA	1257	Low-temperature responsiveness
EgHsf26	4cl-CMA2b	TCTCACCAACCACA	1048	Light responsive element
EgHsf26	3-AF1 binding site	TAAGAGAGGAA	633	Light responsive element
EgHsf26	ABRE	ACGTG	157	Abscisic acid responsiveness
EgHsf27	TGA-element	AACGAC	723	Auxin-responsive element
EgHsf27	LTR	CCGAAA	785	Low-temperature responsiveness
EgHsf27	LTR	CCGAAA	1319	Low-temperature responsiveness
EgHsf27	CAT-box	GCCACT	1299	Meristem expression element
EgHsf27	ABRE	ACGTG	927	Abscisic acid responsiveness
EgHsf27	TCA-element	CCATCTTTTT	541	Salicylic acid responsiveness
EgHsf27	ARE	AAACCA	684	Anaerobic induction
EgHsf27	ARE	AAACCA	1288	Anaerobic induction
EgHsf28	LTR	CCGAAA	888	Low-temperature responsiveness
EgHsf28	ABRE	ACGTG	768	Abscisic acid responsiveness
EgHsf28	CAT-box	GCCACT	279	Meristem expression element
EgHsf28	circadian	CAAAGATATC	220	Circadian control
EgHsf29	AuxRR-core	GGTCCAT	949	Auxin-responsive element
EgHsf29	ABRE	ACGTG	830	Abscisic acid responsiveness
EgHsf29	CAT-box	GCCACT	1162	Meristem expression element
EgHsf29	LTR	CCGAAA	1259	Low-temperature responsiveness
EgHsf29	GT1-motif	GGTTAAT	707	Light responsive element
EgHsf29	GT1-motif	GGTTAA	708	Light responsive element
EgHsf29	MBS	CAACTG	392	(MYB)Drought-inducibility
EgHsf29	TCA-element	CCATCTTTTT	103	Salicylic acid responsiveness
EgHsf29	ARE	AAACCA	928	Anaerobic induction
EgHsf29	TC-rich repeats	GTTTTCTTAC	688	Defense and stress responsiveness
EgHsf3	LTR	CCGAAA	227	Low-temperature responsiveness
EgHsf3	ABRE	ACGTG	327	Abscisic acid responsiveness
EgHsf3	ABRE	ACGTG	1021	Abscisic acid responsiveness
EgHsf3	ABRE	CGTACGTGCA	1207	Abscisic acid responsiveness
EgHsf3	ABRE	ACGTG	1209	Abscisic acid responsiveness
EgHsf3	ABRE	ACGTG	1463	Abscisic acid responsiveness
EgHsf3	MBS	CAACTG	304	(MYB)Drought-inducibility
EgHsf3	TCA-element	CCATCTTTTT	1224	Salicylic acid responsiveness
EgHsf3	P-box	CCTTTTG	765	Gibberellin-responsive element
EgHsf3	P-box	CCTTTTG	817	Gibberellin-responsive element
EgHsf3	CGTCA-motif	CGTCA	308	MeJA-responsiveness
EgHsf3	CGTCA-motif	CGTCA	325	MeJA-responsiveness
EgHsf3	CGTCA-motif	CGTCA	689	MeJA-responsiveness
EgHsf3	CGTCA-motif	CGTCA	744	MeJA-responsiveness
EgHsf3	TGACG-motif	TGACG	308	MeJA-responsiveness
EgHsf3	TGACG-motif	TGACG	325	MeJA-responsiveness
EgHsf3	TGACG-motif	TGACG	689	MeJA-responsiveness
EgHsf3	TGACG-motif	TGACG	744	MeJA-responsiveness
EgHsf30	GT1-motif	GGTTAAT	953	Light responsive element
EgHsf30	GT1-motif	GGTTAA	954	Light responsive element
EgHsf30	LTR	CCGAAA	1332	Low-temperature responsiveness
EgHsf30	TGA-element	AACGAC	1249	Auxin-responsive element
EgHsf30	CAT-box	GCCACT	1111	Meristem expression element
EgHsf30	Sp1	GGGCGG	1426	Light responsive element
EgHsf30	Sp1	GGGCGG	1483	Light responsive element
EgHsf30	MBS	CAACTG	1027	(MYB)Drought-inducibility
EgHsf31	TCA-element	CCATCTTTTT	1253	Salicylic acid responsiveness
EgHsf31	CAT-box	GCCACT	152	Meristem expression element
EgHsf31	ABRE	ACGTG	574	Abscisic acid responsiveness
EgHsf31	AuxRR-core	GGTCCAT	238	Auxin-responsive element
EgHsf31	GT1-motif	GTGTGTGAA	412	Light responsive element
EgHsf31	3-AF1 binding site	TAAGAGAGGAA	697	Light responsive element
EgHsf31	LTR	CCGAAA	138	Low-temperature responsiveness
EgHsf31	TGACG-motif	TGACG	365	MeJA-responsiveness
EgHsf31	TGACG-motif	TGACG	431	MeJA-responsiveness
EgHsf31	TGACG-motif	TGACG	1269	MeJA-responsiveness
EgHsf31	CGTCA-motif	CGTCA	365	MeJA-responsiveness
EgHsf31	CGTCA-motif	CGTCA	431	MeJA-responsiveness
EgHsf31	CGTCA-motif	CGTCA	1269	MeJA-responsiveness
EgHsf32	LTR	CCGAAA	22	Low-temperature responsiveness
EgHsf32	LTR	CCGAAA	921	Low-temperature responsiveness
EgHsf32	ABRE	GCAACGTGTC	325	Abscisic acid responsiveness
EgHsf32	ABRE	CACGTG	1178	Abscisic acid responsiveness
EgHsf32	ABRE	ACGTG	1179	Abscisic acid responsiveness
EgHsf32	TCA-element	TCAGAAGAGG	451	Salicylic acid responsiveness
EgHsf32	ARE	AAACCA	1163	Anaerobic induction
EgHsf32	P-box	CCTTTTG	938	Gibberellin-responsive element
EgHsf32	P-box	CCTTTTG	946	Gibberellin-responsive element
EgHsf32	TC-rich repeats	GTTTTCTTAC	1157	Defense and stress responsiveness
EgHsf32	CGTCA-motif	CGTCA	586	MeJA-responsiveness
EgHsf32	CGTCA-motif	CGTCA	1059	MeJA-responsiveness
EgHsf32	TGACG-motif	TGACG	586	MeJA-responsiveness
EgHsf32	TGACG-motif	TGACG	1059	MeJA-responsiveness
EgHsf33	ABRE	ACGTG	959	Abscisic acid responsiveness
EgHsf33	ABRE	ACGTG	1232	Abscisic acid responsiveness
EgHsf33	LTR	CCGAAA	539	Low-temperature responsiveness
EgHsf33	LTR	CCGAAA	1189	Low-temperature responsiveness
EgHsf33	ARE	AAACCA	166	Anaerobic induction
EgHsf33	Sp1	GGGCGG	534	Light responsive element
EgHsf33	circadian	CAAAGATATC	484	Circadian control
EgHsf33	CGTCA-motif	CGTCA	957	MeJA-responsiveness
EgHsf33	CGTCA-motif	CGTCA	1123	MeJA-responsiveness
EgHsf33	TGACG-motif	TGACG	957	MeJA-responsiveness
EgHsf33	TGACG-motif	TGACG	1123	MeJA-responsiveness
EgHsf34	GT1-motif	GGTTAAT	142	Light responsive element
EgHsf34	LTR	CCGAAA	752	Low-temperature responsiveness
EgHsf34	TGA-element	AACGAC	756	Auxin-responsive element
EgHsf34	TGA-element	AACGAC	1076	Auxin-responsive element
EgHsf34	ABRE	CACGTG	39	Abscisic acid responsiveness
EgHsf34	ABRE	ACGTG	40	Abscisic acid responsiveness
EgHsf34	ABRE	GACACGTGGC	1165	Abscisic acid responsiveness
EgHsf34	ABRE	CACGTG	1167	Abscisic acid responsiveness
EgHsf34	ABRE	ACGTG	1168	Abscisic acid responsiveness
EgHsf34	ABRE	ACGTG	1248	Abscisic acid responsiveness
EgHsf34	ARE	AAACCA	1219	Anaerobic induction
EgHsf34	TCA-element	TCAGAAGAGG	1359	Salicylic acid responsiveness
EgHsf34	MBS	CAACTG	906	(MYB)Drought-inducibility
EgHsf34	CGTCA-motif	CGTCA	55	MeJA-responsiveness
EgHsf34	CGTCA-motif	CGTCA	1459	MeJA-responsiveness
EgHsf34	TGACG-motif	TGACG	55	MeJA-responsiveness
EgHsf34	TGACG-motif	TGACG	1459	MeJA-responsiveness
EgHsf35	Sp1	GGGCGG	1236	Light responsive element
EgHsf35	Sp1	GGGCGG	1274	Light responsive element
EgHsf35	ARE	AAACCA	380	Anaerobic induction
EgHsf35	ARE	AAACCA	812	Anaerobic induction
EgHsf35	GT1-motif	GGTTAA	567	Light responsive element
EgHsf35	TGACG-motif	TGACG	629	MeJA-responsiveness
EgHsf35	CGTCA-motif	CGTCA	629	MeJA-responsiveness
EgHsf36	TGA-element	AACGAC	942	Auxin-responsive element
EgHsf36	GT1-motif	GGTTAA	48	Light responsive element
EgHsf36	CAT-box	GCCACT	337	Meristem expression element
EgHsf36	ABRE	ACGTG	1123	Abscisic acid responsiveness
EgHsf36	ABRE	ACGTG	1195	Abscisic acid responsiveness
EgHsf36	GARE-motif	TCTGTTG	1162	Gibberellin-responsive element
EgHsf36	P-box	CCTTTTG	291	Gibberellin-responsive element
EgHsf36	ARE	AAACCA	243	Anaerobic induction
EgHsf36	ARE	AAACCA	555	Anaerobic induction
EgHsf36	TCA-element	CCATCTTTTT	881	Salicylic acid responsiveness
EgHsf36	CGTCA-motif	CGTCA	834	MeJA-responsiveness
EgHsf36	CGTCA-motif	CGTCA	1216	MeJA-responsiveness
EgHsf36	TGACG-motif	TGACG	834	MeJA-responsiveness
EgHsf36	TGACG-motif	TGACG	1216	MeJA-responsiveness
EgHsf4	TCA-element	CCATCTTTTT	567	Salicylic acid responsiveness
EgHsf4	Sp1	GGGCGG	1396	Light responsive element
EgHsf4	ABRE	ACGTG	672	Abscisic acid responsiveness
EgHsf4	ABRE	TACGTGTC	1338	Abscisic acid responsiveness
EgHsf4	ABRE	ACGTG	1340	Abscisic acid responsiveness
EgHsf4	TATC-box	TATCCCA	1278	Gibberellin-responsive element
EgHsf4	LTR	CCGAAA	574	Low-temperature responsiveness
EgHsf4	LTR	CCGAAA	1028	Low-temperature responsiveness
EgHsf4	TGACG-motif	TGACG	465	MeJA-responsiveness
EgHsf4	CGTCA-motif	CGTCA	465	MeJA-responsiveness
EgHsf5	GARE-motif	TCTGTTG	1455	Gibberellin-responsive element
EgHsf5	LTR	CCGAAA	336	Low-temperature responsiveness
EgHsf5	CAT-box	GCCACT	1165	Meristem expression element
EgHsf5	CAT-box	GCCACT	1400	Meristem expression element
EgHsf5	TGACG-motif	TGACG	578	MeJA-responsiveness
EgHsf5	CGTCA-motif	CGTCA	578	MeJA-responsiveness
EgHsf6	LTR	CCGAAA	193	Low-temperature responsiveness
EgHsf6	LTR	CCGAAA	987	Low-temperature responsiveness
EgHsf6	ABRE	GACACGTGGC	1276	Abscisic acid responsiveness
EgHsf6	ABRE	CACGTG	1278	Abscisic acid responsiveness
EgHsf6	ABRE	ACGTG	1279	Abscisic acid responsiveness
EgHsf6	TGACG-motif	TGACG	159	MeJA-responsiveness
EgHsf6	CGTCA-motif	CGTCA	159	MeJA-responsiveness
EgHsf7	LTR	CCGAAA	874	Low-temperature responsiveness
EgHsf7	LTR	CCGAAA	1141	Low-temperature responsiveness
EgHsf7	LTR	CCGAAA	1436	Low-temperature responsiveness
EgHsf7	GT1-motif	GGTTAA	1432	Light responsive element
EgHsf7	ABRE	ACGTG	65	Abscisic acid responsiveness
EgHsf7	ABRE	CACGTG	639	Abscisic acid responsiveness
EgHsf7	ABRE	ACGTG	640	Abscisic acid responsiveness
EgHsf7	ABRE	ACGTG	1049	Abscisic acid responsiveness
EgHsf7	ABRE	ACGTG	1249	Abscisic acid responsiveness
EgHsf7	CAT-box	GCCACT	1256	Meristem expression element
EgHsf7	GARE-motif	TCTGTTG	515	Gibberellin-responsive element
EgHsf7	GARE-motif	TCTGTTG	999	Gibberellin-responsive element
EgHsf7	TC-rich repeats	GTTTTCTTAC	376	Defense and stress responsiveness
EgHsf7	circadian	CAAAGATATC	565	Circadian control
EgHsf8	AuxRR-core	GGTCCAT	936	Auxin-responsive element
EgHsf8	ABRE	ACGTG	220	Abscisic acid responsiveness
EgHsf8	ABRE	ACGTG	260	Abscisic acid responsiveness
EgHsf8	ABRE	ACGTG	1240	Abscisic acid responsiveness
EgHsf8	LTR	CCGAAA	637	Low-temperature responsiveness
EgHsf8	TGA-element	AACGAC	1079	Auxin-responsive element
EgHsf8	GT1-motif	GGTTAA	1344	Light responsive element
EgHsf8	Sp1	GGGCGG	1	Light responsive element
EgHsf8	P-box	CCTTTTG	23	Gibberellin-responsive element
EgHsf8	CGTCA-motif	CGTCA	262	MeJA-responsiveness
EgHsf8	CGTCA-motif	CGTCA	506	MeJA-responsiveness
EgHsf8	CGTCA-motif	CGTCA	1053	MeJA-responsiveness
EgHsf8	TGACG-motif	TGACG	262	MeJA-responsiveness
EgHsf8	TGACG-motif	TGACG	506	MeJA-responsiveness
EgHsf8	TGACG-motif	TGACG	1053	MeJA-responsiveness
EgHsf9	TATC-box	TATCCCA	383	Gibberellin-responsive element
EgHsf9	ABRE	ACGTG	451	Abscisic acid responsiveness
EgHsf9	CAT-box	GCCACT	1340	Meristem expression element
EgHsf9	TCA-element	CCATCTTTTT	885	Salicylic acid responsiveness
EgHsf9	ARE	AAACCA	519	Anaerobic induction
EgHsf9	ARE	AAACCA	587	Anaerobic induction
EgHsf9	ARE	AAACCA	669	Anaerobic induction
EgHsf9	P-box	CCTTTTG	53	Gibberellin-responsive element
EgHsf9	P-box	CCTTTTG	189	Gibberellin-responsive element
EgHsf9	TC-rich repeats	GTTTTCTTAC	424	Defense and stress responsiveness
EgHsf9	CGTCA-motif	CGTCA	449	MeJA-responsiveness
EgHsf9	CGTCA-motif	CGTCA	481	MeJA-responsiveness
EgHsf9	CGTCA-motif	CGTCA	636	MeJA-responsiveness
EgHsf9	TGACG-motif	TGACG	449	MeJA-responsiveness
EgHsf9	TGACG-motif	TGACG	481	MeJA-responsiveness
EgHsf9	TGACG-motif	TGACG	636	MeJA-responsiveness
