# Supplementary material for: Genome-Wide Identification of Eucalyptus Heat Shock Transcription Factor Family and Their Transcriptional Analysis under Salt and Temperature Stresses
Source: Int J Mol Sci. 2022 Jul 21;23(14):8044. doi: 10.3390/ijms23148044 (PMC9318532; doi:10.3390/ijms23148044)
Supplement: Supplementary file 1 [file ijms-23-08044-s001.zip › Supplementary File(s)/Table S6.xlsx]

## Sheet: Table S6
Table S6 Experimental raw data
Relative expression levels of 5 EgHsfs following the different treatments
		100 mM NaCl		200 mM NaCl		4 ℃		40 ℃
Gene name	stress_time	mean	SD	mean	SD	mean	SD	mean	SD
EgHsf4	0 h	1	0.429393	1	0.386415	1	0.405086	1	0.412759
	6 h	0.106924	0.0486762	0.439033	0.0544192	0.00339087	0.00145069	0.0131698	0.00224972
	12 h	17.4865	3.8075	7.02451	5.18273	0.312338	0.166015	0.0282545	0.00610706
	24 h	1.03288	0.121532	10.5476	2.65259	0.227969	0.0176703	0.0112422	0.00438442
EgHsf9	0 h	1	0.181292	1	0.533082	1	0.45106	1	0.729348
	6 h	2.541	0.397021	2.70919	0.508206	0.209899	0.0851997	0.383201	0.116777
	12 h	0.992345	0.109578	1.92816	1.46268	0.500895	0.382314	0.00770821	0.00238807
	24 h	2.66784	0.696919	1.21975	0.590517	1.62351	0.503554	0.0176355	0.00859766
EgHsf13	0 h	1	0.17385	1	0.437686	1	0.221337	1	0.262664
	6 h	0.241286	0.0583172	0.424596	0.0164655	0.11093	0.0267665	1.69204	0.361767
	12 h	8.2408	2.01447	4.00146	2.66549	1.25393	0.866946	0.570085	0.252425
	24 h	0.668435	0.295278	1.5046	0.463192	1.93196	1.06483	0.448983	0.355069
EgHsf24	0 h	1	0.644662	1	0.414694	1	0.191586	1	0.680197
	6 h	0.229851	0.0593213	0.978504	0.289577	0.236778	0.087602	5.52077	2.0931
	12 h	12.386	5.47558	6.50093	4.54741	3.36895	2.08436	1.79802	0.590681
	24 h	1.15594	0.224677	3.94273	0.439435	5.09855	1.74896	2.30156	0.231454
EgHsf32	0 h	1	0.389833	1	0.235902	1	0.180508	1	0.472691
	6 h	0.275454	0.0905974	1.26089	0.232842	0.420525	0.0424856	9.35291	3.52277
	12 h	9.44916	1.41263	4.01228	2.79826	2.05374	0.451942	0.845973	0.280675
	24 h	0.821758	0.257467	2.17722	0.359215	3.65866	1.51963	2.17233	0.679687
