# Supplementary material for: Genome-Wide Identification of Eucalyptus Heat Shock Transcription Factor Family and Their Transcriptional Analysis under Salt and Temperature Stresses
Source: Int J Mol Sci. 2022 Jul 21;23(14):8044. doi: 10.3390/ijms23148044 (PMC9318532; doi:10.3390/ijms23148044)
Supplement: Supplementary file 1 [file ijms-23-08044-s001.zip › Supplementary File(s)/Table S7.xlsx]

## Sheet: Table S7-1
Table S7-1 The FPKM value of 36 EgHsf genes in six tissues from E.grandis
Number	Gene name	Xylem	Immature Xylem	Phloem	Shoot Tips	Mature Leaf	Young Leaf
1	EgHsf1	14.9109	28.6007	17.105	10.2898	6.33833	11.5096
2	EgHsf2	39.3047	46.745	21.2544	10.8172	13.5047	6.2934
3	EgHsf3	0	0.113474	0	1.6834	8.00273	1.04128
4	EgHsf4	16.3775	19.9254	21.727	30.9072	41.4671	25.5467
5	EgHsf5	57.4624	84.4047	60.3703	31.9923	15.3528	19.2546
6	EgHsf6	54.4506	17.7457	19.2458	11.9791	6.61156	9.55646
7	EgHsf7	1.92912	0.775666	2.7986	3.24421	12.2872	3.70151
8	EgHsf8	6.00337	0.421064	0	15.4943	38.9798	16.2259
9	EgHsf9	30.6135	24.3783	50.1888	56.3267	1.40829	24.7265
10	EgHsf10	0.7751	1.54702	6.33181	0.36637	1.6789	0.250488
11	EgHsf11	31.0845	18.8321	41.718	4.09854	12.4563	1.9381
12	EgHsf12	0.0119188	0.0887733	0.502096	0.106431	1.44796	0.261727
13	EgHsf13	0.65529	3.90836	1.06176	0.728269	18.2482	0.623408
14	EgHsf14	4.9403	10.8046	4.56721	0.0457039	0	0
15	EgHsf15	3.34679	10.4938	2.87026	0.0424916	0.0010227	0.0592544
16	EgHsf16	0.0114062	0.332914	0.00574133	0	0	0
17	EgHsf17	5.94434	3.18128	11.5309	0.729145	3.10381	0.307128
18	EgHsf18	14.8325	19.0148	10.2417	3.41155	17.9684	5.03009
19	EgHsf19	0.0603708	26.3716	4.22803	0.218615	4.22591	1.44389
20	EgHsf20	31.4828	25.5324	51.9883	0	0.001081	0
21	EgHsf21	8.24066	6.45234	16.3692	0.043593	0.00108582	0
22	EgHsf22	1.85652	1.52912	4.39736	0	0	0
23	EgHsf23	0.390255	1.02729	0.027479	0	0	0.0586241
24	EgHsf24	2.15585	6.24442	13.3062	1.79082	0.533266	0.518745
25	EgHsf25	9.89883	12.8529	7.59817	17.006	16.4776	15.637
26	EgHsf26	63.3609	41.8206	40.9124	31.1849	14.402	25.2174
27	EgHsf27	0.467113	0.55848	0.163177	0.191161	0	0.0805807
28	EgHsf28	3.74114	2.01815	20.8317	0.717939	0	0.608822
29	EgHsf29	0.574209	0.55406	3.06531	4.21119	0	7.90065
30	EgHsf30	10.5258	23.4344	6.05304	12.4559	9.00727	9.26908
31	EgHsf31	11.7026	4.23273	3.01013	0.638192	0.521609	0.329786
32	EgHsf32	157.555	73.0241	53.0167	20.4329	7.4805	7.12126
33	EgHsf33	0	0	0	0.566469	0	0.209158
34	EgHsf34	27.4683	7.31402	12.9607	8.99893	7.04865	2.75297
35	EgHsf35	70.1203	66.1498	45.2176	20.274	12.4754	12.6449
36	EgHsf36	0.00183765	0.00924529	0.0195875	0	0.00453134	0

## Sheet: Table S7-2
Table S7-2 Analysis results of signed cluster correlation heat map(E.grandis)
⭐Heatmap_pVal
	EgHsf1	EgHsf10	EgHsf11	EgHsf12	EgHsf13	EgHsf14	EgHsf15	EgHsf16	EgHsf17	EgHsf18	EgHsf19	EgHsf2	EgHsf20	EgHsf21	EgHsf22	EgHsf23	EgHsf24	EgHsf25	EgHsf26	EgHsf27	EgHsf28	EgHsf29	EgHsf3	EgHsf30	EgHsf31	EgHsf32	EgHsf33	EgHsf34	EgHsf35	EgHsf36	EgHsf4	EgHsf5	EgHsf6	EgHsf7	EgHsf8	EgHsf9
EgHsf1	0.00277778	0.658333	0.241667	0.355556	1	0.0360576	0.0166667	0.0205987	0.241667	0.497222	0.355556	0.136111	0.173071	0.175	0.0801412	0.0498576	0.102778	0.102778	0.102778	0.136111	0.102778	1	0.0498576	0.658333	0.175	0.175	0.383221	0.497222	0.102778	0.227784	0.0583333	0.0166667	0.136111	0.0333333	0.0333333	0.919444
EgHsf10	0.658333	0.00277778	0.102778	0.419444	0.102778	0.617534	0.919444	0.5177	0.102778	0.297222	0.241667	0.297222	0.0835233	0.241667	0.230732	0.826848	0.175	0.355556	0.919444	0.919444	0.497222	0.175	0.658374	0.355556	0.563889	0.563889	0.0687269	0.563889	0.919444	0.00766584	1	0.563889	0.713889	0.802778	0.419444	0.713889
EgHsf11	0.241667	0.102778	0.00277778	0.802778	0.563889	0.14809	0.297222	0.122839	0.00277778	0.419444	0.658333	0.102778	0.000309086	0.0166667	0.00509754	0.577352	0.0333333	0.0583333	0.175	0.497222	0.0583333	0.419444	0.0835233	0.658333	0.102778	0.102778	0.0687269	0.102778	0.175	0.0498576	0.241667	0.175	0.102778	0.241667	0.102778	0.802778
EgHsf12	0.355556	0.419444	0.802778	0.00277778	0.419444	0.103243	0.136111	0.17326	0.802778	0.919444	0.497222	0.355556	0.826848	0.563889	0.600355	0.124789	0.658333	0.713889	0.0583333	0.0333333	0.419444	0.919444	0.320633	0.102778	0.136111	0.136111	0.94931	0.355556	0.0583333	0.658374	0.102778	0.297222	0.175	0.102778	0.497222	0.658333
EgHsf13	1	0.102778	0.563889	0.419444	0.00277778	0.826848	0.802778	0.774058	0.563889	0.175	0.175	0.419444	0.617534	0.802778	0.954476	0.658374	0.563889	0.919444	0.713889	0.919444	0.802778	0.0583333	0.537901	0.919444	0.919444	0.919444	0.267778	0.919444	0.713889	0.14809	0.563889	0.919444	0.658333	1	1	0.355556
EgHsf14	0.0360576	0.617534	0.14809	0.103243	0.826848	1.84889e-32	0.0148886	0.00300995	0.14809	0.354164	0.658374	0.0148886	0.1779	0.0835233	0.115113	0.106199	0.0498576	0.227784	0.00766584	0.00766584	0.0835233	0.577352	0.117036	0.288343	0.00766584	0.00766584	0.355072	0.173071	0.00766584	0.329205	0.0360576	0.00766584	0.0498576	0.000309086	0.0498576	0.784108
EgHsf15	0.0166667	0.919444	0.297222	0.136111	0.802778	0.0148886	0.00277778	0.00509754	0.297222	0.419444	0.658333	0.102778	0.227784	0.241667	0.122839	0.00766584	0.175	0.136111	0.0333333	0.0583333	0.136111	0.919444	0.0498576	0.419444	0.102778	0.102778	0.383221	0.419444	0.0333333	0.424663	0.0166667	0.0333333	0.102778	0.0166667	0.102778	1
EgHsf16	0.0205987	0.5177	0.122839	0.17326	0.774058	0.00300995	0.00509754	0	0.122839	0.17326	0.5177	0.00509754	0.115113	0.122839	0.0913027	0.0401244	0.0801412	0.122839	0.0205987	0.0458371	0.122839	0.438739	0.093122	0.438739	0.0205987	0.0205987	0.165287	0.294584	0.0205987	0.222365	0.0205987	0.0205987	0.0801412	0.00509754	0.0801412	0.863763
EgHsf17	0.241667	0.102778	0.00277778	0.802778	0.563889	0.14809	0.297222	0.122839	0.00277778	0.419444	0.658333	0.102778	0.000309086	0.0166667	0.00509754	0.577352	0.0333333	0.0583333	0.175	0.497222	0.0583333	0.419444	0.0835233	0.658333	0.102778	0.102778	0.0687269	0.102778	0.175	0.0498576	0.241667	0.175	0.102778	0.241667	0.102778	0.802778
EgHsf18	0.497222	0.297222	0.419444	0.919444	0.175	0.354164	0.419444	0.17326	0.419444	0.00277778	0.297222	0.102778	0.354164	0.713889	0.600355	0.320633	0.563889	0.563889	0.658333	0.658333	1	0.0333333	0.826848	0.802778	0.419444	0.419444	0.0341094	1	0.658333	0.173071	0.563889	0.563889	0.919444	0.497222	0.802778	0.102778
EgHsf19	0.355556	0.241667	0.658333	0.497222	0.175	0.658374	0.658333	0.5177	0.658333	0.297222	0.00277778	0.497222	0.577352	0.802778	0.686031	0.699798	0.419444	0.658333	0.919444	1	0.919444	0.497222	0.956529	0.919444	1	1	0.383221	0.563889	0.919444	0.0835233	1	0.419444	0.802778	0.713889	0.497222	0.419444
EgHsf2	0.136111	0.297222	0.102778	0.355556	0.419444	0.0148886	0.102778	0.00509754	0.102778	0.102778	0.497222	0.00277778	0.0835233	0.136111	0.122839	0.173071	0.102778	0.241667	0.102778	0.136111	0.241667	0.175	0.227784	0.563889	0.0333333	0.0333333	0.0687269	0.297222	0.102778	0.124789	0.136111	0.102778	0.175	0.0583333	0.175	0.713889
EgHsf20	0.173071	0.0835233	0.000309086	0.826848	0.617534	0.1779	0.227784	0.115113	0.000309086	0.354164	0.577352	0.0835233	1.84889e-32	0.0148886	0.00300995	0.473376	0.0360576	0.0148886	0.173071	0.537901	0.0498576	0.424663	0.0592179	0.537901	0.103243	0.103243	0.0441274	0.124789	0.173071	0.043965	0.173071	0.173071	0.0835233	0.227784	0.0835233	0.913132
EgHsf21	0.175	0.241667	0.0166667	0.563889	0.802778	0.0835233	0.241667	0.122839	0.0166667	0.713889	0.802778	0.136111	0.0148886	0.00277778	0.00509754	0.577352	0.0166667	0.102778	0.102778	0.297222	0.0166667	0.713889	0.0498576	0.919444	0.0583333	0.0583333	0.267778	0.0333333	0.102778	0.14809	0.175	0.102778	0.0333333	0.136111	0.0333333	0.419444
EgHsf22	0.0801412	0.230732	0.00509754	0.600355	0.954476	0.115113	0.122839	0.0913027	0.00509754	0.600355	0.686031	0.122839	0.00300995	0.00509754	0	0.356269	0.0205987	0.00509754	0.0801412	0.364143	0.00509754	0.774058	0.00843099	0.686031	0.0801412	0.0801412	0.165287	0.0801412	0.0801412	0.115113	0.0801412	0.0801412	0.0205987	0.122839	0.0205987	0.600355
EgHsf23	0.0498576	0.826848	0.577352	0.124789	0.658374	0.106199	0.00766584	0.0401244	0.577352	0.320633	0.699798	0.173071	0.473376	0.577352	0.356269	1.84889e-32	0.499253	0.227784	0.103243	0.124789	0.388865	0.86988	0.164869	0.354164	0.227784	0.227784	0.439016	0.784108	0.103243	0.674484	0.0243769	0.14809	0.257369	0.0657038	0.320633	0.658374
EgHsf24	0.102778	0.175	0.0333333	0.658333	0.563889	0.0498576	0.175	0.0801412	0.0333333	0.563889	0.419444	0.102778	0.0360576	0.0166667	0.0205987	0.499253	0.00277778	0.136111	0.136111	0.241667	0.0333333	0.658333	0.103243	1	0.102778	0.102778	0.267778	0.136111	0.136111	0.0657038	0.241667	0.0333333	0.102778	0.102778	0.0166667	0.563889
EgHsf25	0.102778	0.355556	0.0583333	0.713889	0.919444	0.227784	0.136111	0.122839	0.0583333	0.563889	0.658333	0.241667	0.0148886	0.102778	0.00509754	0.227784	0.136111	0.00277778	0.175	0.563889	0.0583333	0.919444	0.00766584	0.563889	0.241667	0.241667	0.140357	0.297222	0.175	0.14809	0.102778	0.175	0.102778	0.241667	0.102778	0.919444
EgHsf26	0.102778	0.919444	0.175	0.0583333	0.713889	0.00766584	0.0333333	0.0205987	0.175	0.658333	0.919444	0.102778	0.173071	0.102778	0.0801412	0.103243	0.136111	0.175	0.00277778	0.0333333	0.0583333	0.919444	0.0360576	0.419444	0.0166667	0.0166667	0.46791	0.102778	0.00277778	0.577352	0.0166667	0.0583333	0.0166667	0.0166667	0.102778	0.563889
EgHsf27	0.136111	0.919444	0.497222	0.0333333	0.919444	0.00766584	0.0583333	0.0458371	0.497222	0.658333	1	0.136111	0.537901	0.297222	0.364143	0.124789	0.241667	0.563889	0.0333333	0.00277778	0.241667	0.919444	0.257369	0.102778	0.0583333	0.0583333	0.798399	0.297222	0.0333333	0.784108	0.102778	0.0583333	0.136111	0.0166667	0.175	0.658333
EgHsf28	0.102778	0.497222	0.0583333	0.419444	0.802778	0.0835233	0.136111	0.122839	0.0583333	1	0.919444	0.241667	0.0498576	0.0166667	0.00509754	0.388865	0.0333333	0.0583333	0.0583333	0.241667	0.00277778	0.919444	0.00766584	1	0.102778	0.102778	0.46791	0.0583333	0.0583333	0.288343	0.102778	0.0583333	0.0166667	0.102778	0.0166667	0.297222
EgHsf29	1	0.175	0.419444	0.919444	0.0583333	0.577352	0.919444	0.438739	0.419444	0.0333333	0.497222	0.175	0.424663	0.713889	0.774058	0.86988	0.658333	0.919444	0.919444	0.919444	0.919444	0.00277778	0.826848	1	0.497222	0.497222	0.0687269	0.919444	0.919444	0.227784	1	0.919444	1	0.802778	1	0.175
EgHsf3	0.0498576	0.658374	0.0835233	0.320633	0.537901	0.117036	0.0498576	0.093122	0.0835233	0.826848	0.956529	0.227784	0.0592179	0.0498576	0.00843099	0.164869	0.103243	0.00766584	0.0360576	0.257369	0.00766584	0.826848	1.84889e-32	0.913132	0.103243	0.103243	0.375483	0.124789	0.0360576	0.38117	0.0148886	0.0835233	0.00766584	0.0835233	0.0360576	0.499253
EgHsf30	0.658333	0.355556	0.658333	0.102778	0.919444	0.288343	0.419444	0.438739	0.658333	0.802778	0.919444	0.563889	0.537901	0.919444	0.686031	0.354164	1	0.563889	0.419444	0.102778	1	1	0.913132	0.00277778	0.497222	0.497222	0.604217	1	0.419444	0.537901	0.563889	0.497222	0.802778	0.297222	0.919444	1
EgHsf31	0.175	0.563889	0.102778	0.136111	0.919444	0.00766584	0.102778	0.0205987	0.102778	0.419444	1	0.0333333	0.103243	0.0583333	0.0801412	0.227784	0.102778	0.241667	0.0166667	0.0583333	0.102778	0.497222	0.103243	0.497222	0.00277778	0.00277778	0.267778	0.0583333	0.0166667	0.388865	0.0583333	0.102778	0.0333333	0.0333333	0.136111	0.713889
EgHsf32	0.175	0.563889	0.102778	0.136111	0.919444	0.00766584	0.102778	0.0205987	0.102778	0.419444	1	0.0333333	0.103243	0.0583333	0.0801412	0.227784	0.102778	0.241667	0.0166667	0.0583333	0.102778	0.497222	0.103243	0.497222	0.00277778	0.00277778	0.267778	0.0583333	0.0166667	0.388865	0.0583333	0.102778	0.0333333	0.0333333	0.136111	0.713889
EgHsf33	0.383221	0.0687269	0.0687269	0.94931	0.267778	0.355072	0.383221	0.165287	0.0687269	0.0341094	0.383221	0.0687269	0.0441274	0.267778	0.165287	0.439016	0.267778	0.140357	0.46791	0.798399	0.46791	0.0687269	0.375483	0.604217	0.267778	0.267778	7.39557e-32	0.557699	0.46791	0.0441274	0.383221	0.46791	0.46791	0.46791	0.46791	0.304559
EgHsf34	0.497222	0.563889	0.102778	0.355556	0.919444	0.173071	0.419444	0.294584	0.102778	1	0.563889	0.297222	0.124789	0.0333333	0.0801412	0.784108	0.136111	0.297222	0.102778	0.297222	0.0583333	0.919444	0.124789	1	0.0583333	0.0583333	0.557699	0.00277778	0.102778	0.577352	0.241667	0.297222	0.0333333	0.241667	0.175	0.241667
EgHsf35	0.102778	0.919444	0.175	0.0583333	0.713889	0.00766584	0.0333333	0.0205987	0.175	0.658333	0.919444	0.102778	0.173071	0.102778	0.0801412	0.103243	0.136111	0.175	0.00277778	0.0333333	0.0583333	0.919444	0.0360576	0.419444	0.0166667	0.0166667	0.46791	0.102778	0.00277778	0.577352	0.0166667	0.0583333	0.0166667	0.0166667	0.102778	0.563889
EgHsf36	0.227784	0.00766584	0.0498576	0.658374	0.14809	0.329205	0.424663	0.222365	0.0498576	0.173071	0.0835233	0.124789	0.043965	0.14809	0.115113	0.674484	0.0657038	0.14809	0.577352	0.784108	0.288343	0.227784	0.38117	0.537901	0.388865	0.388865	0.0441274	0.577352	0.577352	1.84889e-32	0.577352	0.227784	0.499253	0.424663	0.173071	0.658374
EgHsf4	0.0583333	1	0.241667	0.102778	0.563889	0.0360576	0.0166667	0.0205987	0.241667	0.563889	1	0.136111	0.173071	0.175	0.0801412	0.0243769	0.241667	0.102778	0.0166667	0.102778	0.102778	1	0.0148886	0.563889	0.0583333	0.0583333	0.383221	0.241667	0.0166667	0.577352	0.00277778	0.102778	0.0333333	0.0333333	0.136111	0.802778
EgHsf5	0.0166667	0.563889	0.175	0.297222	0.919444	0.00766584	0.0333333	0.0205987	0.175	0.563889	0.419444	0.102778	0.173071	0.102778	0.0801412	0.14809	0.0333333	0.175	0.0583333	0.0583333	0.0583333	0.919444	0.0835233	0.497222	0.102778	0.102778	0.46791	0.297222	0.0583333	0.227784	0.102778	0.00277778	0.102778	0.0166667	0.0166667	0.658333
EgHsf6	0.136111	0.713889	0.102778	0.175	0.658333	0.0498576	0.102778	0.0801412	0.102778	0.919444	0.802778	0.175	0.0835233	0.0333333	0.0205987	0.257369	0.102778	0.102778	0.0166667	0.136111	0.0166667	1	0.00766584	0.802778	0.0333333	0.0333333	0.46791	0.0333333	0.0166667	0.499253	0.0333333	0.102778	0.00277778	0.0583333	0.0583333	0.355556
EgHsf7	0.0333333	0.802778	0.241667	0.102778	1	0.000309086	0.0166667	0.00509754	0.241667	0.497222	0.713889	0.0583333	0.227784	0.136111	0.122839	0.0657038	0.102778	0.241667	0.0166667	0.0166667	0.102778	0.802778	0.0835233	0.297222	0.0333333	0.0333333	0.46791	0.241667	0.0166667	0.424663	0.0333333	0.0166667	0.0583333	0.00277778	0.0583333	0.713889
EgHsf8	0.0333333	0.419444	0.102778	0.497222	1	0.0498576	0.102778	0.0801412	0.102778	0.802778	0.497222	0.175	0.0835233	0.0333333	0.0205987	0.320633	0.0166667	0.102778	0.102778	0.175	0.0166667	1	0.0360576	0.919444	0.136111	0.136111	0.46791	0.175	0.102778	0.173071	0.136111	0.0166667	0.0583333	0.0583333	0.00277778	0.419444
EgHsf9	0.919444	0.713889	0.802778	0.658333	0.355556	0.784108	1	0.863763	0.802778	0.102778	0.419444	0.713889	0.913132	0.419444	0.600355	0.658374	0.563889	0.919444	0.563889	0.658333	0.297222	0.175	0.499253	1	0.713889	0.713889	0.304559	0.241667	0.563889	0.658374	0.802778	0.658333	0.355556	0.713889	0.419444	0.00277778
⭐Heatmap_corr						⭐Heatmap_rho
Data1	Data2	rho	pvalue	relation			EgHsf1	EgHsf10	EgHsf11	EgHsf12	EgHsf13	EgHsf14	EgHsf15	EgHsf16	EgHsf17	EgHsf18	EgHsf19	EgHsf2	EgHsf20	EgHsf21	EgHsf22	EgHsf23	EgHsf24	EgHsf25	EgHsf26	EgHsf27	EgHsf28	EgHsf29	EgHsf3	EgHsf30	EgHsf31	EgHsf32	EgHsf33	EgHsf34	EgHsf35	EgHsf36	EgHsf4	EgHsf5	EgHsf6	EgHsf7	EgHsf8	EgHsf9
EgHsf16	EgHsf16	1	0	positive		EgHsf1	1	0.257143	0.6	-0.485714	-0.0285714	0.840668	0.942857	0.880406	0.6	0.371429	0.485714	0.714286	0.637748	0.657143	0.758971	0.811679	0.771429	-0.771429	0.771429	0.714286	0.771429	-0.0285714	-0.811679	0.257143	0.657143	0.657143	-0.43948	0.371429	0.771429	0.579771	-0.828571	0.942857	0.714286	-0.885714	-0.885714	0.0857143
EgHsf22	EgHsf22	1	0	positive		EgHsf10	0.257143	1	0.771429	0.428571	0.771429	0.260897	0.0857143	0.333947	0.771429	0.542857	0.6	0.542857	0.753702	0.6	0.576818	-0.115954	0.657143	-0.485714	0.0857143	-0.0857143	0.371429	-0.657143	-0.231908	-0.485714	0.314286	0.314286	-0.777542	0.314286	0.0857143	0.927634	-0.0285714	0.314286	0.2	-0.142857	-0.428571	-0.2
EgHsf1	EgHsf1	1	0.00277778	positive		EgHsf11	0.6	0.771429	1	-0.142857	0.314286	0.666737	0.542857	0.698253	1	0.428571	0.257143	0.771429	0.985611	0.942857	0.941124	0.289886	0.885714	-0.828571	0.657143	0.371429	0.828571	-0.428571	-0.753702	-0.257143	0.771429	0.771429	-0.777542	0.771429	0.657143	0.811679	-0.6	0.657143	0.771429	-0.6	-0.771429	0.142857
EgHsf2	EgHsf2	1	0.00277778	positive		EgHsf12	-0.485714	0.428571	-0.142857	1	0.428571	-0.724714	-0.714286	-0.637536	-0.142857	-0.0857143	0.371429	-0.485714	-0.115954	-0.314286	-0.27323	-0.695725	-0.257143	0.2	-0.828571	-0.885714	-0.428571	-0.0857143	0.492805	-0.771429	-0.714286	-0.714286	-0.0338062	-0.485714	-0.828571	0.231908	0.771429	-0.542857	-0.657143	0.771429	0.371429	-0.257143
EgHsf4	EgHsf4	1	0.00277778	positive		EgHsf13	-0.0285714	0.771429	0.314286	0.428571	1	0.115954	-0.142857	0.151794	0.314286	0.657143	0.657143	0.428571	0.260897	0.142857	0.0303588	-0.231908	0.314286	0.0857143	-0.2	-0.0857143	-0.142857	-0.828571	0.318874	-0.0857143	0.0857143	0.0857143	-0.540899	-0.0857143	-0.2	0.666737	0.314286	0.0857143	-0.257143	0.0285714	-0.0285714	-0.485714
EgHsf5	EgHsf5	1	0.00277778	positive		EgHsf14	0.840668	0.260897	0.666737	-0.724714	0.115954	1	0.898645	0.954864	0.666737	0.463817	0.231908	0.898645	0.632353	0.753702	0.708447	0.720588	0.811679	-0.579771	0.927634	0.927634	0.753702	-0.289886	-0.705882	0.521794	0.927634	0.927634	-0.463046	0.637748	0.927634	0.485294	-0.840668	0.927634	0.811679	-0.985611	-0.811679	0.144943
EgHsf6	EgHsf6	1	0.00277778	positive		EgHsf15	0.942857	0.0857143	0.542857	-0.714286	-0.142857	0.898645	1	0.941124	0.542857	0.428571	0.257143	0.771429	0.579771	0.6	0.698253	0.927634	0.657143	-0.714286	0.885714	0.828571	0.714286	-0.0857143	-0.811679	0.428571	0.771429	0.771429	-0.43948	0.428571	0.885714	0.40584	-0.942857	0.885714	0.771429	-0.942857	-0.771429	0.0285714
EgHsf7	EgHsf7	1	0.00277778	positive		EgHsf16	0.880406	0.333947	0.698253	-0.637536	0.151794	0.954864	0.941124	1	0.698253	0.637536	0.333947	0.941124	0.708447	0.698253	0.741935	0.831655	0.758971	-0.698253	0.880406	0.819689	0.698253	-0.394665	-0.739249	0.394665	0.880406	0.880406	-0.646579	0.5161	0.880406	0.585239	-0.880406	0.880406	0.758971	-0.941124	-0.758971	-0.0910765
EgHsf8	EgHsf8	1	0.00277778	positive		EgHsf17	0.6	0.771429	1	-0.142857	0.314286	0.666737	0.542857	0.698253	1	0.428571	0.257143	0.771429	0.985611	0.942857	0.941124	0.289886	0.885714	-0.828571	0.657143	0.371429	0.828571	-0.428571	-0.753702	-0.257143	0.771429	0.771429	-0.777542	0.771429	0.657143	0.811679	-0.6	0.657143	0.771429	-0.6	-0.771429	0.142857
EgHsf9	EgHsf9	1	0.00277778	positive		EgHsf18	0.371429	0.542857	0.428571	-0.0857143	0.657143	0.463817	0.428571	0.637536	0.428571	1	0.542857	0.771429	0.463817	0.2	0.27323	0.492805	0.314286	-0.314286	0.257143	0.257143	0.0285714	-0.885714	-0.115954	0.142857	0.428571	0.428571	-0.845154	-0.0285714	0.257143	0.637748	-0.314286	0.314286	0.0857143	-0.371429	-0.142857	-0.771429
EgHsf10	EgHsf10	1	0.00277778	positive		EgHsf19	0.485714	0.6	0.257143	0.371429	0.657143	0.231908	0.257143	0.333947	0.257143	0.542857	1	0.371429	0.289886	0.142857	0.212512	0.20292	0.428571	-0.257143	-0.0857143	0.0285714	0.0857143	-0.371429	-0.0289886	-0.0857143	-0.0285714	-0.0285714	-0.43948	-0.314286	-0.0857143	0.753702	0.0285714	0.428571	-0.142857	-0.2	-0.371429	-0.428571
EgHsf11	EgHsf11	1	0.00277778	positive		EgHsf2	0.714286	0.542857	0.771429	-0.485714	0.428571	0.898645	0.771429	0.941124	0.771429	0.771429	0.371429	1	0.753702	0.714286	0.698253	0.637748	0.771429	-0.6	0.771429	0.714286	0.6	-0.657143	-0.579771	0.314286	0.885714	0.885714	-0.777542	0.542857	0.771429	0.695725	-0.714286	0.771429	0.657143	-0.828571	-0.657143	-0.2
EgHsf11	EgHsf17	1	0.00277778	positive		EgHsf20	0.637748	0.753702	0.985611	-0.115954	0.260897	0.632353	0.579771	0.708447	0.985611	0.463817	0.289886	0.753702	1	0.898645	0.954864	0.367647	0.840668	-0.898645	0.637748	0.318874	0.811679	-0.40584	-0.794118	-0.318874	0.724714	0.724714	-0.823193	0.695725	0.637748	0.823529	-0.637748	0.637748	0.753702	-0.579771	-0.753702	0.0579771
EgHsf12	EgHsf12	1	0.00277778	positive		EgHsf21	0.657143	0.6	0.942857	-0.314286	0.142857	0.753702	0.6	0.698253	0.942857	0.2	0.142857	0.714286	0.898645	1	0.941124	0.289886	0.942857	-0.771429	0.771429	0.542857	0.942857	-0.2	-0.811679	-0.0857143	0.828571	0.828571	-0.540899	0.885714	0.771429	0.666737	-0.657143	0.771429	0.885714	-0.714286	-0.885714	0.428571
EgHsf13	EgHsf13	1	0.00277778	positive		EgHsf22	0.758971	0.576818	0.941124	-0.27323	0.0303588	0.708447	0.698253	0.741935	0.941124	0.27323	0.212512	0.698253	0.954864	0.941124	1	0.462031	0.880406	-0.941124	0.758971	0.455383	0.941124	-0.151794	-0.924062	-0.212512	0.758971	0.758971	-0.646579	0.758971	0.758971	0.708447	-0.758971	0.758971	0.880406	-0.698253	-0.880406	0.27323
EgHsf15	EgHsf15	1	0.00277778	positive		EgHsf23	0.811679	-0.115954	0.289886	-0.695725	-0.231908	0.720588	0.927634	0.831655	0.289886	0.492805	0.20292	0.637748	0.367647	0.289886	0.462031	1	0.347863	-0.579771	0.724714	0.695725	0.434828	-0.0869657	-0.647059	0.463817	0.579771	0.579771	-0.394447	0.144943	0.724714	0.220588	-0.869657	0.666737	0.550782	-0.782691	-0.492805	-0.231908
EgHsf17	EgHsf11	1	0.00277778	positive		EgHsf24	0.771429	0.657143	0.885714	-0.257143	0.314286	0.811679	0.657143	0.758971	0.885714	0.314286	0.428571	0.771429	0.840668	0.942857	0.880406	0.347863	1	-0.714286	0.714286	0.6	0.885714	-0.257143	-0.724714	0.0285714	0.771429	0.771429	-0.540899	0.714286	0.714286	0.782691	-0.6	0.885714	0.771429	-0.771429	-0.942857	0.314286
EgHsf17	EgHsf17	1	0.00277778	positive		EgHsf25	-0.771429	-0.485714	-0.828571	0.2	0.0857143	-0.579771	-0.714286	-0.698253	-0.828571	-0.314286	-0.257143	-0.6	-0.898645	-0.771429	-0.941124	-0.579771	-0.714286	1	-0.657143	-0.314286	-0.828571	0.0857143	0.927634	0.314286	-0.6	-0.6	0.676123	-0.542857	-0.657143	-0.666737	0.771429	-0.657143	-0.771429	0.6	0.771429	-0.0857143
EgHsf18	EgHsf18	1	0.00277778	positive		EgHsf26	0.771429	0.0857143	0.657143	-0.828571	-0.2	0.927634	0.885714	0.880406	0.657143	0.257143	-0.0857143	0.771429	0.637748	0.771429	0.758971	0.724714	0.714286	-0.657143	1	0.885714	0.828571	-0.0857143	-0.840668	0.428571	0.942857	0.942857	-0.371868	0.771429	1	0.289886	-0.942857	0.828571	0.942857	-0.942857	-0.771429	0.314286
EgHsf19	EgHsf19	1	0.00277778	positive		EgHsf27	0.714286	-0.0857143	0.371429	-0.885714	-0.0857143	0.927634	0.828571	0.819689	0.371429	0.257143	0.0285714	0.714286	0.318874	0.542857	0.455383	0.695725	0.6	-0.314286	0.885714	1	0.6	-0.0857143	-0.550782	0.771429	0.828571	0.828571	-0.135225	0.542857	0.885714	0.144943	-0.771429	0.828571	0.714286	-0.942857	-0.657143	0.257143
EgHsf21	EgHsf21	1	0.00277778	positive		EgHsf28	0.771429	0.371429	0.828571	-0.428571	-0.142857	0.753702	0.714286	0.698253	0.828571	0.0285714	0.0857143	0.6	0.811679	0.942857	0.941124	0.434828	0.885714	-0.828571	0.828571	0.6	1	0.0857143	-0.927634	-0.0285714	0.771429	0.771429	-0.371868	0.828571	0.828571	0.521794	-0.771429	0.828571	0.942857	-0.771429	-0.942857	0.542857
EgHsf24	EgHsf24	1	0.00277778	positive		EgHsf29	-0.0285714	-0.657143	-0.428571	-0.0857143	-0.828571	-0.289886	-0.0857143	-0.394665	-0.428571	-0.885714	-0.371429	-0.657143	-0.40584	-0.2	-0.151794	-0.0869657	-0.257143	0.0857143	-0.0857143	-0.0857143	0.0857143	1	-0.115954	-0.0285714	-0.371429	-0.371429	0.777542	-0.0857143	-0.0857143	-0.579771	0.0285714	-0.0857143	0.0285714	0.142857	-0.0285714	0.657143
EgHsf25	EgHsf25	1	0.00277778	positive		EgHsf3	-0.811679	-0.231908	-0.753702	0.492805	0.318874	-0.705882	-0.811679	-0.739249	-0.753702	-0.115954	-0.0289886	-0.579771	-0.794118	-0.811679	-0.924062	-0.647059	-0.724714	0.927634	-0.840668	-0.550782	-0.927634	-0.115954	1	0.0579771	-0.724714	-0.724714	0.445896	-0.695725	-0.840668	-0.441176	0.898645	-0.753702	-0.927634	0.753702	0.840668	-0.347863
EgHsf26	EgHsf26	1	0.00277778	positive		EgHsf30	0.257143	-0.485714	-0.257143	-0.771429	-0.0857143	0.521794	0.428571	0.394665	-0.257143	0.142857	-0.0857143	0.314286	-0.318874	-0.0857143	-0.212512	0.463817	0.0285714	0.314286	0.428571	0.771429	-0.0285714	-0.0285714	0.0579771	1	0.371429	0.371429	0.270449	0.0285714	0.428571	-0.318874	-0.314286	0.371429	0.142857	-0.542857	-0.0857143	0.0285714
EgHsf26	EgHsf35	1	0.00277778	positive		EgHsf31	0.657143	0.314286	0.771429	-0.714286	0.0857143	0.927634	0.771429	0.880406	0.771429	0.428571	-0.0285714	0.885714	0.724714	0.828571	0.758971	0.579771	0.771429	-0.6	0.942857	0.828571	0.771429	-0.371429	-0.724714	0.371429	1	1	-0.540899	0.828571	0.942857	0.434828	-0.828571	0.771429	0.885714	-0.885714	-0.714286	0.2
EgHsf27	EgHsf27	1	0.00277778	positive		EgHsf32	0.657143	0.314286	0.771429	-0.714286	0.0857143	0.927634	0.771429	0.880406	0.771429	0.428571	-0.0285714	0.885714	0.724714	0.828571	0.758971	0.579771	0.771429	-0.6	0.942857	0.828571	0.771429	-0.371429	-0.724714	0.371429	1	1	-0.540899	0.828571	0.942857	0.434828	-0.828571	0.771429	0.885714	-0.885714	-0.714286	0.2
EgHsf28	EgHsf28	1	0.00277778	positive		EgHsf33	-0.43948	-0.777542	-0.777542	-0.0338062	-0.540899	-0.463046	-0.43948	-0.646579	-0.777542	-0.845154	-0.43948	-0.777542	-0.823193	-0.540899	-0.646579	-0.394447	-0.540899	0.676123	-0.371868	-0.135225	-0.371868	0.777542	0.445896	0.270449	-0.540899	-0.540899	1	-0.304256	-0.371868	-0.823193	0.43948	-0.371868	-0.371868	0.371868	0.371868	0.507093
EgHsf29	EgHsf29	1	0.00277778	positive		EgHsf34	0.371429	0.314286	0.771429	-0.485714	-0.0857143	0.637748	0.428571	0.5161	0.771429	-0.0285714	-0.314286	0.542857	0.695725	0.885714	0.758971	0.144943	0.714286	-0.542857	0.771429	0.542857	0.828571	-0.0857143	-0.695725	0.0285714	0.828571	0.828571	-0.304256	1	0.771429	0.289886	-0.6	0.542857	0.885714	-0.6	-0.657143	0.6
EgHsf30	EgHsf30	1	0.00277778	positive		EgHsf35	0.771429	0.0857143	0.657143	-0.828571	-0.2	0.927634	0.885714	0.880406	0.657143	0.257143	-0.0857143	0.771429	0.637748	0.771429	0.758971	0.724714	0.714286	-0.657143	1	0.885714	0.828571	-0.0857143	-0.840668	0.428571	0.942857	0.942857	-0.371868	0.771429	1	0.289886	-0.942857	0.828571	0.942857	-0.942857	-0.771429	0.314286
EgHsf31	EgHsf31	1	0.00277778	positive		EgHsf36	0.579771	0.927634	0.811679	0.231908	0.666737	0.485294	0.40584	0.585239	0.811679	0.637748	0.753702	0.695725	0.823529	0.666737	0.708447	0.220588	0.782691	-0.666737	0.289886	0.144943	0.521794	-0.579771	-0.441176	-0.318874	0.434828	0.434828	-0.823193	0.289886	0.289886	1	-0.289886	0.579771	0.347863	-0.40584	-0.637748	-0.231908
EgHsf31	EgHsf32	1	0.00277778	positive		EgHsf4	-0.828571	-0.0285714	-0.6	0.771429	0.314286	-0.840668	-0.942857	-0.880406	-0.6	-0.314286	0.0285714	-0.714286	-0.637748	-0.657143	-0.758971	-0.869657	-0.6	0.771429	-0.942857	-0.771429	-0.771429	0.0285714	0.898645	-0.314286	-0.828571	-0.828571	0.43948	-0.6	-0.942857	-0.289886	1	-0.771429	-0.885714	0.885714	0.714286	-0.142857
EgHsf32	EgHsf31	1	0.00277778	positive		EgHsf5	0.942857	0.314286	0.657143	-0.542857	0.0857143	0.927634	0.885714	0.880406	0.657143	0.314286	0.428571	0.771429	0.637748	0.771429	0.758971	0.666737	0.885714	-0.657143	0.828571	0.828571	0.828571	-0.0857143	-0.753702	0.371429	0.771429	0.771429	-0.371868	0.542857	0.828571	0.579771	-0.771429	1	0.771429	-0.942857	-0.942857	0.257143
EgHsf32	EgHsf32	1	0.00277778	positive		EgHsf6	0.714286	0.2	0.771429	-0.657143	-0.257143	0.811679	0.771429	0.758971	0.771429	0.0857143	-0.142857	0.657143	0.753702	0.885714	0.880406	0.550782	0.771429	-0.771429	0.942857	0.714286	0.942857	0.0285714	-0.927634	0.142857	0.885714	0.885714	-0.371868	0.885714	0.942857	0.347863	-0.885714	0.771429	1	-0.828571	-0.828571	0.485714
EgHsf34	EgHsf34	1	0.00277778	positive		EgHsf7	-0.885714	-0.142857	-0.6	0.771429	0.0285714	-0.985611	-0.942857	-0.941124	-0.6	-0.371429	-0.2	-0.828571	-0.579771	-0.714286	-0.698253	-0.782691	-0.771429	0.6	-0.942857	-0.942857	-0.771429	0.142857	0.753702	-0.542857	-0.885714	-0.885714	0.371868	-0.6	-0.942857	-0.40584	0.885714	-0.942857	-0.828571	1	0.828571	-0.2
EgHsf35	EgHsf26	1	0.00277778	positive		EgHsf8	-0.885714	-0.428571	-0.771429	0.371429	-0.0285714	-0.811679	-0.771429	-0.758971	-0.771429	-0.142857	-0.371429	-0.657143	-0.753702	-0.885714	-0.880406	-0.492805	-0.942857	0.771429	-0.771429	-0.657143	-0.942857	-0.0285714	0.840668	-0.0857143	-0.714286	-0.714286	0.371868	-0.657143	-0.771429	-0.637748	0.714286	-0.942857	-0.828571	0.828571	1	-0.428571
EgHsf35	EgHsf35	1	0.00277778	positive		EgHsf9	0.0857143	-0.2	0.142857	-0.257143	-0.485714	0.144943	0.0285714	-0.0910765	0.142857	-0.771429	-0.428571	-0.2	0.0579771	0.428571	0.27323	-0.231908	0.314286	-0.0857143	0.314286	0.257143	0.542857	0.657143	-0.347863	0.0285714	0.2	0.2	0.507093	0.6	0.314286	-0.231908	-0.142857	0.257143	0.485714	-0.2	-0.428571	1
EgHsf3	EgHsf3	1	1.84889e-32	positive
EgHsf14	EgHsf14	1	1.84889e-32	positive
EgHsf20	EgHsf20	1	1.84889e-32	positive
EgHsf23	EgHsf23	1	1.84889e-32	positive
EgHsf36	EgHsf36	1	1.84889e-32	positive
EgHsf33	EgHsf33	1	7.39557e-32	positive
EgHsf11	EgHsf20	0.985611	0.000309086	positive
EgHsf17	EgHsf20	0.985611	0.000309086	positive
EgHsf20	EgHsf11	0.985611	0.000309086	positive
EgHsf20	EgHsf17	0.985611	0.000309086	positive
EgHsf7	EgHsf14	-0.985611	0.000309086	negtive
EgHsf14	EgHsf7	-0.985611	0.000309086	negtive
EgHsf14	EgHsf16	0.954864	0.00300995	positive
EgHsf16	EgHsf14	0.954864	0.00300995	positive
EgHsf20	EgHsf22	0.954864	0.00300995	positive
EgHsf22	EgHsf20	0.954864	0.00300995	positive
EgHsf1	EgHsf5	0.942857	0.0166667	positive
EgHsf1	EgHsf15	0.942857	0.0166667	positive
EgHsf4	EgHsf15	-0.942857	0.0166667	negtive
EgHsf4	EgHsf26	-0.942857	0.0166667	negtive
EgHsf4	EgHsf35	-0.942857	0.0166667	negtive
EgHsf5	EgHsf1	0.942857	0.0166667	positive
EgHsf5	EgHsf7	-0.942857	0.0166667	negtive
EgHsf5	EgHsf8	-0.942857	0.0166667	negtive
EgHsf6	EgHsf26	0.942857	0.0166667	positive
EgHsf6	EgHsf28	0.942857	0.0166667	positive
EgHsf6	EgHsf35	0.942857	0.0166667	positive
EgHsf7	EgHsf5	-0.942857	0.0166667	negtive
EgHsf7	EgHsf15	-0.942857	0.0166667	negtive
EgHsf7	EgHsf26	-0.942857	0.0166667	negtive
EgHsf7	EgHsf27	-0.942857	0.0166667	negtive
EgHsf7	EgHsf35	-0.942857	0.0166667	negtive
EgHsf8	EgHsf5	-0.942857	0.0166667	negtive
EgHsf8	EgHsf24	-0.942857	0.0166667	negtive
EgHsf8	EgHsf28	-0.942857	0.0166667	negtive
EgHsf11	EgHsf21	0.942857	0.0166667	positive
EgHsf15	EgHsf1	0.942857	0.0166667	positive
EgHsf15	EgHsf4	-0.942857	0.0166667	negtive
EgHsf15	EgHsf7	-0.942857	0.0166667	negtive
EgHsf17	EgHsf21	0.942857	0.0166667	positive
EgHsf21	EgHsf11	0.942857	0.0166667	positive
EgHsf21	EgHsf17	0.942857	0.0166667	positive
EgHsf21	EgHsf24	0.942857	0.0166667	positive
EgHsf21	EgHsf28	0.942857	0.0166667	positive
EgHsf24	EgHsf8	-0.942857	0.0166667	negtive
EgHsf24	EgHsf21	0.942857	0.0166667	positive
EgHsf26	EgHsf4	-0.942857	0.0166667	negtive
EgHsf26	EgHsf6	0.942857	0.0166667	positive
EgHsf26	EgHsf7	-0.942857	0.0166667	negtive
EgHsf26	EgHsf31	0.942857	0.0166667	positive
EgHsf26	EgHsf32	0.942857	0.0166667	positive
EgHsf27	EgHsf7	-0.942857	0.0166667	negtive
EgHsf28	EgHsf6	0.942857	0.0166667	positive
EgHsf28	EgHsf8	-0.942857	0.0166667	negtive
EgHsf28	EgHsf21	0.942857	0.0166667	positive
EgHsf31	EgHsf26	0.942857	0.0166667	positive
EgHsf31	EgHsf35	0.942857	0.0166667	positive
EgHsf32	EgHsf26	0.942857	0.0166667	positive
EgHsf32	EgHsf35	0.942857	0.0166667	positive
EgHsf35	EgHsf4	-0.942857	0.0166667	negtive
EgHsf35	EgHsf6	0.942857	0.0166667	positive
EgHsf35	EgHsf7	-0.942857	0.0166667	negtive
EgHsf35	EgHsf31	0.942857	0.0166667	positive
EgHsf35	EgHsf32	0.942857	0.0166667	positive
EgHsf7	EgHsf16	-0.941124	0.00509754	negtive
EgHsf16	EgHsf7	-0.941124	0.00509754	negtive
EgHsf22	EgHsf25	-0.941124	0.00509754	negtive
EgHsf25	EgHsf22	-0.941124	0.00509754	negtive
EgHsf2	EgHsf16	0.941124	0.00509754	positive
EgHsf11	EgHsf22	0.941124	0.00509754	positive
EgHsf15	EgHsf16	0.941124	0.00509754	positive
EgHsf16	EgHsf2	0.941124	0.00509754	positive
EgHsf16	EgHsf15	0.941124	0.00509754	positive
EgHsf17	EgHsf22	0.941124	0.00509754	positive
EgHsf21	EgHsf22	0.941124	0.00509754	positive
EgHsf22	EgHsf11	0.941124	0.00509754	positive
EgHsf22	EgHsf17	0.941124	0.00509754	positive
EgHsf22	EgHsf21	0.941124	0.00509754	positive
EgHsf22	EgHsf28	0.941124	0.00509754	positive
EgHsf28	EgHsf22	0.941124	0.00509754	positive
EgHsf3	EgHsf6	-0.927634	0.00766584	negtive
EgHsf3	EgHsf28	-0.927634	0.00766584	negtive
EgHsf6	EgHsf3	-0.927634	0.00766584	negtive
EgHsf28	EgHsf3	-0.927634	0.00766584	negtive
EgHsf3	EgHsf25	0.927634	0.00766584	positive
EgHsf5	EgHsf14	0.927634	0.00766584	positive
EgHsf10	EgHsf36	0.927634	0.00766584	positive
EgHsf14	EgHsf5	0.927634	0.00766584	positive
EgHsf14	EgHsf26	0.927634	0.00766584	positive
EgHsf14	EgHsf27	0.927634	0.00766584	positive
EgHsf14	EgHsf31	0.927634	0.00766584	positive
EgHsf14	EgHsf32	0.927634	0.00766584	positive
EgHsf14	EgHsf35	0.927634	0.00766584	positive
EgHsf15	EgHsf23	0.927634	0.00766584	positive
EgHsf23	EgHsf15	0.927634	0.00766584	positive
EgHsf25	EgHsf3	0.927634	0.00766584	positive
EgHsf26	EgHsf14	0.927634	0.00766584	positive
EgHsf27	EgHsf14	0.927634	0.00766584	positive
EgHsf31	EgHsf14	0.927634	0.00766584	positive
EgHsf32	EgHsf14	0.927634	0.00766584	positive
EgHsf35	EgHsf14	0.927634	0.00766584	positive
EgHsf36	EgHsf10	0.927634	0.00766584	positive
EgHsf3	EgHsf22	-0.924062	0.00843099	negtive
EgHsf22	EgHsf3	-0.924062	0.00843099	negtive
EgHsf2	EgHsf14	0.898645	0.0148886	positive
EgHsf3	EgHsf4	0.898645	0.0148886	positive
EgHsf4	EgHsf3	0.898645	0.0148886	positive
EgHsf14	EgHsf2	0.898645	0.0148886	positive
EgHsf14	EgHsf15	0.898645	0.0148886	positive
EgHsf15	EgHsf14	0.898645	0.0148886	positive
EgHsf20	EgHsf21	0.898645	0.0148886	positive
EgHsf21	EgHsf20	0.898645	0.0148886	positive
EgHsf20	EgHsf25	-0.898645	0.0148886	negtive
EgHsf25	EgHsf20	-0.898645	0.0148886	negtive
EgHsf1	EgHsf7	-0.885714	0.0333333	negtive
EgHsf1	EgHsf8	-0.885714	0.0333333	negtive
EgHsf2	EgHsf31	0.885714	0.0333333	positive
EgHsf2	EgHsf32	0.885714	0.0333333	positive
EgHsf4	EgHsf6	-0.885714	0.0333333	negtive
EgHsf4	EgHsf7	0.885714	0.0333333	positive
EgHsf5	EgHsf15	0.885714	0.0333333	positive
EgHsf5	EgHsf24	0.885714	0.0333333	positive
EgHsf6	EgHsf4	-0.885714	0.0333333	negtive
EgHsf6	EgHsf21	0.885714	0.0333333	positive
EgHsf6	EgHsf31	0.885714	0.0333333	positive
EgHsf6	EgHsf32	0.885714	0.0333333	positive
EgHsf6	EgHsf34	0.885714	0.0333333	positive
EgHsf7	EgHsf1	-0.885714	0.0333333	negtive
EgHsf7	EgHsf4	0.885714	0.0333333	positive
EgHsf7	EgHsf31	-0.885714	0.0333333	negtive
EgHsf7	EgHsf32	-0.885714	0.0333333	negtive
EgHsf8	EgHsf1	-0.885714	0.0333333	negtive
EgHsf8	EgHsf21	-0.885714	0.0333333	negtive
EgHsf11	EgHsf24	0.885714	0.0333333	positive
EgHsf12	EgHsf27	-0.885714	0.0333333	negtive
EgHsf15	EgHsf5	0.885714	0.0333333	positive
EgHsf15	EgHsf26	0.885714	0.0333333	positive
EgHsf15	EgHsf35	0.885714	0.0333333	positive
EgHsf17	EgHsf24	0.885714	0.0333333	positive
EgHsf18	EgHsf29	-0.885714	0.0333333	negtive
EgHsf21	EgHsf6	0.885714	0.0333333	positive
EgHsf21	EgHsf8	-0.885714	0.0333333	negtive
EgHsf21	EgHsf34	0.885714	0.0333333	positive
EgHsf24	EgHsf5	0.885714	0.0333333	positive
EgHsf24	EgHsf11	0.885714	0.0333333	positive
EgHsf24	EgHsf17	0.885714	0.0333333	positive
EgHsf24	EgHsf28	0.885714	0.0333333	positive
EgHsf26	EgHsf15	0.885714	0.0333333	positive
EgHsf26	EgHsf27	0.885714	0.0333333	positive
EgHsf27	EgHsf12	-0.885714	0.0333333	negtive
EgHsf27	EgHsf26	0.885714	0.0333333	positive
EgHsf27	EgHsf35	0.885714	0.0333333	positive
EgHsf28	EgHsf24	0.885714	0.0333333	positive
EgHsf29	EgHsf18	-0.885714	0.0333333	negtive
EgHsf31	EgHsf2	0.885714	0.0333333	positive
EgHsf31	EgHsf6	0.885714	0.0333333	positive
EgHsf31	EgHsf7	-0.885714	0.0333333	negtive
EgHsf32	EgHsf2	0.885714	0.0333333	positive
EgHsf32	EgHsf6	0.885714	0.0333333	positive
EgHsf32	EgHsf7	-0.885714	0.0333333	negtive
EgHsf34	EgHsf6	0.885714	0.0333333	positive
EgHsf34	EgHsf21	0.885714	0.0333333	positive
EgHsf35	EgHsf15	0.885714	0.0333333	positive
EgHsf35	EgHsf27	0.885714	0.0333333	positive
EgHsf1	EgHsf16	0.880406	0.0205987	positive
EgHsf5	EgHsf16	0.880406	0.0205987	positive
EgHsf6	EgHsf22	0.880406	0.0205987	positive
EgHsf16	EgHsf1	0.880406	0.0205987	positive
EgHsf16	EgHsf5	0.880406	0.0205987	positive
EgHsf16	EgHsf26	0.880406	0.0205987	positive
EgHsf16	EgHsf31	0.880406	0.0205987	positive
EgHsf16	EgHsf32	0.880406	0.0205987	positive
EgHsf16	EgHsf35	0.880406	0.0205987	positive
EgHsf22	EgHsf6	0.880406	0.0205987	positive
EgHsf22	EgHsf24	0.880406	0.0205987	positive
EgHsf24	EgHsf22	0.880406	0.0205987	positive
EgHsf26	EgHsf16	0.880406	0.0205987	positive
EgHsf31	EgHsf16	0.880406	0.0205987	positive
EgHsf32	EgHsf16	0.880406	0.0205987	positive
EgHsf35	EgHsf16	0.880406	0.0205987	positive
EgHsf4	EgHsf16	-0.880406	0.0205987	negtive
EgHsf8	EgHsf22	-0.880406	0.0205987	negtive
EgHsf16	EgHsf4	-0.880406	0.0205987	negtive
EgHsf22	EgHsf8	-0.880406	0.0205987	negtive
EgHsf4	EgHsf23	-0.869657	0.0243769	negtive
EgHsf23	EgHsf4	-0.869657	0.0243769	negtive
EgHsf18	EgHsf33	-0.845154	0.0341094	negtive
EgHsf33	EgHsf18	-0.845154	0.0341094	negtive
EgHsf1	EgHsf14	0.840668	0.0360576	positive
EgHsf3	EgHsf8	0.840668	0.0360576	positive
EgHsf8	EgHsf3	0.840668	0.0360576	positive
EgHsf14	EgHsf1	0.840668	0.0360576	positive
EgHsf20	EgHsf24	0.840668	0.0360576	positive
EgHsf24	EgHsf20	0.840668	0.0360576	positive
EgHsf3	EgHsf26	-0.840668	0.0360576	negtive
EgHsf3	EgHsf35	-0.840668	0.0360576	negtive
EgHsf4	EgHsf14	-0.840668	0.0360576	negtive
EgHsf14	EgHsf4	-0.840668	0.0360576	negtive
EgHsf26	EgHsf3	-0.840668	0.0360576	negtive
EgHsf35	EgHsf3	-0.840668	0.0360576	negtive
EgHsf16	EgHsf23	0.831655	0.0401244	positive
EgHsf23	EgHsf16	0.831655	0.0401244	positive
EgHsf1	EgHsf4	-0.828571	0.0583333	negtive
EgHsf2	EgHsf7	-0.828571	0.0583333	negtive
EgHsf4	EgHsf1	-0.828571	0.0583333	negtive
EgHsf4	EgHsf31	-0.828571	0.0583333	negtive
EgHsf4	EgHsf32	-0.828571	0.0583333	negtive
EgHsf5	EgHsf26	0.828571	0.0583333	positive
EgHsf5	EgHsf27	0.828571	0.0583333	positive
EgHsf5	EgHsf28	0.828571	0.0583333	positive
EgHsf5	EgHsf35	0.828571	0.0583333	positive
EgHsf6	EgHsf7	-0.828571	0.0583333	negtive
EgHsf6	EgHsf8	-0.828571	0.0583333	negtive
EgHsf7	EgHsf2	-0.828571	0.0583333	negtive
EgHsf7	EgHsf6	-0.828571	0.0583333	negtive
EgHsf7	EgHsf8	0.828571	0.0583333	positive
EgHsf8	EgHsf6	-0.828571	0.0583333	negtive
EgHsf8	EgHsf7	0.828571	0.0583333	positive
EgHsf11	EgHsf25	-0.828571	0.0583333	negtive
EgHsf11	EgHsf28	0.828571	0.0583333	positive
EgHsf12	EgHsf26	-0.828571	0.0583333	negtive
EgHsf12	EgHsf35	-0.828571	0.0583333	negtive
EgHsf13	EgHsf29	-0.828571	0.0583333	negtive
EgHsf15	EgHsf27	0.828571	0.0583333	positive
EgHsf17	EgHsf25	-0.828571	0.0583333	negtive
EgHsf17	EgHsf28	0.828571	0.0583333	positive
EgHsf21	EgHsf31	0.828571	0.0583333	positive
EgHsf21	EgHsf32	0.828571	0.0583333	positive
EgHsf25	EgHsf11	-0.828571	0.0583333	negtive
EgHsf25	EgHsf17	-0.828571	0.0583333	negtive
EgHsf25	EgHsf28	-0.828571	0.0583333	negtive
EgHsf26	EgHsf5	0.828571	0.0583333	positive
EgHsf26	EgHsf12	-0.828571	0.0583333	negtive
EgHsf26	EgHsf28	0.828571	0.0583333	positive
EgHsf27	EgHsf5	0.828571	0.0583333	positive
EgHsf27	EgHsf15	0.828571	0.0583333	positive
EgHsf27	EgHsf31	0.828571	0.0583333	positive
EgHsf27	EgHsf32	0.828571	0.0583333	positive
EgHsf28	EgHsf5	0.828571	0.0583333	positive
EgHsf28	EgHsf11	0.828571	0.0583333	positive
EgHsf28	EgHsf17	0.828571	0.0583333	positive
EgHsf28	EgHsf25	-0.828571	0.0583333	negtive
EgHsf28	EgHsf26	0.828571	0.0583333	positive
EgHsf28	EgHsf34	0.828571	0.0583333	positive
EgHsf28	EgHsf35	0.828571	0.0583333	positive
EgHsf29	EgHsf13	-0.828571	0.0583333	negtive
EgHsf31	EgHsf4	-0.828571	0.0583333	negtive
EgHsf31	EgHsf21	0.828571	0.0583333	positive
EgHsf31	EgHsf27	0.828571	0.0583333	positive
EgHsf31	EgHsf34	0.828571	0.0583333	positive
EgHsf32	EgHsf4	-0.828571	0.0583333	negtive
EgHsf32	EgHsf21	0.828571	0.0583333	positive
EgHsf32	EgHsf27	0.828571	0.0583333	positive
EgHsf32	EgHsf34	0.828571	0.0583333	positive
EgHsf34	EgHsf28	0.828571	0.0583333	positive
EgHsf34	EgHsf31	0.828571	0.0583333	positive
EgHsf34	EgHsf32	0.828571	0.0583333	positive
EgHsf35	EgHsf5	0.828571	0.0583333	positive
EgHsf35	EgHsf12	-0.828571	0.0583333	negtive
EgHsf35	EgHsf28	0.828571	0.0583333	positive
EgHsf20	EgHsf36	0.823529	0.043965	positive
EgHsf36	EgHsf20	0.823529	0.043965	positive
EgHsf20	EgHsf33	-0.823193	0.0441274	negtive
EgHsf33	EgHsf20	-0.823193	0.0441274	negtive
EgHsf33	EgHsf36	-0.823193	0.0441274	negtive
EgHsf36	EgHsf33	-0.823193	0.0441274	negtive
EgHsf16	EgHsf27	0.819689	0.0458371	positive
EgHsf27	EgHsf16	0.819689	0.0458371	positive
EgHsf1	EgHsf23	0.811679	0.0498576	positive
EgHsf6	EgHsf14	0.811679	0.0498576	positive
EgHsf11	EgHsf36	0.811679	0.0498576	positive
EgHsf14	EgHsf6	0.811679	0.0498576	positive
EgHsf14	EgHsf24	0.811679	0.0498576	positive
EgHsf17	EgHsf36	0.811679	0.0498576	positive
EgHsf20	EgHsf28	0.811679	0.0498576	positive
EgHsf23	EgHsf1	0.811679	0.0498576	positive
EgHsf24	EgHsf14	0.811679	0.0498576	positive
EgHsf28	EgHsf20	0.811679	0.0498576	positive
EgHsf36	EgHsf11	0.811679	0.0498576	positive
EgHsf36	EgHsf17	0.811679	0.0498576	positive
EgHsf1	EgHsf3	-0.811679	0.0498576	negtive
EgHsf3	EgHsf1	-0.811679	0.0498576	negtive
EgHsf3	EgHsf15	-0.811679	0.0498576	negtive
EgHsf3	EgHsf21	-0.811679	0.0498576	negtive
EgHsf8	EgHsf14	-0.811679	0.0498576	negtive
EgHsf14	EgHsf8	-0.811679	0.0498576	negtive
EgHsf15	EgHsf3	-0.811679	0.0498576	negtive
EgHsf21	EgHsf3	-0.811679	0.0498576	negtive
EgHsf3	EgHsf20	-0.794118	0.0592179	negtive
EgHsf20	EgHsf3	-0.794118	0.0592179	negtive
EgHsf7	EgHsf23	-0.782691	0.0657038	negtive
EgHsf23	EgHsf7	-0.782691	0.0657038	negtive
EgHsf24	EgHsf36	0.782691	0.0657038	positive
EgHsf36	EgHsf24	0.782691	0.0657038	positive
EgHsf2	EgHsf33	-0.777542	0.0687269	negtive
EgHsf10	EgHsf33	-0.777542	0.0687269	negtive
EgHsf11	EgHsf33	-0.777542	0.0687269	negtive
EgHsf17	EgHsf33	-0.777542	0.0687269	negtive
EgHsf33	EgHsf2	-0.777542	0.0687269	negtive
EgHsf33	EgHsf10	-0.777542	0.0687269	negtive
EgHsf33	EgHsf11	-0.777542	0.0687269	negtive
EgHsf33	EgHsf17	-0.777542	0.0687269	negtive
EgHsf29	EgHsf33	0.777542	0.0687269	positive
EgHsf33	EgHsf29	0.777542	0.0687269	positive
EgHsf1	EgHsf24	0.771429	0.102778	positive
EgHsf1	EgHsf25	-0.771429	0.102778	negtive
EgHsf1	EgHsf26	0.771429	0.102778	positive
EgHsf1	EgHsf28	0.771429	0.102778	positive
EgHsf1	EgHsf35	0.771429	0.102778	positive
EgHsf2	EgHsf5	0.771429	0.102778	positive
EgHsf2	EgHsf11	0.771429	0.102778	positive
EgHsf2	EgHsf15	0.771429	0.102778	positive
EgHsf2	EgHsf17	0.771429	0.102778	positive
EgHsf2	EgHsf18	0.771429	0.102778	positive
EgHsf2	EgHsf24	0.771429	0.102778	positive
EgHsf2	EgHsf26	0.771429	0.102778	positive
EgHsf2	EgHsf35	0.771429	0.102778	positive
EgHsf4	EgHsf5	-0.771429	0.102778	negtive
EgHsf4	EgHsf12	0.771429	0.102778	positive
EgHsf4	EgHsf25	0.771429	0.102778	positive
EgHsf4	EgHsf27	-0.771429	0.102778	negtive
EgHsf4	EgHsf28	-0.771429	0.102778	negtive
EgHsf5	EgHsf2	0.771429	0.102778	positive
EgHsf5	EgHsf4	-0.771429	0.102778	negtive
EgHsf5	EgHsf6	0.771429	0.102778	positive
EgHsf5	EgHsf21	0.771429	0.102778	positive
EgHsf5	EgHsf31	0.771429	0.102778	positive
EgHsf5	EgHsf32	0.771429	0.102778	positive
EgHsf6	EgHsf5	0.771429	0.102778	positive
EgHsf6	EgHsf11	0.771429	0.102778	positive
EgHsf6	EgHsf15	0.771429	0.102778	positive
EgHsf6	EgHsf17	0.771429	0.102778	positive
EgHsf6	EgHsf24	0.771429	0.102778	positive
EgHsf6	EgHsf25	-0.771429	0.102778	negtive
EgHsf7	EgHsf12	0.771429	0.102778	positive
EgHsf7	EgHsf24	-0.771429	0.102778	negtive
EgHsf7	EgHsf28	-0.771429	0.102778	negtive
EgHsf8	EgHsf11	-0.771429	0.102778	negtive
EgHsf8	EgHsf15	-0.771429	0.102778	negtive
EgHsf8	EgHsf17	-0.771429	0.102778	negtive
EgHsf8	EgHsf25	0.771429	0.102778	positive
EgHsf8	EgHsf26	-0.771429	0.102778	negtive
EgHsf8	EgHsf35	-0.771429	0.102778	negtive
EgHsf9	EgHsf18	-0.771429	0.102778	negtive
EgHsf10	EgHsf11	0.771429	0.102778	positive
EgHsf10	EgHsf13	0.771429	0.102778	positive
EgHsf10	EgHsf17	0.771429	0.102778	positive
EgHsf11	EgHsf2	0.771429	0.102778	positive
EgHsf11	EgHsf6	0.771429	0.102778	positive
EgHsf11	EgHsf8	-0.771429	0.102778	negtive
EgHsf11	EgHsf10	0.771429	0.102778	positive
EgHsf11	EgHsf31	0.771429	0.102778	positive
EgHsf11	EgHsf32	0.771429	0.102778	positive
EgHsf11	EgHsf34	0.771429	0.102778	positive
EgHsf12	EgHsf4	0.771429	0.102778	positive
EgHsf12	EgHsf7	0.771429	0.102778	positive
EgHsf12	EgHsf30	-0.771429	0.102778	negtive
EgHsf13	EgHsf10	0.771429	0.102778	positive
EgHsf15	EgHsf2	0.771429	0.102778	positive
EgHsf15	EgHsf6	0.771429	0.102778	positive
EgHsf15	EgHsf8	-0.771429	0.102778	negtive
EgHsf15	EgHsf31	0.771429	0.102778	positive
EgHsf15	EgHsf32	0.771429	0.102778	positive
EgHsf17	EgHsf2	0.771429	0.102778	positive
EgHsf17	EgHsf6	0.771429	0.102778	positive
EgHsf17	EgHsf8	-0.771429	0.102778	negtive
EgHsf17	EgHsf10	0.771429	0.102778	positive
EgHsf17	EgHsf31	0.771429	0.102778	positive
EgHsf17	EgHsf32	0.771429	0.102778	positive
EgHsf17	EgHsf34	0.771429	0.102778	positive
EgHsf18	EgHsf2	0.771429	0.102778	positive
EgHsf18	EgHsf9	-0.771429	0.102778	negtive
EgHsf21	EgHsf5	0.771429	0.102778	positive
EgHsf21	EgHsf25	-0.771429	0.102778	negtive
EgHsf21	EgHsf26	0.771429	0.102778	positive
EgHsf21	EgHsf35	0.771429	0.102778	positive
EgHsf24	EgHsf1	0.771429	0.102778	positive
EgHsf24	EgHsf2	0.771429	0.102778	positive
EgHsf24	EgHsf6	0.771429	0.102778	positive
EgHsf24	EgHsf7	-0.771429	0.102778	negtive
EgHsf24	EgHsf31	0.771429	0.102778	positive
EgHsf24	EgHsf32	0.771429	0.102778	positive
EgHsf25	EgHsf1	-0.771429	0.102778	negtive
EgHsf25	EgHsf4	0.771429	0.102778	positive
EgHsf25	EgHsf6	-0.771429	0.102778	negtive
EgHsf25	EgHsf8	0.771429	0.102778	positive
EgHsf25	EgHsf21	-0.771429	0.102778	negtive
EgHsf26	EgHsf1	0.771429	0.102778	positive
EgHsf26	EgHsf2	0.771429	0.102778	positive
EgHsf26	EgHsf8	-0.771429	0.102778	negtive
EgHsf26	EgHsf21	0.771429	0.102778	positive
EgHsf26	EgHsf34	0.771429	0.102778	positive
EgHsf27	EgHsf4	-0.771429	0.102778	negtive
EgHsf27	EgHsf30	0.771429	0.102778	positive
EgHsf28	EgHsf1	0.771429	0.102778	positive
EgHsf28	EgHsf4	-0.771429	0.102778	negtive
EgHsf28	EgHsf7	-0.771429	0.102778	negtive
EgHsf28	EgHsf31	0.771429	0.102778	positive
EgHsf28	EgHsf32	0.771429	0.102778	positive
EgHsf30	EgHsf12	-0.771429	0.102778	negtive
EgHsf30	EgHsf27	0.771429	0.102778	positive
EgHsf31	EgHsf5	0.771429	0.102778	positive
EgHsf31	EgHsf11	0.771429	0.102778	positive
EgHsf31	EgHsf15	0.771429	0.102778	positive
EgHsf31	EgHsf17	0.771429	0.102778	positive
EgHsf31	EgHsf24	0.771429	0.102778	positive
EgHsf31	EgHsf28	0.771429	0.102778	positive
EgHsf32	EgHsf5	0.771429	0.102778	positive
EgHsf32	EgHsf11	0.771429	0.102778	positive
EgHsf32	EgHsf15	0.771429	0.102778	positive
EgHsf32	EgHsf17	0.771429	0.102778	positive
EgHsf32	EgHsf24	0.771429	0.102778	positive
EgHsf32	EgHsf28	0.771429	0.102778	positive
EgHsf34	EgHsf11	0.771429	0.102778	positive
EgHsf34	EgHsf17	0.771429	0.102778	positive
EgHsf34	EgHsf26	0.771429	0.102778	positive
EgHsf34	EgHsf35	0.771429	0.102778	positive
EgHsf35	EgHsf1	0.771429	0.102778	positive
EgHsf35	EgHsf2	0.771429	0.102778	positive
EgHsf35	EgHsf8	-0.771429	0.102778	negtive
EgHsf35	EgHsf21	0.771429	0.102778	positive
EgHsf35	EgHsf34	0.771429	0.102778	positive
EgHsf4	EgHsf22	-0.758971	0.0801412	negtive
EgHsf8	EgHsf16	-0.758971	0.0801412	negtive
EgHsf16	EgHsf8	-0.758971	0.0801412	negtive
EgHsf22	EgHsf4	-0.758971	0.0801412	negtive
EgHsf1	EgHsf22	0.758971	0.0801412	positive
EgHsf5	EgHsf22	0.758971	0.0801412	positive
EgHsf6	EgHsf16	0.758971	0.0801412	positive
EgHsf16	EgHsf6	0.758971	0.0801412	positive
EgHsf16	EgHsf24	0.758971	0.0801412	positive
EgHsf22	EgHsf1	0.758971	0.0801412	positive
EgHsf22	EgHsf5	0.758971	0.0801412	positive
EgHsf22	EgHsf26	0.758971	0.0801412	positive
EgHsf22	EgHsf31	0.758971	0.0801412	positive
EgHsf22	EgHsf32	0.758971	0.0801412	positive
EgHsf22	EgHsf34	0.758971	0.0801412	positive
EgHsf22	EgHsf35	0.758971	0.0801412	positive
EgHsf24	EgHsf16	0.758971	0.0801412	positive
EgHsf26	EgHsf22	0.758971	0.0801412	positive
EgHsf31	EgHsf22	0.758971	0.0801412	positive
EgHsf32	EgHsf22	0.758971	0.0801412	positive
EgHsf34	EgHsf22	0.758971	0.0801412	positive
EgHsf35	EgHsf22	0.758971	0.0801412	positive
EgHsf3	EgHsf5	-0.753702	0.0835233	negtive
EgHsf3	EgHsf11	-0.753702	0.0835233	negtive
EgHsf3	EgHsf17	-0.753702	0.0835233	negtive
EgHsf5	EgHsf3	-0.753702	0.0835233	negtive
EgHsf8	EgHsf20	-0.753702	0.0835233	negtive
EgHsf11	EgHsf3	-0.753702	0.0835233	negtive
EgHsf17	EgHsf3	-0.753702	0.0835233	negtive
EgHsf20	EgHsf8	-0.753702	0.0835233	negtive
EgHsf2	EgHsf20	0.753702	0.0835233	positive
EgHsf3	EgHsf7	0.753702	0.0835233	positive
EgHsf6	EgHsf20	0.753702	0.0835233	positive
EgHsf7	EgHsf3	0.753702	0.0835233	positive
EgHsf10	EgHsf20	0.753702	0.0835233	positive
EgHsf14	EgHsf21	0.753702	0.0835233	positive
EgHsf14	EgHsf28	0.753702	0.0835233	positive
EgHsf19	EgHsf36	0.753702	0.0835233	positive
EgHsf20	EgHsf2	0.753702	0.0835233	positive
EgHsf20	EgHsf6	0.753702	0.0835233	positive
EgHsf20	EgHsf10	0.753702	0.0835233	positive
EgHsf21	EgHsf14	0.753702	0.0835233	positive
EgHsf28	EgHsf14	0.753702	0.0835233	positive
EgHsf36	EgHsf19	0.753702	0.0835233	positive
EgHsf16	EgHsf22	0.741935	0.0913027	positive
EgHsf22	EgHsf16	0.741935	0.0913027	positive
EgHsf3	EgHsf16	-0.739249	0.093122	negtive
EgHsf16	EgHsf3	-0.739249	0.093122	negtive
EgHsf20	EgHsf31	0.724714	0.103243	positive
EgHsf20	EgHsf32	0.724714	0.103243	positive
EgHsf23	EgHsf26	0.724714	0.103243	positive
EgHsf23	EgHsf35	0.724714	0.103243	positive
EgHsf26	EgHsf23	0.724714	0.103243	positive
EgHsf31	EgHsf20	0.724714	0.103243	positive
EgHsf32	EgHsf20	0.724714	0.103243	positive
EgHsf35	EgHsf23	0.724714	0.103243	positive
EgHsf3	EgHsf24	-0.724714	0.103243	negtive
EgHsf3	EgHsf31	-0.724714	0.103243	negtive
EgHsf3	EgHsf32	-0.724714	0.103243	negtive
EgHsf12	EgHsf14	-0.724714	0.103243	negtive
EgHsf14	EgHsf12	-0.724714	0.103243	negtive
EgHsf24	EgHsf3	-0.724714	0.103243	negtive
EgHsf31	EgHsf3	-0.724714	0.103243	negtive
EgHsf32	EgHsf3	-0.724714	0.103243	negtive
EgHsf14	EgHsf23	0.720588	0.106199	positive
EgHsf23	EgHsf14	0.720588	0.106199	positive
EgHsf1	EgHsf2	0.714286	0.136111	positive
EgHsf1	EgHsf6	0.714286	0.136111	positive
EgHsf1	EgHsf27	0.714286	0.136111	positive
EgHsf2	EgHsf1	0.714286	0.136111	positive
EgHsf2	EgHsf4	-0.714286	0.136111	negtive
EgHsf2	EgHsf21	0.714286	0.136111	positive
EgHsf2	EgHsf27	0.714286	0.136111	positive
EgHsf4	EgHsf2	-0.714286	0.136111	negtive
EgHsf4	EgHsf8	0.714286	0.136111	positive
EgHsf6	EgHsf1	0.714286	0.136111	positive
EgHsf6	EgHsf27	0.714286	0.136111	positive
EgHsf7	EgHsf21	-0.714286	0.136111	negtive
EgHsf8	EgHsf4	0.714286	0.136111	positive
EgHsf8	EgHsf31	-0.714286	0.136111	negtive
EgHsf8	EgHsf32	-0.714286	0.136111	negtive
EgHsf12	EgHsf15	-0.714286	0.136111	negtive
EgHsf12	EgHsf31	-0.714286	0.136111	negtive
EgHsf12	EgHsf32	-0.714286	0.136111	negtive
EgHsf15	EgHsf12	-0.714286	0.136111	negtive
EgHsf15	EgHsf25	-0.714286	0.136111	negtive
EgHsf15	EgHsf28	0.714286	0.136111	positive
EgHsf21	EgHsf2	0.714286	0.136111	positive
EgHsf21	EgHsf7	-0.714286	0.136111	negtive
EgHsf24	EgHsf25	-0.714286	0.136111	negtive
EgHsf24	EgHsf26	0.714286	0.136111	positive
EgHsf24	EgHsf34	0.714286	0.136111	positive
EgHsf24	EgHsf35	0.714286	0.136111	positive
EgHsf25	EgHsf15	-0.714286	0.136111	negtive
EgHsf25	EgHsf24	-0.714286	0.136111	negtive
EgHsf26	EgHsf24	0.714286	0.136111	positive
EgHsf27	EgHsf1	0.714286	0.136111	positive
EgHsf27	EgHsf2	0.714286	0.136111	positive
EgHsf27	EgHsf6	0.714286	0.136111	positive
EgHsf28	EgHsf15	0.714286	0.136111	positive
EgHsf31	EgHsf8	-0.714286	0.136111	negtive
EgHsf31	EgHsf12	-0.714286	0.136111	negtive
EgHsf32	EgHsf8	-0.714286	0.136111	negtive
EgHsf32	EgHsf12	-0.714286	0.136111	negtive
EgHsf34	EgHsf24	0.714286	0.136111	positive
EgHsf35	EgHsf24	0.714286	0.136111	positive
EgHsf14	EgHsf22	0.708447	0.115113	positive
EgHsf16	EgHsf20	0.708447	0.115113	positive
EgHsf20	EgHsf16	0.708447	0.115113	positive
EgHsf22	EgHsf14	0.708447	0.115113	positive
EgHsf22	EgHsf36	0.708447	0.115113	positive
EgHsf36	EgHsf22	0.708447	0.115113	positive
EgHsf3	EgHsf14	-0.705882	0.117036	negtive
EgHsf14	EgHsf3	-0.705882	0.117036	negtive
EgHsf2	EgHsf22	0.698253	0.122839	positive
EgHsf11	EgHsf16	0.698253	0.122839	positive
EgHsf15	EgHsf22	0.698253	0.122839	positive
EgHsf16	EgHsf11	0.698253	0.122839	positive
EgHsf16	EgHsf17	0.698253	0.122839	positive
EgHsf16	EgHsf21	0.698253	0.122839	positive
EgHsf16	EgHsf28	0.698253	0.122839	positive
EgHsf17	EgHsf16	0.698253	0.122839	positive
EgHsf21	EgHsf16	0.698253	0.122839	positive
EgHsf22	EgHsf2	0.698253	0.122839	positive
EgHsf22	EgHsf15	0.698253	0.122839	positive
EgHsf28	EgHsf16	0.698253	0.122839	positive
EgHsf7	EgHsf22	-0.698253	0.122839	negtive
EgHsf16	EgHsf25	-0.698253	0.122839	negtive
EgHsf22	EgHsf7	-0.698253	0.122839	negtive
EgHsf25	EgHsf16	-0.698253	0.122839	negtive
EgHsf2	EgHsf36	0.695725	0.124789	positive
EgHsf3	EgHsf34	-0.695725	0.124789	negtive
EgHsf12	EgHsf23	-0.695725	0.124789	negtive
EgHsf20	EgHsf34	0.695725	0.124789	positive
EgHsf23	EgHsf12	-0.695725	0.124789	negtive
EgHsf23	EgHsf27	0.695725	0.124789	positive
EgHsf27	EgHsf23	0.695725	0.124789	positive
EgHsf34	EgHsf3	-0.695725	0.124789	negtive
EgHsf34	EgHsf20	0.695725	0.124789	positive
EgHsf36	EgHsf2	0.695725	0.124789	positive
EgHsf25	EgHsf33	0.676123	0.140357	positive
EgHsf33	EgHsf25	0.676123	0.140357	positive
EgHsf5	EgHsf23	0.666737	0.14809	positive
EgHsf11	EgHsf14	0.666737	0.14809	positive
EgHsf13	EgHsf36	0.666737	0.14809	positive
EgHsf14	EgHsf11	0.666737	0.14809	positive
EgHsf14	EgHsf17	0.666737	0.14809	positive
EgHsf17	EgHsf14	0.666737	0.14809	positive
EgHsf21	EgHsf36	0.666737	0.14809	positive
EgHsf23	EgHsf5	0.666737	0.14809	positive
EgHsf25	EgHsf36	-0.666737	0.14809	negtive
EgHsf36	EgHsf13	0.666737	0.14809	positive
EgHsf36	EgHsf21	0.666737	0.14809	positive
EgHsf36	EgHsf25	-0.666737	0.14809	negtive
EgHsf1	EgHsf21	0.657143	0.175	positive
EgHsf1	EgHsf31	0.657143	0.175	positive
EgHsf1	EgHsf32	0.657143	0.175	positive
EgHsf2	EgHsf6	0.657143	0.175	positive
EgHsf2	EgHsf8	-0.657143	0.175	negtive
EgHsf2	EgHsf29	-0.657143	0.175	negtive
EgHsf4	EgHsf21	-0.657143	0.175	negtive
EgHsf5	EgHsf11	0.657143	0.175	positive
EgHsf5	EgHsf17	0.657143	0.175	positive
EgHsf5	EgHsf25	-0.657143	0.175	negtive
EgHsf6	EgHsf2	0.657143	0.175	positive
EgHsf6	EgHsf12	-0.657143	0.175	negtive
EgHsf8	EgHsf2	-0.657143	0.175	negtive
EgHsf8	EgHsf27	-0.657143	0.175	negtive
EgHsf8	EgHsf34	-0.657143	0.175	negtive
EgHsf9	EgHsf29	0.657143	0.175	positive
EgHsf10	EgHsf24	0.657143	0.175	positive
EgHsf10	EgHsf29	-0.657143	0.175	negtive
EgHsf11	EgHsf5	0.657143	0.175	positive
EgHsf11	EgHsf26	0.657143	0.175	positive
EgHsf11	EgHsf35	0.657143	0.175	positive
EgHsf12	EgHsf6	-0.657143	0.175	negtive
EgHsf13	EgHsf18	0.657143	0.175	positive
EgHsf13	EgHsf19	0.657143	0.175	positive
EgHsf15	EgHsf24	0.657143	0.175	positive
EgHsf17	EgHsf5	0.657143	0.175	positive
EgHsf17	EgHsf26	0.657143	0.175	positive
EgHsf17	EgHsf35	0.657143	0.175	positive
EgHsf18	EgHsf13	0.657143	0.175	positive
EgHsf19	EgHsf13	0.657143	0.175	positive
EgHsf21	EgHsf1	0.657143	0.175	positive
EgHsf21	EgHsf4	-0.657143	0.175	negtive
EgHsf24	EgHsf10	0.657143	0.175	positive
EgHsf24	EgHsf15	0.657143	0.175	positive
EgHsf25	EgHsf5	-0.657143	0.175	negtive
EgHsf25	EgHsf26	-0.657143	0.175	negtive
EgHsf25	EgHsf35	-0.657143	0.175	negtive
EgHsf26	EgHsf11	0.657143	0.175	positive
EgHsf26	EgHsf17	0.657143	0.175	positive
EgHsf26	EgHsf25	-0.657143	0.175	negtive
EgHsf27	EgHsf8	-0.657143	0.175	negtive
EgHsf29	EgHsf2	-0.657143	0.175	negtive
EgHsf29	EgHsf9	0.657143	0.175	positive
EgHsf29	EgHsf10	-0.657143	0.175	negtive
EgHsf31	EgHsf1	0.657143	0.175	positive
EgHsf32	EgHsf1	0.657143	0.175	positive
EgHsf34	EgHsf8	-0.657143	0.175	negtive
EgHsf35	EgHsf11	0.657143	0.175	positive
EgHsf35	EgHsf17	0.657143	0.175	positive
EgHsf35	EgHsf25	-0.657143	0.175	negtive
EgHsf3	EgHsf23	-0.647059	0.164869	negtive
EgHsf23	EgHsf3	-0.647059	0.164869	negtive
EgHsf16	EgHsf33	-0.646579	0.165287	negtive
EgHsf22	EgHsf33	-0.646579	0.165287	negtive
EgHsf33	EgHsf16	-0.646579	0.165287	negtive
EgHsf33	EgHsf22	-0.646579	0.165287	negtive
EgHsf1	EgHsf20	0.637748	0.173071	positive
EgHsf2	EgHsf23	0.637748	0.173071	positive
EgHsf5	EgHsf20	0.637748	0.173071	positive
EgHsf14	EgHsf34	0.637748	0.173071	positive
EgHsf18	EgHsf36	0.637748	0.173071	positive
EgHsf20	EgHsf1	0.637748	0.173071	positive
EgHsf20	EgHsf5	0.637748	0.173071	positive
EgHsf20	EgHsf26	0.637748	0.173071	positive
EgHsf20	EgHsf35	0.637748	0.173071	positive
EgHsf23	EgHsf2	0.637748	0.173071	positive
EgHsf26	EgHsf20	0.637748	0.173071	positive
EgHsf34	EgHsf14	0.637748	0.173071	positive
EgHsf35	EgHsf20	0.637748	0.173071	positive
EgHsf36	EgHsf18	0.637748	0.173071	positive
EgHsf4	EgHsf20	-0.637748	0.173071	negtive
EgHsf8	EgHsf36	-0.637748	0.173071	negtive
EgHsf20	EgHsf4	-0.637748	0.173071	negtive
EgHsf36	EgHsf8	-0.637748	0.173071	negtive
EgHsf16	EgHsf18	0.637536	0.17326	positive
EgHsf18	EgHsf16	0.637536	0.17326	positive
EgHsf12	EgHsf16	-0.637536	0.17326	negtive
EgHsf16	EgHsf12	-0.637536	0.17326	negtive
EgHsf14	EgHsf20	0.632353	0.1779	positive
EgHsf20	EgHsf14	0.632353	0.1779	positive
EgHsf1	EgHsf11	0.6	0.241667	positive
EgHsf1	EgHsf17	0.6	0.241667	positive
EgHsf2	EgHsf25	-0.6	0.241667	negtive
EgHsf2	EgHsf28	0.6	0.241667	positive
EgHsf4	EgHsf11	-0.6	0.241667	negtive
EgHsf4	EgHsf17	-0.6	0.241667	negtive
EgHsf4	EgHsf24	-0.6	0.241667	negtive
EgHsf4	EgHsf34	-0.6	0.241667	negtive
EgHsf7	EgHsf11	-0.6	0.241667	negtive
EgHsf7	EgHsf17	-0.6	0.241667	negtive
EgHsf7	EgHsf25	0.6	0.241667	positive
EgHsf7	EgHsf34	-0.6	0.241667	negtive
EgHsf9	EgHsf34	0.6	0.241667	positive
EgHsf10	EgHsf19	0.6	0.241667	positive
EgHsf10	EgHsf21	0.6	0.241667	positive
EgHsf11	EgHsf1	0.6	0.241667	positive
EgHsf11	EgHsf4	-0.6	0.241667	negtive
EgHsf11	EgHsf7	-0.6	0.241667	negtive
EgHsf15	EgHsf21	0.6	0.241667	positive
EgHsf17	EgHsf1	0.6	0.241667	positive
EgHsf17	EgHsf4	-0.6	0.241667	negtive
EgHsf17	EgHsf7	-0.6	0.241667	negtive
EgHsf19	EgHsf10	0.6	0.241667	positive
EgHsf21	EgHsf10	0.6	0.241667	positive
EgHsf21	EgHsf15	0.6	0.241667	positive
EgHsf24	EgHsf4	-0.6	0.241667	negtive
EgHsf24	EgHsf27	0.6	0.241667	positive
EgHsf25	EgHsf2	-0.6	0.241667	negtive
EgHsf25	EgHsf7	0.6	0.241667	positive
EgHsf25	EgHsf31	-0.6	0.241667	negtive
EgHsf25	EgHsf32	-0.6	0.241667	negtive
EgHsf27	EgHsf24	0.6	0.241667	positive
EgHsf27	EgHsf28	0.6	0.241667	positive
EgHsf28	EgHsf2	0.6	0.241667	positive
EgHsf28	EgHsf27	0.6	0.241667	positive
EgHsf31	EgHsf25	-0.6	0.241667	negtive
EgHsf32	EgHsf25	-0.6	0.241667	negtive
EgHsf34	EgHsf4	-0.6	0.241667	negtive
EgHsf34	EgHsf7	-0.6	0.241667	negtive
EgHsf34	EgHsf9	0.6	0.241667	positive
EgHsf16	EgHsf36	0.585239	0.222365	positive
EgHsf36	EgHsf16	0.585239	0.222365	positive
EgHsf1	EgHsf36	0.579771	0.227784	positive
EgHsf2	EgHsf3	-0.579771	0.227784	negtive
EgHsf3	EgHsf2	-0.579771	0.227784	negtive
EgHsf5	EgHsf36	0.579771	0.227784	positive
EgHsf7	EgHsf20	-0.579771	0.227784	negtive
EgHsf14	EgHsf25	-0.579771	0.227784	negtive
EgHsf15	EgHsf20	0.579771	0.227784	positive
EgHsf20	EgHsf7	-0.579771	0.227784	negtive
EgHsf20	EgHsf15	0.579771	0.227784	positive
EgHsf23	EgHsf25	-0.579771	0.227784	negtive
EgHsf23	EgHsf31	0.579771	0.227784	positive
EgHsf23	EgHsf32	0.579771	0.227784	positive
EgHsf25	EgHsf14	-0.579771	0.227784	negtive
EgHsf25	EgHsf23	-0.579771	0.227784	negtive
EgHsf29	EgHsf36	-0.579771	0.227784	negtive
EgHsf31	EgHsf23	0.579771	0.227784	positive
EgHsf32	EgHsf23	0.579771	0.227784	positive
EgHsf36	EgHsf1	0.579771	0.227784	positive
EgHsf36	EgHsf5	0.579771	0.227784	positive
EgHsf36	EgHsf29	-0.579771	0.227784	negtive
EgHsf10	EgHsf22	0.576818	0.230732	positive
EgHsf22	EgHsf10	0.576818	0.230732	positive
EgHsf6	EgHsf23	0.550782	0.257369	positive
EgHsf23	EgHsf6	0.550782	0.257369	positive
EgHsf3	EgHsf27	-0.550782	0.257369	negtive
EgHsf27	EgHsf3	-0.550782	0.257369	negtive
EgHsf2	EgHsf10	0.542857	0.297222	positive
EgHsf2	EgHsf34	0.542857	0.297222	positive
EgHsf5	EgHsf12	-0.542857	0.297222	negtive
EgHsf5	EgHsf34	0.542857	0.297222	positive
EgHsf7	EgHsf30	-0.542857	0.297222	negtive
EgHsf9	EgHsf28	0.542857	0.297222	positive
EgHsf10	EgHsf2	0.542857	0.297222	positive
EgHsf10	EgHsf18	0.542857	0.297222	positive
EgHsf11	EgHsf15	0.542857	0.297222	positive
EgHsf12	EgHsf5	-0.542857	0.297222	negtive
EgHsf15	EgHsf11	0.542857	0.297222	positive
EgHsf15	EgHsf17	0.542857	0.297222	positive
EgHsf17	EgHsf15	0.542857	0.297222	positive
EgHsf18	EgHsf10	0.542857	0.297222	positive
EgHsf18	EgHsf19	0.542857	0.297222	positive
EgHsf19	EgHsf18	0.542857	0.297222	positive
EgHsf21	EgHsf27	0.542857	0.297222	positive
EgHsf25	EgHsf34	-0.542857	0.297222	negtive
EgHsf27	EgHsf21	0.542857	0.297222	positive
EgHsf27	EgHsf34	0.542857	0.297222	positive
EgHsf28	EgHsf9	0.542857	0.297222	positive
EgHsf30	EgHsf7	-0.542857	0.297222	negtive
EgHsf34	EgHsf2	0.542857	0.297222	positive
EgHsf34	EgHsf5	0.542857	0.297222	positive
EgHsf34	EgHsf25	-0.542857	0.297222	negtive
EgHsf34	EgHsf27	0.542857	0.297222	positive
EgHsf13	EgHsf33	-0.540899	0.267778	negtive
EgHsf21	EgHsf33	-0.540899	0.267778	negtive
EgHsf24	EgHsf33	-0.540899	0.267778	negtive
EgHsf31	EgHsf33	-0.540899	0.267778	negtive
EgHsf32	EgHsf33	-0.540899	0.267778	negtive
EgHsf33	EgHsf13	-0.540899	0.267778	negtive
EgHsf33	EgHsf21	-0.540899	0.267778	negtive
EgHsf33	EgHsf24	-0.540899	0.267778	negtive
EgHsf33	EgHsf31	-0.540899	0.267778	negtive
EgHsf33	EgHsf32	-0.540899	0.267778	negtive
EgHsf14	EgHsf30	0.521794	0.288343	positive
EgHsf28	EgHsf36	0.521794	0.288343	positive
EgHsf30	EgHsf14	0.521794	0.288343	positive
EgHsf36	EgHsf28	0.521794	0.288343	positive
EgHsf16	EgHsf34	0.5161	0.294584	positive
EgHsf34	EgHsf16	0.5161	0.294584	positive
EgHsf9	EgHsf33	0.507093	0.304559	positive
EgHsf33	EgHsf9	0.507093	0.304559	positive
EgHsf3	EgHsf12	0.492805	0.320633	positive
EgHsf8	EgHsf23	-0.492805	0.320633	negtive
EgHsf12	EgHsf3	0.492805	0.320633	positive
EgHsf18	EgHsf23	0.492805	0.320633	positive
EgHsf23	EgHsf8	-0.492805	0.320633	negtive
EgHsf23	EgHsf18	0.492805	0.320633	positive
EgHsf1	EgHsf12	-0.485714	0.355556	negtive
EgHsf1	EgHsf19	0.485714	0.355556	positive
EgHsf2	EgHsf12	-0.485714	0.355556	negtive
EgHsf6	EgHsf9	0.485714	0.355556	positive
EgHsf9	EgHsf6	0.485714	0.355556	positive
EgHsf9	EgHsf13	-0.485714	0.355556	negtive
EgHsf10	EgHsf25	-0.485714	0.355556	negtive
EgHsf10	EgHsf30	-0.485714	0.355556	negtive
EgHsf12	EgHsf1	-0.485714	0.355556	negtive
EgHsf12	EgHsf2	-0.485714	0.355556	negtive
EgHsf12	EgHsf34	-0.485714	0.355556	negtive
EgHsf13	EgHsf9	-0.485714	0.355556	negtive
EgHsf19	EgHsf1	0.485714	0.355556	positive
EgHsf25	EgHsf10	-0.485714	0.355556	negtive
EgHsf30	EgHsf10	-0.485714	0.355556	negtive
EgHsf34	EgHsf12	-0.485714	0.355556	negtive
EgHsf14	EgHsf36	0.485294	0.329205	positive
EgHsf36	EgHsf14	0.485294	0.329205	positive
EgHsf14	EgHsf18	0.463817	0.354164	positive
EgHsf18	EgHsf14	0.463817	0.354164	positive
EgHsf18	EgHsf20	0.463817	0.354164	positive
EgHsf20	EgHsf18	0.463817	0.354164	positive
EgHsf23	EgHsf30	0.463817	0.354164	positive
EgHsf30	EgHsf23	0.463817	0.354164	positive
EgHsf14	EgHsf33	-0.463046	0.355072	negtive
EgHsf33	EgHsf14	-0.463046	0.355072	negtive
EgHsf22	EgHsf23	0.462031	0.356269	positive
EgHsf23	EgHsf22	0.462031	0.356269	positive
EgHsf22	EgHsf27	0.455383	0.364143	positive
EgHsf27	EgHsf22	0.455383	0.364143	positive
EgHsf3	EgHsf33	0.445896	0.375483	positive
EgHsf33	EgHsf3	0.445896	0.375483	positive
EgHsf3	EgHsf36	-0.441176	0.38117	negtive
EgHsf36	EgHsf3	-0.441176	0.38117	negtive
EgHsf1	EgHsf33	-0.43948	0.383221	negtive
EgHsf4	EgHsf33	0.43948	0.383221	positive
EgHsf15	EgHsf33	-0.43948	0.383221	negtive
EgHsf19	EgHsf33	-0.43948	0.383221	negtive
EgHsf33	EgHsf1	-0.43948	0.383221	negtive
EgHsf33	EgHsf4	0.43948	0.383221	positive
EgHsf33	EgHsf15	-0.43948	0.383221	negtive
EgHsf33	EgHsf19	-0.43948	0.383221	negtive
EgHsf23	EgHsf28	0.434828	0.388865	positive
EgHsf28	EgHsf23	0.434828	0.388865	positive
EgHsf31	EgHsf36	0.434828	0.388865	positive
EgHsf32	EgHsf36	0.434828	0.388865	positive
EgHsf36	EgHsf31	0.434828	0.388865	positive
EgHsf36	EgHsf32	0.434828	0.388865	positive
EgHsf2	EgHsf13	0.428571	0.419444	positive
EgHsf5	EgHsf19	0.428571	0.419444	positive
EgHsf8	EgHsf9	-0.428571	0.419444	negtive
EgHsf8	EgHsf10	-0.428571	0.419444	negtive
EgHsf9	EgHsf8	-0.428571	0.419444	negtive
EgHsf9	EgHsf19	-0.428571	0.419444	negtive
EgHsf9	EgHsf21	0.428571	0.419444	positive
EgHsf10	EgHsf8	-0.428571	0.419444	negtive
EgHsf10	EgHsf12	0.428571	0.419444	positive
EgHsf11	EgHsf18	0.428571	0.419444	positive
EgHsf11	EgHsf29	-0.428571	0.419444	negtive
EgHsf12	EgHsf10	0.428571	0.419444	positive
EgHsf12	EgHsf13	0.428571	0.419444	positive
EgHsf12	EgHsf28	-0.428571	0.419444	negtive
EgHsf13	EgHsf2	0.428571	0.419444	positive
EgHsf13	EgHsf12	0.428571	0.419444	positive
EgHsf15	EgHsf18	0.428571	0.419444	positive
EgHsf15	EgHsf30	0.428571	0.419444	positive
EgHsf15	EgHsf34	0.428571	0.419444	positive
EgHsf17	EgHsf18	0.428571	0.419444	positive
EgHsf17	EgHsf29	-0.428571	0.419444	negtive
EgHsf18	EgHsf11	0.428571	0.419444	positive
EgHsf18	EgHsf15	0.428571	0.419444	positive
EgHsf18	EgHsf17	0.428571	0.419444	positive
EgHsf18	EgHsf31	0.428571	0.419444	positive
EgHsf18	EgHsf32	0.428571	0.419444	positive
EgHsf19	EgHsf5	0.428571	0.419444	positive
EgHsf19	EgHsf9	-0.428571	0.419444	negtive
EgHsf19	EgHsf24	0.428571	0.419444	positive
EgHsf21	EgHsf9	0.428571	0.419444	positive
EgHsf24	EgHsf19	0.428571	0.419444	positive
EgHsf26	EgHsf30	0.428571	0.419444	positive
EgHsf28	EgHsf12	-0.428571	0.419444	negtive
EgHsf29	EgHsf11	-0.428571	0.419444	negtive
EgHsf29	EgHsf17	-0.428571	0.419444	negtive
EgHsf30	EgHsf15	0.428571	0.419444	positive
EgHsf30	EgHsf26	0.428571	0.419444	positive
EgHsf30	EgHsf35	0.428571	0.419444	positive
EgHsf31	EgHsf18	0.428571	0.419444	positive
EgHsf32	EgHsf18	0.428571	0.419444	positive
EgHsf34	EgHsf15	0.428571	0.419444	positive
EgHsf35	EgHsf30	0.428571	0.419444	positive
EgHsf7	EgHsf36	-0.40584	0.424663	negtive
EgHsf15	EgHsf36	0.40584	0.424663	positive
EgHsf20	EgHsf29	-0.40584	0.424663	negtive
EgHsf29	EgHsf20	-0.40584	0.424663	negtive
EgHsf36	EgHsf7	-0.40584	0.424663	negtive
EgHsf36	EgHsf15	0.40584	0.424663	positive
EgHsf16	EgHsf29	-0.394665	0.438739	negtive
EgHsf29	EgHsf16	-0.394665	0.438739	negtive
EgHsf16	EgHsf30	0.394665	0.438739	positive
EgHsf30	EgHsf16	0.394665	0.438739	positive
EgHsf23	EgHsf33	-0.394447	0.439016	negtive
EgHsf33	EgHsf23	-0.394447	0.439016	negtive
EgHsf7	EgHsf33	0.371868	0.46791	positive
EgHsf8	EgHsf33	0.371868	0.46791	positive
EgHsf33	EgHsf7	0.371868	0.46791	positive
EgHsf33	EgHsf8	0.371868	0.46791	positive
EgHsf5	EgHsf33	-0.371868	0.46791	negtive
EgHsf6	EgHsf33	-0.371868	0.46791	negtive
EgHsf26	EgHsf33	-0.371868	0.46791	negtive
EgHsf28	EgHsf33	-0.371868	0.46791	negtive
EgHsf33	EgHsf5	-0.371868	0.46791	negtive
EgHsf33	EgHsf6	-0.371868	0.46791	negtive
EgHsf33	EgHsf26	-0.371868	0.46791	negtive
EgHsf33	EgHsf28	-0.371868	0.46791	negtive
EgHsf33	EgHsf35	-0.371868	0.46791	negtive
EgHsf35	EgHsf33	-0.371868	0.46791	negtive
EgHsf1	EgHsf18	0.371429	0.497222	positive
EgHsf1	EgHsf34	0.371429	0.497222	positive
EgHsf2	EgHsf19	0.371429	0.497222	positive
EgHsf5	EgHsf30	0.371429	0.497222	positive
EgHsf7	EgHsf18	-0.371429	0.497222	negtive
EgHsf8	EgHsf12	0.371429	0.497222	positive
EgHsf8	EgHsf19	-0.371429	0.497222	negtive
EgHsf10	EgHsf28	0.371429	0.497222	positive
EgHsf11	EgHsf27	0.371429	0.497222	positive
EgHsf12	EgHsf8	0.371429	0.497222	positive
EgHsf12	EgHsf19	0.371429	0.497222	positive
EgHsf17	EgHsf27	0.371429	0.497222	positive
EgHsf18	EgHsf1	0.371429	0.497222	positive
EgHsf18	EgHsf7	-0.371429	0.497222	negtive
EgHsf19	EgHsf2	0.371429	0.497222	positive
EgHsf19	EgHsf8	-0.371429	0.497222	negtive
EgHsf19	EgHsf12	0.371429	0.497222	positive
EgHsf19	EgHsf29	-0.371429	0.497222	negtive
EgHsf27	EgHsf11	0.371429	0.497222	positive
EgHsf27	EgHsf17	0.371429	0.497222	positive
EgHsf28	EgHsf10	0.371429	0.497222	positive
EgHsf29	EgHsf19	-0.371429	0.497222	negtive
EgHsf29	EgHsf31	-0.371429	0.497222	negtive
EgHsf29	EgHsf32	-0.371429	0.497222	negtive
EgHsf30	EgHsf5	0.371429	0.497222	positive
EgHsf30	EgHsf31	0.371429	0.497222	positive
EgHsf30	EgHsf32	0.371429	0.497222	positive
EgHsf31	EgHsf29	-0.371429	0.497222	negtive
EgHsf31	EgHsf30	0.371429	0.497222	positive
EgHsf32	EgHsf29	-0.371429	0.497222	negtive
EgHsf32	EgHsf30	0.371429	0.497222	positive
EgHsf34	EgHsf1	0.371429	0.497222	positive
EgHsf20	EgHsf23	0.367647	0.473376	positive
EgHsf23	EgHsf20	0.367647	0.473376	positive
EgHsf3	EgHsf9	-0.347863	0.499253	negtive
EgHsf6	EgHsf36	0.347863	0.499253	positive
EgHsf9	EgHsf3	-0.347863	0.499253	negtive
EgHsf23	EgHsf24	0.347863	0.499253	positive
EgHsf24	EgHsf23	0.347863	0.499253	positive
EgHsf36	EgHsf6	0.347863	0.499253	positive
EgHsf10	EgHsf16	0.333947	0.5177	positive
EgHsf16	EgHsf10	0.333947	0.5177	positive
EgHsf16	EgHsf19	0.333947	0.5177	positive
EgHsf19	EgHsf16	0.333947	0.5177	positive
EgHsf3	EgHsf13	0.318874	0.537901	positive
EgHsf13	EgHsf3	0.318874	0.537901	positive
EgHsf20	EgHsf27	0.318874	0.537901	positive
EgHsf20	EgHsf30	-0.318874	0.537901	negtive
EgHsf27	EgHsf20	0.318874	0.537901	positive
EgHsf30	EgHsf20	-0.318874	0.537901	negtive
EgHsf30	EgHsf36	-0.318874	0.537901	negtive
EgHsf36	EgHsf30	-0.318874	0.537901	negtive
EgHsf2	EgHsf30	0.314286	0.563889	positive
EgHsf4	EgHsf13	0.314286	0.563889	positive
EgHsf4	EgHsf18	-0.314286	0.563889	negtive
EgHsf4	EgHsf30	-0.314286	0.563889	negtive
EgHsf5	EgHsf10	0.314286	0.563889	positive
EgHsf5	EgHsf18	0.314286	0.563889	positive
EgHsf9	EgHsf24	0.314286	0.563889	positive
EgHsf9	EgHsf26	0.314286	0.563889	positive
EgHsf9	EgHsf35	0.314286	0.563889	positive
EgHsf10	EgHsf5	0.314286	0.563889	positive
EgHsf10	EgHsf31	0.314286	0.563889	positive
EgHsf10	EgHsf32	0.314286	0.563889	positive
EgHsf10	EgHsf34	0.314286	0.563889	positive
EgHsf11	EgHsf13	0.314286	0.563889	positive
EgHsf12	EgHsf21	-0.314286	0.563889	negtive
EgHsf13	EgHsf4	0.314286	0.563889	positive
EgHsf13	EgHsf11	0.314286	0.563889	positive
EgHsf13	EgHsf17	0.314286	0.563889	positive
EgHsf13	EgHsf24	0.314286	0.563889	positive
EgHsf17	EgHsf13	0.314286	0.563889	positive
EgHsf18	EgHsf4	-0.314286	0.563889	negtive
EgHsf18	EgHsf5	0.314286	0.563889	positive
EgHsf18	EgHsf24	0.314286	0.563889	positive
EgHsf18	EgHsf25	-0.314286	0.563889	negtive
EgHsf19	EgHsf34	-0.314286	0.563889	negtive
EgHsf21	EgHsf12	-0.314286	0.563889	negtive
EgHsf24	EgHsf9	0.314286	0.563889	positive
EgHsf24	EgHsf13	0.314286	0.563889	positive
EgHsf24	EgHsf18	0.314286	0.563889	positive
EgHsf25	EgHsf18	-0.314286	0.563889	negtive
EgHsf25	EgHsf27	-0.314286	0.563889	negtive
EgHsf25	EgHsf30	0.314286	0.563889	positive
EgHsf26	EgHsf9	0.314286	0.563889	positive
EgHsf27	EgHsf25	-0.314286	0.563889	negtive
EgHsf30	EgHsf2	0.314286	0.563889	positive
EgHsf30	EgHsf4	-0.314286	0.563889	negtive
EgHsf30	EgHsf25	0.314286	0.563889	positive
EgHsf31	EgHsf10	0.314286	0.563889	positive
EgHsf32	EgHsf10	0.314286	0.563889	positive
EgHsf34	EgHsf10	0.314286	0.563889	positive
EgHsf34	EgHsf19	-0.314286	0.563889	negtive
EgHsf35	EgHsf9	0.314286	0.563889	positive
EgHsf33	EgHsf34	-0.304256	0.557699	negtive
EgHsf34	EgHsf33	-0.304256	0.557699	negtive
EgHsf4	EgHsf36	-0.289886	0.577352	negtive
EgHsf14	EgHsf29	-0.289886	0.577352	negtive
EgHsf29	EgHsf14	-0.289886	0.577352	negtive
EgHsf36	EgHsf4	-0.289886	0.577352	negtive
EgHsf11	EgHsf23	0.289886	0.577352	positive
EgHsf17	EgHsf23	0.289886	0.577352	positive
EgHsf19	EgHsf20	0.289886	0.577352	positive
EgHsf20	EgHsf19	0.289886	0.577352	positive
EgHsf21	EgHsf23	0.289886	0.577352	positive
EgHsf23	EgHsf11	0.289886	0.577352	positive
EgHsf23	EgHsf17	0.289886	0.577352	positive
EgHsf23	EgHsf21	0.289886	0.577352	positive
EgHsf26	EgHsf36	0.289886	0.577352	positive
EgHsf34	EgHsf36	0.289886	0.577352	positive
EgHsf35	EgHsf36	0.289886	0.577352	positive
EgHsf36	EgHsf26	0.289886	0.577352	positive
EgHsf36	EgHsf34	0.289886	0.577352	positive
EgHsf36	EgHsf35	0.289886	0.577352	positive
EgHsf9	EgHsf22	0.27323	0.600355	positive
EgHsf18	EgHsf22	0.27323	0.600355	positive
EgHsf22	EgHsf9	0.27323	0.600355	positive
EgHsf22	EgHsf18	0.27323	0.600355	positive
EgHsf12	EgHsf22	-0.27323	0.600355	negtive
EgHsf22	EgHsf12	-0.27323	0.600355	negtive
EgHsf30	EgHsf33	0.270449	0.604217	positive
EgHsf33	EgHsf30	0.270449	0.604217	positive
EgHsf10	EgHsf14	0.260897	0.617534	positive
EgHsf13	EgHsf20	0.260897	0.617534	positive
EgHsf14	EgHsf10	0.260897	0.617534	positive
EgHsf20	EgHsf13	0.260897	0.617534	positive
EgHsf1	EgHsf10	0.257143	0.658333	positive
EgHsf1	EgHsf30	0.257143	0.658333	positive
EgHsf5	EgHsf9	0.257143	0.658333	positive
EgHsf6	EgHsf13	-0.257143	0.658333	negtive
EgHsf9	EgHsf5	0.257143	0.658333	positive
EgHsf9	EgHsf12	-0.257143	0.658333	negtive
EgHsf9	EgHsf27	0.257143	0.658333	positive
EgHsf10	EgHsf1	0.257143	0.658333	positive
EgHsf11	EgHsf19	0.257143	0.658333	positive
EgHsf11	EgHsf30	-0.257143	0.658333	negtive
EgHsf12	EgHsf9	-0.257143	0.658333	negtive
EgHsf12	EgHsf24	-0.257143	0.658333	negtive
EgHsf13	EgHsf6	-0.257143	0.658333	negtive
EgHsf15	EgHsf19	0.257143	0.658333	positive
EgHsf17	EgHsf19	0.257143	0.658333	positive
EgHsf17	EgHsf30	-0.257143	0.658333	negtive
EgHsf18	EgHsf26	0.257143	0.658333	positive
EgHsf18	EgHsf27	0.257143	0.658333	positive
EgHsf18	EgHsf35	0.257143	0.658333	positive
EgHsf19	EgHsf11	0.257143	0.658333	positive
EgHsf19	EgHsf15	0.257143	0.658333	positive
EgHsf19	EgHsf17	0.257143	0.658333	positive
EgHsf19	EgHsf25	-0.257143	0.658333	negtive
EgHsf24	EgHsf12	-0.257143	0.658333	negtive
EgHsf24	EgHsf29	-0.257143	0.658333	negtive
EgHsf25	EgHsf19	-0.257143	0.658333	negtive
EgHsf26	EgHsf18	0.257143	0.658333	positive
EgHsf27	EgHsf9	0.257143	0.658333	positive
EgHsf27	EgHsf18	0.257143	0.658333	positive
EgHsf29	EgHsf24	-0.257143	0.658333	negtive
EgHsf30	EgHsf1	0.257143	0.658333	positive
EgHsf30	EgHsf11	-0.257143	0.658333	negtive
EgHsf30	EgHsf17	-0.257143	0.658333	negtive
EgHsf35	EgHsf18	0.257143	0.658333	positive
EgHsf12	EgHsf36	0.231908	0.658374	positive
EgHsf14	EgHsf19	0.231908	0.658374	positive
EgHsf19	EgHsf14	0.231908	0.658374	positive
EgHsf36	EgHsf12	0.231908	0.658374	positive
EgHsf3	EgHsf10	-0.231908	0.658374	negtive
EgHsf9	EgHsf23	-0.231908	0.658374	negtive
EgHsf9	EgHsf36	-0.231908	0.658374	negtive
EgHsf10	EgHsf3	-0.231908	0.658374	negtive
EgHsf13	EgHsf23	-0.231908	0.658374	negtive
EgHsf23	EgHsf9	-0.231908	0.658374	negtive
EgHsf23	EgHsf13	-0.231908	0.658374	negtive
EgHsf36	EgHsf9	-0.231908	0.658374	negtive
EgHsf23	EgHsf36	0.220588	0.674484	positive
EgHsf36	EgHsf23	0.220588	0.674484	positive
EgHsf19	EgHsf22	0.212512	0.686031	positive
EgHsf22	EgHsf19	0.212512	0.686031	positive
EgHsf22	EgHsf30	-0.212512	0.686031	negtive
EgHsf30	EgHsf22	-0.212512	0.686031	negtive
EgHsf19	EgHsf23	0.20292	0.699798	positive
EgHsf23	EgHsf19	0.20292	0.699798	positive
EgHsf2	EgHsf9	-0.2	0.713889	negtive
EgHsf6	EgHsf10	0.2	0.713889	positive
EgHsf7	EgHsf9	-0.2	0.713889	negtive
EgHsf7	EgHsf19	-0.2	0.713889	negtive
EgHsf9	EgHsf2	-0.2	0.713889	negtive
EgHsf9	EgHsf7	-0.2	0.713889	negtive
EgHsf9	EgHsf10	-0.2	0.713889	negtive
EgHsf9	EgHsf31	0.2	0.713889	positive
EgHsf9	EgHsf32	0.2	0.713889	positive
EgHsf10	EgHsf6	0.2	0.713889	positive
EgHsf10	EgHsf9	-0.2	0.713889	negtive
EgHsf12	EgHsf25	0.2	0.713889	positive
EgHsf13	EgHsf26	-0.2	0.713889	negtive
EgHsf13	EgHsf35	-0.2	0.713889	negtive
EgHsf18	EgHsf21	0.2	0.713889	positive
EgHsf19	EgHsf7	-0.2	0.713889	negtive
EgHsf21	EgHsf18	0.2	0.713889	positive
EgHsf21	EgHsf29	-0.2	0.713889	negtive
EgHsf25	EgHsf12	0.2	0.713889	positive
EgHsf26	EgHsf13	-0.2	0.713889	negtive
EgHsf29	EgHsf21	-0.2	0.713889	negtive
EgHsf31	EgHsf9	0.2	0.713889	positive
EgHsf32	EgHsf9	0.2	0.713889	positive
EgHsf35	EgHsf13	-0.2	0.713889	negtive
EgHsf13	EgHsf16	0.151794	0.774058	positive
EgHsf16	EgHsf13	0.151794	0.774058	positive
EgHsf22	EgHsf29	-0.151794	0.774058	negtive
EgHsf29	EgHsf22	-0.151794	0.774058	negtive
EgHsf9	EgHsf14	0.144943	0.784108	positive
EgHsf14	EgHsf9	0.144943	0.784108	positive
EgHsf23	EgHsf34	0.144943	0.784108	positive
EgHsf27	EgHsf36	0.144943	0.784108	positive
EgHsf34	EgHsf23	0.144943	0.784108	positive
EgHsf36	EgHsf27	0.144943	0.784108	positive
EgHsf4	EgHsf9	-0.142857	0.802778	negtive
EgHsf6	EgHsf19	-0.142857	0.802778	negtive
EgHsf6	EgHsf30	0.142857	0.802778	positive
EgHsf7	EgHsf10	-0.142857	0.802778	negtive
EgHsf7	EgHsf29	0.142857	0.802778	positive
EgHsf8	EgHsf18	-0.142857	0.802778	negtive
EgHsf9	EgHsf4	-0.142857	0.802778	negtive
EgHsf9	EgHsf11	0.142857	0.802778	positive
EgHsf9	EgHsf17	0.142857	0.802778	positive
EgHsf10	EgHsf7	-0.142857	0.802778	negtive
EgHsf11	EgHsf9	0.142857	0.802778	positive
EgHsf11	EgHsf12	-0.142857	0.802778	negtive
EgHsf12	EgHsf11	-0.142857	0.802778	negtive
EgHsf12	EgHsf17	-0.142857	0.802778	negtive
EgHsf13	EgHsf15	-0.142857	0.802778	negtive
EgHsf13	EgHsf21	0.142857	0.802778	positive
EgHsf13	EgHsf28	-0.142857	0.802778	negtive
EgHsf15	EgHsf13	-0.142857	0.802778	negtive
EgHsf17	EgHsf9	0.142857	0.802778	positive
EgHsf17	EgHsf12	-0.142857	0.802778	negtive
EgHsf18	EgHsf8	-0.142857	0.802778	negtive
EgHsf18	EgHsf30	0.142857	0.802778	positive
EgHsf19	EgHsf6	-0.142857	0.802778	negtive
EgHsf19	EgHsf21	0.142857	0.802778	positive
EgHsf21	EgHsf13	0.142857	0.802778	positive
EgHsf21	EgHsf19	0.142857	0.802778	positive
EgHsf28	EgHsf13	-0.142857	0.802778	negtive
EgHsf29	EgHsf7	0.142857	0.802778	positive
EgHsf30	EgHsf6	0.142857	0.802778	positive
EgHsf30	EgHsf18	0.142857	0.802778	positive
EgHsf27	EgHsf33	-0.135225	0.798399	negtive
EgHsf33	EgHsf27	-0.135225	0.798399	negtive
EgHsf3	EgHsf18	-0.115954	0.826848	negtive
EgHsf3	EgHsf29	-0.115954	0.826848	negtive
EgHsf10	EgHsf23	-0.115954	0.826848	negtive
EgHsf12	EgHsf20	-0.115954	0.826848	negtive
EgHsf18	EgHsf3	-0.115954	0.826848	negtive
EgHsf20	EgHsf12	-0.115954	0.826848	negtive
EgHsf23	EgHsf10	-0.115954	0.826848	negtive
EgHsf29	EgHsf3	-0.115954	0.826848	negtive
EgHsf13	EgHsf14	0.115954	0.826848	positive
EgHsf14	EgHsf13	0.115954	0.826848	positive
EgHsf9	EgHsf16	-0.0910765	0.863763	negtive
EgHsf16	EgHsf9	-0.0910765	0.863763	negtive
EgHsf23	EgHsf29	-0.0869657	0.86988	negtive
EgHsf29	EgHsf23	-0.0869657	0.86988	negtive
EgHsf1	EgHsf9	0.0857143	0.919444	positive
EgHsf5	EgHsf13	0.0857143	0.919444	positive
EgHsf5	EgHsf29	-0.0857143	0.919444	negtive
EgHsf6	EgHsf18	0.0857143	0.919444	positive
EgHsf8	EgHsf30	-0.0857143	0.919444	negtive
EgHsf9	EgHsf1	0.0857143	0.919444	positive
EgHsf9	EgHsf25	-0.0857143	0.919444	negtive
EgHsf10	EgHsf15	0.0857143	0.919444	positive
EgHsf10	EgHsf26	0.0857143	0.919444	positive
EgHsf10	EgHsf27	-0.0857143	0.919444	negtive
EgHsf10	EgHsf35	0.0857143	0.919444	positive
EgHsf12	EgHsf18	-0.0857143	0.919444	negtive
EgHsf12	EgHsf29	-0.0857143	0.919444	negtive
EgHsf13	EgHsf5	0.0857143	0.919444	positive
EgHsf13	EgHsf25	0.0857143	0.919444	positive
EgHsf13	EgHsf27	-0.0857143	0.919444	negtive
EgHsf13	EgHsf30	-0.0857143	0.919444	negtive
EgHsf13	EgHsf31	0.0857143	0.919444	positive
EgHsf13	EgHsf32	0.0857143	0.919444	positive
EgHsf13	EgHsf34	-0.0857143	0.919444	negtive
EgHsf15	EgHsf10	0.0857143	0.919444	positive
EgHsf15	EgHsf29	-0.0857143	0.919444	negtive
EgHsf18	EgHsf6	0.0857143	0.919444	positive
EgHsf18	EgHsf12	-0.0857143	0.919444	negtive
EgHsf19	EgHsf26	-0.0857143	0.919444	negtive
EgHsf19	EgHsf28	0.0857143	0.919444	positive
EgHsf19	EgHsf30	-0.0857143	0.919444	negtive
EgHsf19	EgHsf35	-0.0857143	0.919444	negtive
EgHsf21	EgHsf30	-0.0857143	0.919444	negtive
EgHsf25	EgHsf9	-0.0857143	0.919444	negtive
EgHsf25	EgHsf13	0.0857143	0.919444	positive
EgHsf25	EgHsf29	0.0857143	0.919444	positive
EgHsf26	EgHsf10	0.0857143	0.919444	positive
EgHsf26	EgHsf19	-0.0857143	0.919444	negtive
EgHsf26	EgHsf29	-0.0857143	0.919444	negtive
EgHsf27	EgHsf10	-0.0857143	0.919444	negtive
EgHsf27	EgHsf13	-0.0857143	0.919444	negtive
EgHsf27	EgHsf29	-0.0857143	0.919444	negtive
EgHsf28	EgHsf19	0.0857143	0.919444	positive
EgHsf28	EgHsf29	0.0857143	0.919444	positive
EgHsf29	EgHsf5	-0.0857143	0.919444	negtive
EgHsf29	EgHsf12	-0.0857143	0.919444	negtive
EgHsf29	EgHsf15	-0.0857143	0.919444	negtive
EgHsf29	EgHsf25	0.0857143	0.919444	positive
EgHsf29	EgHsf26	-0.0857143	0.919444	negtive
EgHsf29	EgHsf27	-0.0857143	0.919444	negtive
EgHsf29	EgHsf28	0.0857143	0.919444	positive
EgHsf29	EgHsf34	-0.0857143	0.919444	negtive
EgHsf29	EgHsf35	-0.0857143	0.919444	negtive
EgHsf30	EgHsf8	-0.0857143	0.919444	negtive
EgHsf30	EgHsf13	-0.0857143	0.919444	negtive
EgHsf30	EgHsf19	-0.0857143	0.919444	negtive
EgHsf30	EgHsf21	-0.0857143	0.919444	negtive
EgHsf31	EgHsf13	0.0857143	0.919444	positive
EgHsf32	EgHsf13	0.0857143	0.919444	positive
EgHsf34	EgHsf13	-0.0857143	0.919444	negtive
EgHsf34	EgHsf29	-0.0857143	0.919444	negtive
EgHsf35	EgHsf10	0.0857143	0.919444	positive
EgHsf35	EgHsf19	-0.0857143	0.919444	negtive
EgHsf35	EgHsf29	-0.0857143	0.919444	negtive
EgHsf3	EgHsf30	0.0579771	0.913132	positive
EgHsf9	EgHsf20	0.0579771	0.913132	positive
EgHsf20	EgHsf9	0.0579771	0.913132	positive
EgHsf30	EgHsf3	0.0579771	0.913132	positive
EgHsf12	EgHsf33	-0.0338062	0.94931	negtive
EgHsf33	EgHsf12	-0.0338062	0.94931	negtive
EgHsf13	EgHsf22	0.0303588	0.954476	positive
EgHsf22	EgHsf13	0.0303588	0.954476	positive
EgHsf3	EgHsf19	-0.0289886	0.956529	negtive
EgHsf19	EgHsf3	-0.0289886	0.956529	negtive
EgHsf1	EgHsf13	-0.0285714	1	negtive
EgHsf1	EgHsf29	-0.0285714	1	negtive
EgHsf4	EgHsf10	-0.0285714	1	negtive
EgHsf4	EgHsf19	0.0285714	1	positive
EgHsf4	EgHsf29	0.0285714	1	positive
EgHsf6	EgHsf29	0.0285714	1	positive
EgHsf7	EgHsf13	0.0285714	1	positive
EgHsf8	EgHsf13	-0.0285714	1	negtive
EgHsf8	EgHsf29	-0.0285714	1	negtive
EgHsf9	EgHsf15	0.0285714	1	positive
EgHsf9	EgHsf30	0.0285714	1	positive
EgHsf10	EgHsf4	-0.0285714	1	negtive
EgHsf13	EgHsf1	-0.0285714	1	negtive
EgHsf13	EgHsf7	0.0285714	1	positive
EgHsf13	EgHsf8	-0.0285714	1	negtive
EgHsf15	EgHsf9	0.0285714	1	positive
EgHsf18	EgHsf28	0.0285714	1	positive
EgHsf18	EgHsf34	-0.0285714	1	negtive
EgHsf19	EgHsf4	0.0285714	1	positive
EgHsf19	EgHsf27	0.0285714	1	positive
EgHsf19	EgHsf31	-0.0285714	1	negtive
EgHsf19	EgHsf32	-0.0285714	1	negtive
EgHsf24	EgHsf30	0.0285714	1	positive
EgHsf27	EgHsf19	0.0285714	1	positive
EgHsf28	EgHsf18	0.0285714	1	positive
EgHsf28	EgHsf30	-0.0285714	1	negtive
EgHsf29	EgHsf1	-0.0285714	1	negtive
EgHsf29	EgHsf4	0.0285714	1	positive
EgHsf29	EgHsf6	0.0285714	1	positive
EgHsf29	EgHsf8	-0.0285714	1	negtive
EgHsf29	EgHsf30	-0.0285714	1	negtive
EgHsf30	EgHsf9	0.0285714	1	positive
EgHsf30	EgHsf24	0.0285714	1	positive
EgHsf30	EgHsf28	-0.0285714	1	negtive
EgHsf30	EgHsf29	-0.0285714	1	negtive
EgHsf30	EgHsf34	0.0285714	1	positive
EgHsf31	EgHsf19	-0.0285714	1	negtive
EgHsf32	EgHsf19	-0.0285714	1	negtive
EgHsf34	EgHsf18	-0.0285714	1	negtive
EgHsf34	EgHsf30	0.0285714	1	positive

## Sheet: Table S7-3
Table S7-3 Correlation network analysis results(E.grandis)
⭐Node
Name	Group	Node_type	Label	Label_size	Label_colour	Label_family	Label_face	Degree	Colour_value	Node_color	Node_size	Node_label
EgHsf11	Data1	16	EgHsf11	3	#000000	Arial	bold	0	0	#053061	5	Data1
EgHsf26	Data1	16	EgHsf26	3	#000000	Arial	bold	3	3	#519CC7	7.72727	Data1
EgHsf31	Data1	16	EgHsf31	3	#000000	Arial	bold	4	4	#8AC0DB	8.63636	Data1
EgHsf17	Data1	16	EgHsf17	3	#000000	Arial	bold	1	1	#195797	5.90909	Data1
EgHsf14	Data1	16	EgHsf14	3	#000000	Arial	bold	1	1	#195797	5.90909	Data1
EgHsf20	Data1	16	EgHsf20	3	#000000	Arial	bold	2	2	#307AB6	6.81818	Data1
EgHsf1	Data1	16	EgHsf1	3	#000000	Arial	bold	0	0	#053061	5	Data1
EgHsf28	Data1	16	EgHsf28	3	#000000	Arial	bold	4	4	#8AC0DB	8.63636	Data1
EgHsf35	Data1	16	EgHsf35	3	#000000	Arial	bold	8	8	#DB6C56	12.2727	Data1
EgHsf21	Data1	16	EgHsf21	3	#000000	Arial	bold	3	3	#519CC7	7.72727	Data1
EgHsf32	Data1	16	EgHsf32	3	#000000	Arial	bold	5	5	#D6D3CF	9.54545	Data1
EgHsf16	Data1	16	EgHsf16	3	#000000	Arial	bold	3	3	#519CC7	7.72727	Data1
EgHsf15	Data1	16	EgHsf15	3	#000000	Arial	bold	2	2	#307AB6	6.81818	Data1
EgHsf22	Data1	16	EgHsf22	3	#000000	Arial	bold	4	4	#8AC0DB	8.63636	Data1
EgHsf25	Data1	16	EgHsf25	3	#000000	Arial	bold	2	2	#307AB6	6.81818	Data1
EgHsf10	Data1	16	EgHsf10	3	#000000	Arial	bold	0	0	#053061	5	Data1
EgHsf3	Data1	16	EgHsf3	3	#000000	Arial	bold	7	7	#F19E7D	11.3636	Data1
EgHsf2	Data1	16	EgHsf2	3	#000000	Arial	bold	2	2	#307AB6	6.81818	Data1
EgHsf4	Data1	16	EgHsf4	3	#000000	Arial	bold	7	7	#F19E7D	11.3636	Data1
EgHsf24	Data1	16	EgHsf24	3	#000000	Arial	bold	6	6	#F9C7AD	10.4545	Data1
EgHsf34	Data1	16	EgHsf34	3	#000000	Arial	bold	1	1	#195797	5.90909	Data1
EgHsf27	Data1	16	EgHsf27	3	#000000	Arial	bold	4	4	#8AC0DB	8.63636	Data1
EgHsf5	Data1	16	EgHsf5	3	#000000	Arial	bold	5	5	#D6D3CF	9.54545	Data1
EgHsf12	Data1	16	EgHsf12	3	#000000	Arial	bold	0	0	#053061	5	Data1
EgHsf18	Data1	16	EgHsf18	3	#000000	Arial	bold	0	0	#053061	5	Data1
EgHsf23	Data1	16	EgHsf23	3	#000000	Arial	bold	3	3	#519CC7	7.72727	Data1
EgHsf33	Data1	16	EgHsf33	3	#000000	Arial	bold	2	2	#307AB6	6.81818	Data1
EgHsf6	Data2	24	EgHsf6	3	#000000	Arial	bold	11	11	#67001F	15	Data2
EgHsf36	Data2	24	EgHsf36	3	#000000	Arial	bold	5	5	#D6D3CF	9.54545	Data2
EgHsf7	Data2	24	EgHsf7	3	#000000	Arial	bold	11	11	#67001F	15	Data2
EgHsf8	Data2	24	EgHsf8	3	#000000	Arial	bold	8	8	#DB6C56	12.2727	Data2
EgHsf29	Data2	24	EgHsf29	3	#000000	Arial	bold	1	1	#195797	5.90909	Data2
⭐Edge							⭐Data_Filter
From	To	Relation	Edge_color	Edge_width	Edge_type		Data1	Data2	Rho	Pvalue	Relation
EgHsf11	EgHsf17	positive	#E65164	1	solid		EgHsf11	EgHsf17	1	0.00277778	positive
EgHsf26	EgHsf35	positive	#E65164	1	solid		EgHsf26	EgHsf35	1	0.00277778	positive
EgHsf31	EgHsf32	positive	#E65164	1	solid		EgHsf31	EgHsf32	1	0.00277778	positive
EgHsf11	EgHsf20	positive	#E65164	0.985611	solid		EgHsf11	EgHsf20	0.985611	0.000309086	positive
EgHsf17	EgHsf20	positive	#E65164	0.985611	solid		EgHsf17	EgHsf20	0.985611	0.000309086	positive
EgHsf14	EgHsf16	positive	#E65164	0.954864	solid		EgHsf14	EgHsf16	0.954864	0.00300995	positive
EgHsf20	EgHsf22	positive	#E65164	0.954864	solid		EgHsf20	EgHsf22	0.954864	0.00300995	positive
EgHsf1	EgHsf5	positive	#E65164	0.942857	solid		EgHsf1	EgHsf5	0.942857	0.0166667	positive
EgHsf1	EgHsf15	positive	#E65164	0.942857	solid		EgHsf1	EgHsf15	0.942857	0.0166667	positive
EgHsf26	EgHsf6	positive	#E65164	0.942857	solid		EgHsf26	EgHsf6	0.942857	0.0166667	positive
EgHsf28	EgHsf6	positive	#E65164	0.942857	solid		EgHsf28	EgHsf6	0.942857	0.0166667	positive
EgHsf35	EgHsf6	positive	#E65164	0.942857	solid		EgHsf35	EgHsf6	0.942857	0.0166667	positive
EgHsf11	EgHsf21	positive	#E65164	0.942857	solid		EgHsf11	EgHsf21	0.942857	0.0166667	positive
EgHsf17	EgHsf21	positive	#E65164	0.942857	solid		EgHsf17	EgHsf21	0.942857	0.0166667	positive
EgHsf21	EgHsf24	positive	#E65164	0.942857	solid		EgHsf21	EgHsf24	0.942857	0.0166667	positive
EgHsf21	EgHsf28	positive	#E65164	0.942857	solid		EgHsf21	EgHsf28	0.942857	0.0166667	positive
EgHsf26	EgHsf31	positive	#E65164	0.942857	solid		EgHsf26	EgHsf31	0.942857	0.0166667	positive
EgHsf26	EgHsf32	positive	#E65164	0.942857	solid		EgHsf26	EgHsf32	0.942857	0.0166667	positive
EgHsf31	EgHsf35	positive	#E65164	0.942857	solid		EgHsf31	EgHsf35	0.942857	0.0166667	positive
EgHsf32	EgHsf35	positive	#E65164	0.942857	solid		EgHsf32	EgHsf35	0.942857	0.0166667	positive
EgHsf16	EgHsf2	positive	#E65164	0.941124	solid		EgHsf16	EgHsf2	0.941124	0.00509754	positive
EgHsf11	EgHsf22	positive	#E65164	0.941124	solid		EgHsf11	EgHsf22	0.941124	0.00509754	positive
EgHsf15	EgHsf16	positive	#E65164	0.941124	solid		EgHsf15	EgHsf16	0.941124	0.00509754	positive
EgHsf17	EgHsf22	positive	#E65164	0.941124	solid		EgHsf17	EgHsf22	0.941124	0.00509754	positive
EgHsf21	EgHsf22	positive	#E65164	0.941124	solid		EgHsf21	EgHsf22	0.941124	0.00509754	positive
EgHsf22	EgHsf28	positive	#E65164	0.941124	solid		EgHsf22	EgHsf28	0.941124	0.00509754	positive
EgHsf25	EgHsf3	positive	#E65164	0.927634	solid		EgHsf25	EgHsf3	0.927634	0.00766584	positive
EgHsf14	EgHsf5	positive	#E65164	0.927634	solid		EgHsf14	EgHsf5	0.927634	0.00766584	positive
EgHsf10	EgHsf36	positive	#E65164	0.927634	solid		EgHsf10	EgHsf36	0.927634	0.00766584	positive
EgHsf14	EgHsf26	positive	#E65164	0.927634	solid		EgHsf14	EgHsf26	0.927634	0.00766584	positive
EgHsf14	EgHsf27	positive	#E65164	0.927634	solid		EgHsf14	EgHsf27	0.927634	0.00766584	positive
EgHsf14	EgHsf31	positive	#E65164	0.927634	solid		EgHsf14	EgHsf31	0.927634	0.00766584	positive
EgHsf14	EgHsf32	positive	#E65164	0.927634	solid		EgHsf14	EgHsf32	0.927634	0.00766584	positive
EgHsf14	EgHsf35	positive	#E65164	0.927634	solid		EgHsf14	EgHsf35	0.927634	0.00766584	positive
EgHsf15	EgHsf23	positive	#E65164	0.927634	solid		EgHsf15	EgHsf23	0.927634	0.00766584	positive
EgHsf14	EgHsf2	positive	#E65164	0.898645	solid		EgHsf14	EgHsf2	0.898645	0.0148886	positive
EgHsf3	EgHsf4	positive	#E65164	0.898645	solid		EgHsf3	EgHsf4	0.898645	0.0148886	positive
EgHsf14	EgHsf15	positive	#E65164	0.898645	solid		EgHsf14	EgHsf15	0.898645	0.0148886	positive
EgHsf20	EgHsf21	positive	#E65164	0.898645	solid		EgHsf20	EgHsf21	0.898645	0.0148886	positive
EgHsf2	EgHsf31	positive	#E65164	0.885714	solid		EgHsf2	EgHsf31	0.885714	0.0333333	positive
EgHsf2	EgHsf32	positive	#E65164	0.885714	solid		EgHsf2	EgHsf32	0.885714	0.0333333	positive
EgHsf4	EgHsf7	positive	#E65164	0.885714	solid		EgHsf4	EgHsf7	0.885714	0.0333333	positive
EgHsf15	EgHsf5	positive	#E65164	0.885714	solid		EgHsf15	EgHsf5	0.885714	0.0333333	positive
EgHsf24	EgHsf5	positive	#E65164	0.885714	solid		EgHsf24	EgHsf5	0.885714	0.0333333	positive
EgHsf21	EgHsf6	positive	#E65164	0.885714	solid		EgHsf21	EgHsf6	0.885714	0.0333333	positive
EgHsf31	EgHsf6	positive	#E65164	0.885714	solid		EgHsf31	EgHsf6	0.885714	0.0333333	positive
EgHsf32	EgHsf6	positive	#E65164	0.885714	solid		EgHsf32	EgHsf6	0.885714	0.0333333	positive
EgHsf34	EgHsf6	positive	#E65164	0.885714	solid		EgHsf34	EgHsf6	0.885714	0.0333333	positive
EgHsf11	EgHsf24	positive	#E65164	0.885714	solid		EgHsf11	EgHsf24	0.885714	0.0333333	positive
EgHsf15	EgHsf26	positive	#E65164	0.885714	solid		EgHsf15	EgHsf26	0.885714	0.0333333	positive
EgHsf15	EgHsf35	positive	#E65164	0.885714	solid		EgHsf15	EgHsf35	0.885714	0.0333333	positive
EgHsf17	EgHsf24	positive	#E65164	0.885714	solid		EgHsf17	EgHsf24	0.885714	0.0333333	positive
EgHsf21	EgHsf34	positive	#E65164	0.885714	solid		EgHsf21	EgHsf34	0.885714	0.0333333	positive
EgHsf24	EgHsf28	positive	#E65164	0.885714	solid		EgHsf24	EgHsf28	0.885714	0.0333333	positive
EgHsf26	EgHsf27	positive	#E65164	0.885714	solid		EgHsf26	EgHsf27	0.885714	0.0333333	positive
EgHsf27	EgHsf35	positive	#E65164	0.885714	solid		EgHsf27	EgHsf35	0.885714	0.0333333	positive
EgHsf1	EgHsf16	positive	#E65164	0.880406	solid		EgHsf1	EgHsf16	0.880406	0.0205987	positive
EgHsf16	EgHsf5	positive	#E65164	0.880406	solid		EgHsf16	EgHsf5	0.880406	0.0205987	positive
EgHsf22	EgHsf6	positive	#E65164	0.880406	solid		EgHsf22	EgHsf6	0.880406	0.0205987	positive
EgHsf16	EgHsf26	positive	#E65164	0.880406	solid		EgHsf16	EgHsf26	0.880406	0.0205987	positive
EgHsf16	EgHsf31	positive	#E65164	0.880406	solid		EgHsf16	EgHsf31	0.880406	0.0205987	positive
EgHsf16	EgHsf32	positive	#E65164	0.880406	solid		EgHsf16	EgHsf32	0.880406	0.0205987	positive
EgHsf16	EgHsf35	positive	#E65164	0.880406	solid		EgHsf16	EgHsf35	0.880406	0.0205987	positive
EgHsf22	EgHsf24	positive	#E65164	0.880406	solid		EgHsf22	EgHsf24	0.880406	0.0205987	positive
EgHsf1	EgHsf14	positive	#E65164	0.840668	solid		EgHsf1	EgHsf14	0.840668	0.0360576	positive
EgHsf3	EgHsf8	positive	#E65164	0.840668	solid		EgHsf3	EgHsf8	0.840668	0.0360576	positive
EgHsf20	EgHsf24	positive	#E65164	0.840668	solid		EgHsf20	EgHsf24	0.840668	0.0360576	positive
EgHsf16	EgHsf23	positive	#E65164	0.831655	solid		EgHsf16	EgHsf23	0.831655	0.0401244	positive
EgHsf20	EgHsf36	positive	#E65164	0.823529	solid		EgHsf20	EgHsf36	0.823529	0.043965	positive
EgHsf16	EgHsf27	positive	#E65164	0.819689	solid		EgHsf16	EgHsf27	0.819689	0.0458371	positive
EgHsf1	EgHsf23	positive	#E65164	0.811679	solid		EgHsf1	EgHsf23	0.811679	0.0498576	positive
EgHsf14	EgHsf6	positive	#E65164	0.811679	solid		EgHsf14	EgHsf6	0.811679	0.0498576	positive
EgHsf11	EgHsf36	positive	#E65164	0.811679	solid		EgHsf11	EgHsf36	0.811679	0.0498576	positive
EgHsf14	EgHsf24	positive	#E65164	0.811679	solid		EgHsf14	EgHsf24	0.811679	0.0498576	positive
EgHsf17	EgHsf36	positive	#E65164	0.811679	solid		EgHsf17	EgHsf36	0.811679	0.0498576	positive
EgHsf20	EgHsf28	positive	#E65164	0.811679	solid		EgHsf20	EgHsf28	0.811679	0.0498576	positive
EgHsf14	EgHsf7	negtive	#9F9F9F	0.985611	longdash		EgHsf14	EgHsf7	-0.985611	0.000309086	negtive
EgHsf15	EgHsf4	negtive	#9F9F9F	0.942857	longdash		EgHsf15	EgHsf4	-0.942857	0.0166667	negtive
EgHsf26	EgHsf4	negtive	#9F9F9F	0.942857	longdash		EgHsf26	EgHsf4	-0.942857	0.0166667	negtive
EgHsf35	EgHsf4	negtive	#9F9F9F	0.942857	longdash		EgHsf35	EgHsf4	-0.942857	0.0166667	negtive
EgHsf5	EgHsf7	negtive	#9F9F9F	0.942857	longdash		EgHsf5	EgHsf7	-0.942857	0.0166667	negtive
EgHsf5	EgHsf8	negtive	#9F9F9F	0.942857	longdash		EgHsf5	EgHsf8	-0.942857	0.0166667	negtive
EgHsf15	EgHsf7	negtive	#9F9F9F	0.942857	longdash		EgHsf15	EgHsf7	-0.942857	0.0166667	negtive
EgHsf26	EgHsf7	negtive	#9F9F9F	0.942857	longdash		EgHsf26	EgHsf7	-0.942857	0.0166667	negtive
EgHsf27	EgHsf7	negtive	#9F9F9F	0.942857	longdash		EgHsf27	EgHsf7	-0.942857	0.0166667	negtive
EgHsf35	EgHsf7	negtive	#9F9F9F	0.942857	longdash		EgHsf35	EgHsf7	-0.942857	0.0166667	negtive
EgHsf24	EgHsf8	negtive	#9F9F9F	0.942857	longdash		EgHsf24	EgHsf8	-0.942857	0.0166667	negtive
EgHsf28	EgHsf8	negtive	#9F9F9F	0.942857	longdash		EgHsf28	EgHsf8	-0.942857	0.0166667	negtive
EgHsf16	EgHsf7	negtive	#9F9F9F	0.941124	longdash		EgHsf16	EgHsf7	-0.941124	0.00509754	negtive
EgHsf22	EgHsf25	negtive	#9F9F9F	0.941124	longdash		EgHsf22	EgHsf25	-0.941124	0.00509754	negtive
EgHsf3	EgHsf6	negtive	#9F9F9F	0.927634	longdash		EgHsf3	EgHsf6	-0.927634	0.00766584	negtive
EgHsf28	EgHsf3	negtive	#9F9F9F	0.927634	longdash		EgHsf28	EgHsf3	-0.927634	0.00766584	negtive
EgHsf22	EgHsf3	negtive	#9F9F9F	0.924062	longdash		EgHsf22	EgHsf3	-0.924062	0.00843099	negtive
EgHsf20	EgHsf25	negtive	#9F9F9F	0.898645	longdash		EgHsf20	EgHsf25	-0.898645	0.0148886	negtive
EgHsf1	EgHsf7	negtive	#9F9F9F	0.885714	longdash		EgHsf1	EgHsf7	-0.885714	0.0333333	negtive
EgHsf1	EgHsf8	negtive	#9F9F9F	0.885714	longdash		EgHsf1	EgHsf8	-0.885714	0.0333333	negtive
EgHsf4	EgHsf6	negtive	#9F9F9F	0.885714	longdash		EgHsf4	EgHsf6	-0.885714	0.0333333	negtive
EgHsf31	EgHsf7	negtive	#9F9F9F	0.885714	longdash		EgHsf31	EgHsf7	-0.885714	0.0333333	negtive
EgHsf32	EgHsf7	negtive	#9F9F9F	0.885714	longdash		EgHsf32	EgHsf7	-0.885714	0.0333333	negtive
EgHsf21	EgHsf8	negtive	#9F9F9F	0.885714	longdash		EgHsf21	EgHsf8	-0.885714	0.0333333	negtive
EgHsf12	EgHsf27	negtive	#9F9F9F	0.885714	longdash		EgHsf12	EgHsf27	-0.885714	0.0333333	negtive
EgHsf18	EgHsf29	negtive	#9F9F9F	0.885714	longdash		EgHsf18	EgHsf29	-0.885714	0.0333333	negtive
EgHsf16	EgHsf4	negtive	#9F9F9F	0.880406	longdash		EgHsf16	EgHsf4	-0.880406	0.0205987	negtive
EgHsf22	EgHsf8	negtive	#9F9F9F	0.880406	longdash		EgHsf22	EgHsf8	-0.880406	0.0205987	negtive
EgHsf23	EgHsf4	negtive	#9F9F9F	0.869657	longdash		EgHsf23	EgHsf4	-0.869657	0.0243769	negtive
EgHsf18	EgHsf33	negtive	#9F9F9F	0.845154	longdash		EgHsf18	EgHsf33	-0.845154	0.0341094	negtive
EgHsf26	EgHsf3	negtive	#9F9F9F	0.840668	longdash		EgHsf26	EgHsf3	-0.840668	0.0360576	negtive
EgHsf3	EgHsf35	negtive	#9F9F9F	0.840668	longdash		EgHsf3	EgHsf35	-0.840668	0.0360576	negtive
EgHsf14	EgHsf4	negtive	#9F9F9F	0.840668	longdash		EgHsf14	EgHsf4	-0.840668	0.0360576	negtive
EgHsf20	EgHsf33	negtive	#9F9F9F	0.823193	longdash		EgHsf20	EgHsf33	-0.823193	0.0441274	negtive
EgHsf33	EgHsf36	negtive	#9F9F9F	0.823193	longdash		EgHsf33	EgHsf36	-0.823193	0.0441274	negtive
EgHsf1	EgHsf3	negtive	#9F9F9F	0.811679	longdash		EgHsf1	EgHsf3	-0.811679	0.0498576	negtive
EgHsf15	EgHsf3	negtive	#9F9F9F	0.811679	longdash		EgHsf15	EgHsf3	-0.811679	0.0498576	negtive
EgHsf21	EgHsf3	negtive	#9F9F9F	0.811679	longdash		EgHsf21	EgHsf3	-0.811679	0.0498576	negtive
EgHsf14	EgHsf8	negtive	#9F9F9F	0.811679	longdash		EgHsf14	EgHsf8	-0.811679	0.0498576	negtive
