# Supplementary material for: Genome-Wide Identification of Eucalyptus Heat Shock Transcription Factor Family and Their Transcriptional Analysis under Salt and Temperature Stresses
Source: Int J Mol Sci. 2022 Jul 21;23(14):8044. doi: 10.3390/ijms23148044 (PMC9318532; doi:10.3390/ijms23148044)
Supplement: Supplementary file 1 [file ijms-23-08044-s001.zip › Supplementary File(s)/Table S8.xlsx]

## Sheet: Table S8
Table S8 Specific primers for EgHsf genes for qRT-PCR
Primer	Sequence (5'-3')
EgHsf4-F-qPCR	AGCTCAACACCTACGGATTTC
EgHsf4-R-qPCR	GACATCACTTGCTCATCTCCC
EgHsf9-F-qPCR	GAAGCGGAGATTGACTGCTA
EgHsf9-R-qPCR	CGTCTCGTTCACAGAATCCA
EgHsf13-F-qPCR	GCTCGACATAACGGATCACA
EgHsf13-R-qPCR	ATAACCCTGAAATCCGCACC
EgHsf24-F-qPCR	AAGAAGGGAGTGGGTTTGTG
EgHsf24-R-qPCR	CTTATGGAACCTGTCGTGCT
EgHsf32-F-qPCR	GGTCCACATCTCTGGGTTCT
EgHsf32-R-qPCR	CCATCCCCTTATCGTCTGTTC
